# Supplementary material for: Deep learning meets ontologies: experiments to anchor the cardiovascular disease ontology in the biomedical literature
Source: J Biomed Semantics. 2018 Apr 12;9:13. doi: 10.1186/s13326-018-0181-1 (PMC5896136; doi:10.1186/s13326-018-0181-1)
Supplement: Supplementary file 1 — TermsMapped.xls, this file contains the mapping performed for the 105 terms from 25 PubMed titles/abstracts to 79 UniProtKB identifiers (ACs and IDs) along with the CVDO gene and protein classes labels. (XLS 34 kb) [file 13326_2018_181_MOESM1_ESM.xls]

## Sheet: Sheet1
Term from PubMed tittle/abstract	PubMed ID	UniProtKB AC	UniProtKB ID	gene rdfs:label	protein rdfs:label
ETV1	23468932	B5MCT2	B5MCT2_HUMAN	ETV1	ETS translocation variant 1
transcription co-factor LIM domain binding 2|LDB2	19997623	D6RAT1	D6RAT1_HUMAN	LDB2	LIM domain-binding protein 2 (Fragment)
β chains of fibrinogen	21681990	D6REL8	D6REL8_HUMAN	FGB	Fibrinogen beta chain
apolipoprotein B	21681990	E9Q414	APOB_MOUSE	Apob	Apolipoprotein B-100
CD133	21235297	O43490	PROM1_HUMAN	PROM1	Prominin-1
KLF7	23468932	O75840	KLF7_HUMAN	KLF7	Krueppel-like factor 7
IL18RAP	22738689	O95256	I18RA_HUMAN	IL18RAP	Interleukin-18 receptor accessory protein
UTS2	22738689	O95399	UTS2_HUMAN	UTS2	Urotensin-2
ABCA1	21840418	O95477	ABCA1_HUMAN	ABCA1	ATP-binding cassette sub-family A member 1
HP	22738689	P00738	HPT_HUMAN	HP	Haptoglobin
α(1)-antitrypsin|alpha-1-antitrypsin	22371488|20811296	P01009	A1AT_HUMAN	SERPINA1	Alpha-1-antitrypsin
C3|complement C3	21840418	P01024	CO3_HUMAN	C3	Complement C3
epidermal growth factor|EGF	22371488	P01133	EGF_HUMAN	EGF	Pro-epidermal growth factor
LTA	22738689	P01374	TNFB_HUMAN	LTA	Lymphotoxin-alpha
IL1B	22738689	P01584	IL1B_HUMAN	IL1B	Interleukin-1 beta
CD4	19059264	P01730	CD4_HUMAN	CD4	T-cell surface glycoprotein CD4
collagen type 1|collagen type I	20811296|22371488	P02452	CO1A1_HUMAN	COL1A1	Collagen alpha-1(I) chain
APOA2|apolipoprotein A-II precursor	20667078	P02652	APOA2_HUMAN	APOA2	Apolipoprotein A-II
fibrinogen-alpha chain	20811296	P02671	FIBA_HUMAN	FGA	Fibrinogen alpha chain
γ chain of fibrinogen	21681990	P02679	FIBG_HUMAN	FGG	Fibrinogen gamma chain
hs-CRP|high sensitive C-reactive protein	24954318	P02741	CRP_HUMAN	CRP	C-reactive protein
alpha-1-acid glycoprotein 1|ORM1	20667078	P02763	A1AG1_HUMAN	ORM1	Alpha-1-acid glycoprotein 1
ferritin light chain	21248247	P02792	FRIL_HUMAN	FTL	Ferritin light chain
SOD2	22738689	P04179	SODM_HUMAN	SOD2	Superoxide dismutase [Mn], mitochondrial
HSP27|heat shock protein 27|heat shock protein-27	15249501	P04792	HSPB1_HUMAN	HSPB1	Heat shock protein beta-1
granin-like neuroendocrine peptide precursor	20811296	P05060	SCG1_HUMAN	CHGB	Secretogranin-1
ITGB3	22738689	P05106	ITB3_HUMAN	ITGB3	Integrin beta-3
S100A8 calcium-binding protein	21938407	P05109	S10A8_HUMAN	S100A8	Protein S100-A8
gelsolin	22197968|23429260	P06396	GELS_HUMAN	GSN	Gelsolin
apoA-IV	21840418	P06727	APOA4_HUMAN	APOA4	Apolipoprotein A-IV
collagen type 1|collagen type I	20811296|22371488	P08123	CO1A2_HUMAN	COL1A2	Collagen alpha-2(I) chain
apoE|apolipoprotein E	24082102|21681990	P08226	APOE_MOUSE	Apoe	Apolipoprotein E
superoxide dismutase 3	23429260	P08294	SODE_HUMAN	SOD3	Extracellular superoxide dismutase [Cu-Zn]
ITGA2B	22738689	P08514	ITA2B_HUMAN	ITGA2B	Integrin alpha-IIb
CD14	19059264	P08571	CD14_HUMAN	CD14	Monocyte differentiation antigen CD14
vimentin	21938407|23429260	P08670	VIME_HUMAN	VIM	Vimentin
annexin 4	21248247	P09525	ANXA4_HUMAN	ANXA4	Annexin A4
serum amyloid A|SAA	21840418|24859250	P0DJI8	SAA1_HUMAN	SAA1	Serum amyloid A-1 protein
heat shock protein 70 KDa	21938407	P0DMV8	HS71A_HUMAN	HSPA1A	Heat shock 70 kDa protein 1A
heat shock protein 70 KDa	21938407	P0DMV9	HS71B_HUMAN	HSPA1B	Heat shock 70 kDa protein 1B
myosin regulatory light 2	21248247	P10916	MLRV_HUMAN	MYL2	Myosin regulatory light chain 2, ventricular/cardiac muscle isoform
ESRRA	23468932	P11474	ERR1_HUMAN	ESRRA	Steroid hormone receptor ERR1
GP1BB|glycoprotein Ib β-polypeptide	21420725	P13224	GP1BB_HUMAN	GP1BB	Platelet glycoprotein Ib beta chain
MMP9	22738689	P14780	MMP9_HUMAN	MMP9	Matrix metalloproteinase-9
BPI|bactericidal/permeability-increasing protein	23020738	P17213	BPI_HUMAN	BPI	Bactericidal permeability-increasing protein
EGR1	23468932	P18146	EGR1_HUMAN	EGR1	Early growth response protein 1
vinculin	22197968|23429260	P18206	VINC_HUMAN	VCL	Vinculin
NF-κB	21368773	P19838	NFKB1_HUMAN	NFKB1	Nuclear factor NF-kappa-B p105 subunit
filamin A	23429260	P21333	FLNA_HUMAN	FLNA	Filamin-A
thromboxane A2 receptor	24558106	P21731	TA2R_HUMAN	TBXA2R	Thromboxane A2 receptor
insulin-like growth factor binding protein 4|IGFBP4	20667078	P22692	IBP4_HUMAN	IGFBP4	Insulin-like growth factor-binding protein 4
GSTT1|glutathione transferase	23188564|21938407	P30711	GSTT1_HUMAN	GSTT1	Glutathione S-transferase theta-1
apolipoprotein C-I|apoC-I	21681990|24859250	P34928	APOC1_MOUSE	Apoc1	Apolipoprotein C-I
CBS	22738689	P35520	CBS_HUMAN	CBS	Cystathionine beta-synthase
insulin-like growth factor binding protein acid labile subunit|IGFALS	20667078	P35858	ALS_HUMAN	IGFALS	Insulin-like growth factor-binding protein complex acid labile subunit
PPARG	23468932	P37231	PPARG_HUMAN	PPARG	Peroxisome proliferator-activated receptor gamma
interleukin-15|IL-15	24603895	P40933	IL15_HUMAN	IL15	Interleukin-15
serum cathepsin K	24954318	P43235	CATK_HUMAN	CTSK	Cathepsin K
ABCG1	21840418	P45844	ABCG1_HUMAN	ABCG1	ATP-binding cassette sub-family G member 1
apoD|apolipoprotein D	24082102	P51910	APOD_MOUSE	Apod	Apolipoprotein D
sodium/potassium-transporting ATPase gamma chain	20811296	P54710	ATNG_HUMAN	FXYD2	Sodium/potassium-transporting ATPase subunit gamma
kidney androgen-regulated protein	22371488	P61110	ANRE_MOUSE	Kap	Kidney androgen-regulated protein
beta-2 microglobulin|B2M	20667078	P61769	B2MG_HUMAN	B2M	Beta-2-microglobulin
PPIA|peptidyl-prolyl isomerase A	20667078	P62937	PPIA_HUMAN	PPIA	Peptidyl-prolyl cis-trans isomerase A
OLR1	22738689	P78380	OLR1_HUMAN	OLR1	Oxidized low-density lipoprotein receptor 1
ANK2	23188564	Q01484	ANK2_HUMAN	ANK2	Ankyrin-2
PLA2G7	22738689	Q13093	PAFA_HUMAN	PLA2G7	Platelet-activating factor acetylhydrolase
IL-15Rα|alpha receptor subunit|interleukin-15 receptor α	24603895	Q13261	I15RA_HUMAN	IL15RA	Interleukin-15 receptor subunit alpha
IL18R1	22738689	Q13478	IL18R_HUMAN	IL18R1	Interleukin-18 receptor 1
phosphoglucomutase 5	22197968	Q15124	PGM5_HUMAN	PGM5	Phosphoglucomutase-like protein 5
adiponectin	24945145	Q15848	ADIPO_HUMAN	ADIPOQ	Adiponectin
SR-BI|scavenger receptor class B, type I	24082102	Q61009	SCRB1_MOUSE	Scarb1	Scavenger receptor class B member 1
FAT atypical cadherin 4	24558106	Q6V0I7	FAT4_HUMAN	FAT4	Protocadherin Fat 4
vasohibin 1	24558106	Q7L8A9	VASH1_HUMAN	VASH1	Vasohibin-1
four-jointed box 1|FJX1	24558106	Q86VR8	FJX1_HUMAN	FJX1	Four-jointed box protein 1
CTRP1|C1q/TNF-related protein 1|adipokine C1q/TNF-related protein (CTRP) 1	24945145	Q9BXJ1	C1QT1_HUMAN	C1QTNF1	Complement C1q tumor necrosis factor-related protein 1
GHRL	22738689	Q9UBU3	GHRL_HUMAN	GHRL	Appetite-regulating hormone
thrombospondin-4	21681990	Q9Z1T2	TSP4_MOUSE	Thbs4	Thrombospondin-4
lamin A/C	22197968	W8QEH3	W8QEH3_HUMAN	LMNA	Lamin A/C
