# Supplementary material for: Deep learning meets ontologies: experiments to anchor the cardiovascular disease ontology in the biomedical literature
Source: J Biomed Semantics. 2018 Apr 12;9:13. doi: 10.1186/s13326-018-0181-1 (PMC5896136; doi:10.1186/s13326-018-0181-1)
Supplement: Supplementary file 2 — CBOW.xls, this file shows the results for CBOW per experiment and rater. (XLSX 175 kb) [file 13326_2018_181_MOESM2_ESM.xlsx]

## Sheet: CBOW
nQ	Experiment	Terms from PubMed tittle/abstract	PubMed ID	UniProt AC	skos:altLabel for PxO protein class	Target terms	Rank in the list	Candidate terms from word embeddings	Cosine similarity	Rater A	Rater B	Rater C	Rater D
Q1	Exp I	ETV1	23468932	B5MCT2	ETV1 (B5MCT2; B5MCT2_HUMAN) ETS translocation variant 1	ETV1	1	coregulated_target_genes	0.473377	NTV	NTV	NTV	NTV
Q1	Exp I	ETV1	23468932	B5MCT2	ETV1 (B5MCT2; B5MCT2_HUMAN) ETS translocation variant 1	ETV1	2	NFI_occupancy	0.390197	NTV	NTV	NTV	NTV
Q1	Exp I	ETV1	23468932	B5MCT2	ETV1 (B5MCT2; B5MCT2_HUMAN) ETS translocation variant 1	ETV1	3	Etv1_gene	0.388602	PTV	FTV	FTV	FTV
Q1	Exp I	ETV1	23468932	B5MCT2	ETV1 (B5MCT2; B5MCT2_HUMAN) ETS translocation variant 1	ETV1	4	NFI_temporal	0.386515	NTV	NTV	NTV	NTV
Q1	Exp I	ETV1	23468932	B5MCT2	ETV1 (B5MCT2; B5MCT2_HUMAN) ETS translocation variant 1	ETV1	5	prostate_cancer_progression	0.35695	NTV	NTV	NTV	NTV
Q1	Exp I	ETV1	23468932	B5MCT2	ETV1 (B5MCT2; B5MCT2_HUMAN) ETS translocation variant 1	ETV1	6	as_an_oncogene	0.354842	NTV	NTV	NTV	NTV
Q1	Exp I	ETV1	23468932	B5MCT2	ETV1 (B5MCT2; B5MCT2_HUMAN) ETS translocation variant 1	ETV1	7	ETV1_expression	0.350126	PTV	PTV	PTV	FTV
Q1	Exp I	ETV1	23468932	B5MCT2	ETV1 (B5MCT2; B5MCT2_HUMAN) ETS translocation variant 1	ETV1	8	forkhead_box_transcription_factor	0.346459	NTV	NTV	NTV	NTV
Q1	Exp I	ETV1	23468932	B5MCT2	ETV1 (B5MCT2; B5MCT2_HUMAN) ETS translocation variant 1	ETV1	9	RUNX1	0.336046	NTV	NTV	NTV	NTV
Q1	Exp I	ETV1	23468932	B5MCT2	ETV1 (B5MCT2; B5MCT2_HUMAN) ETS translocation variant 1	ETV1	10	TWIST1	0.336019	NTV	NTV	NTV	NTV
Q1	Exp I	ETV1	23468932	B5MCT2	ETV1 (B5MCT2; B5MCT2_HUMAN) ETS translocation variant 1	ETV1	11	transcriptional_targets	0.334359	NTV	NTV	NTV	NTV
Q1	Exp I	ETV1	23468932	B5MCT2	ETV1 (B5MCT2; B5MCT2_HUMAN) ETS translocation variant 1	ETV1	12	human_breast_cancers	0.334001	NTV	NTV	NTV	NTV
Q2	Exp I	transcription co-factor LIM domain binding 2 (LDB2)|LDB2	19997623	D6RAT1	LDB2 (D6RAT1; D6RAT1_HUMAN) LIM domain-binding protein 2 (Fragment)	LDB2	1	TEML	0.518021	NTV	NTV	NTV	NTV
Q2	Exp I	transcription co-factor LIM domain binding 2 (LDB2)|LDB2	19997623	D6RAT1	LDB2 (D6RAT1; D6RAT1_HUMAN) LIM domain-binding protein 2 (Fragment)	LDB2	2	A-module	0.366118	NTV	NTV	NTV	NTV
Q2	Exp I	transcription co-factor LIM domain binding 2 (LDB2)|LDB2	19997623	D6RAT1	LDB2 (D6RAT1; D6RAT1_HUMAN) LIM domain-binding protein 2 (Fragment)	LDB2	3	mutually_beneficial_interplay_between	0.320795	NTV	NTV	NTV	NTV
Q2	Exp I	transcription co-factor LIM domain binding 2 (LDB2)|LDB2	19997623	D6RAT1	LDB2 (D6RAT1; D6RAT1_HUMAN) LIM domain-binding protein 2 (Fragment)	LDB2	4	K+_channel_subunit	0.308691	NTV	NTV	NTV	NTV
Q2	Exp I	transcription co-factor LIM domain binding 2 (LDB2)|LDB2	19997623	D6RAT1	LDB2 (D6RAT1; D6RAT1_HUMAN) LIM domain-binding protein 2 (Fragment)	LDB2	5	cortical_hub	0.303561	NTV	NTV	NTV	NTV
Q2	Exp I	transcription co-factor LIM domain binding 2 (LDB2)|LDB2	19997623	D6RAT1	LDB2 (D6RAT1; D6RAT1_HUMAN) LIM domain-binding protein 2 (Fragment)	LDB2	6	mouse_Matrigel_plugs	0.303026	NTV	NTV	NTV	NTV
Q2	Exp I	transcription co-factor LIM domain binding 2 (LDB2)|LDB2	19997623	D6RAT1	LDB2 (D6RAT1; D6RAT1_HUMAN) LIM domain-binding protein 2 (Fragment)	LDB2	7	compartmentalisation_within	0.296229	NTV	NTV	NTV	NTV
Q2	Exp I	transcription co-factor LIM domain binding 2 (LDB2)|LDB2	19997623	D6RAT1	LDB2 (D6RAT1; D6RAT1_HUMAN) LIM domain-binding protein 2 (Fragment)	LDB2	8	polymorphonuclear_cell_recruitment	0.296061	NTV	NTV	NTV	NTV
Q2	Exp I	transcription co-factor LIM domain binding 2 (LDB2)|LDB2	19997623	D6RAT1	LDB2 (D6RAT1; D6RAT1_HUMAN) LIM domain-binding protein 2 (Fragment)	LDB2	9	intra-stent_dissection	0.295872	NTV	NTV	NTV	NTV
Q2	Exp I	transcription co-factor LIM domain binding 2 (LDB2)|LDB2	19997623	D6RAT1	LDB2 (D6RAT1; D6RAT1_HUMAN) LIM domain-binding protein 2 (Fragment)	LDB2	10	post-transcriptional_level_via	0.293143	NTV	NTV	NTV	NTV
Q2	Exp I	transcription co-factor LIM domain binding 2 (LDB2)|LDB2	19997623	D6RAT1	LDB2 (D6RAT1; D6RAT1_HUMAN) LIM domain-binding protein 2 (Fragment)	LDB2	11	muscle_cell_migration	0.289868	NTV	NTV	NTV	NTV
Q2	Exp I	transcription co-factor LIM domain binding 2 (LDB2)|LDB2	19997623	D6RAT1	LDB2 (D6RAT1; D6RAT1_HUMAN) LIM domain-binding protein 2 (Fragment)	LDB2	12	this_fact_proves	0.288339	NTV	NTV	NTV	NTV
Q3	Exp I	apolipoprotein B	21681990	E9Q414	Apob (E9Q414; APOB_MOUSE) Apolipoprotein B-100	apolipoprotein_B	1	HDL_cholesterol	0.707255	NTV	NTV	NTV	NTV
Q3	Exp I	apolipoprotein B	21681990	E9Q414	Apob (E9Q414; APOB_MOUSE) Apolipoprotein B-100	apolipoprotein_B	2	triglycerides	0.702404	NTV	NTV	NTV	NTV
Q3	Exp I	apolipoprotein B	21681990	E9Q414	Apob (E9Q414; APOB_MOUSE) Apolipoprotein B-100	apolipoprotein_B	3	lipoprotein	0.686299	NTV	PTV	PTV	NTV
Q3	Exp I	apolipoprotein B	21681990	E9Q414	Apob (E9Q414; APOB_MOUSE) Apolipoprotein B-100	apolipoprotein_B	4	apoB	0.683222	FTV	PTV	FTV	FTV
Q3	Exp I	apolipoprotein B	21681990	E9Q414	Apob (E9Q414; APOB_MOUSE) Apolipoprotein B-100	apolipoprotein_B	5	high-density_lipoprotein	0.683162	NTV	NTV	NTV	PTV
Q3	Exp I	apolipoprotein B	21681990	E9Q414	Apob (E9Q414; APOB_MOUSE) Apolipoprotein B-100	apolipoprotein_B	6	triglyceride	0.680631	NTV	NTV	NTV	NTV
Q3	Exp I	apolipoprotein B	21681990	E9Q414	Apob (E9Q414; APOB_MOUSE) Apolipoprotein B-100	apolipoprotein_B	7	low-density_lipoprotein	0.679885	NTV	PTV	PTV	PTV
Q3	Exp I	apolipoprotein B	21681990	E9Q414	Apob (E9Q414; APOB_MOUSE) Apolipoprotein B-100	apolipoprotein_B	8	LDL_cholesterol	0.672059	NTV	PTV	NTV	NTV
Q3	Exp I	apolipoprotein B	21681990	E9Q414	Apob (E9Q414; APOB_MOUSE) Apolipoprotein B-100	apolipoprotein_B	9	triglyceride_levels	0.656983	NTV	NTV	NTV	NTV
Q3	Exp I	apolipoprotein B	21681990	E9Q414	Apob (E9Q414; APOB_MOUSE) Apolipoprotein B-100	apolipoprotein_B	10	total_cholesterol	0.651185	NTV	NTV	NTV	NTV
Q3	Exp I	apolipoprotein B	21681990	E9Q414	Apob (E9Q414; APOB_MOUSE) Apolipoprotein B-100	apolipoprotein_B	11	HDL-cholesterol	0.649508	NTV	NTV	NTV	NTV
Q3	Exp I	apolipoprotein B	21681990	E9Q414	Apob (E9Q414; APOB_MOUSE) Apolipoprotein B-100	apolipoprotein_B	12	cholesterol_levels	0.640553	NTV	NTV	NTV	NTV
Q4	Exp I	ESRRA	23468932	P11474	ESRRA (P11474; ERR1_HUMAN) Steroid hormone receptor ERR1	ESRRA	1	liver-specific_microRNA	0.339533	NTV	NTV	NTV	NTV
Q4	Exp I	ESRRA	23468932	P11474	ESRRA (P11474; ERR1_HUMAN) Steroid hormone receptor ERR1	ESRRA	2	lacZ_nonsense	0.329521	NTV	NTV	NTV	NTV
Q4	Exp I	ESRRA	23468932	P11474	ESRRA (P11474; ERR1_HUMAN) Steroid hormone receptor ERR1	ESRRA	3	miRNA/miRNA*	0.324849	NTV	NTV	NTV	NTV
Q4	Exp I	ESRRA	23468932	P11474	ESRRA (P11474; ERR1_HUMAN) Steroid hormone receptor ERR1	ESRRA	4	SIRT1_siRNA_or	0.32228	NTV	NTV	NTV	NTV
Q4	Exp I	ESRRA	23468932	P11474	ESRRA (P11474; ERR1_HUMAN) Steroid hormone receptor ERR1	ESRRA	5	circulating_epinephrine_trigger	0.319437	NTV	NTV	NTV	NTV
Q4	Exp I	ESRRA	23468932	P11474	ESRRA (P11474; ERR1_HUMAN) Steroid hormone receptor ERR1	ESRRA	6	G1/S_cell_cycle	0.316641	NTV	NTV	NTV	NTV
Q4	Exp I	ESRRA	23468932	P11474	ESRRA (P11474; ERR1_HUMAN) Steroid hormone receptor ERR1	ESRRA	7	induces_hepatocyte_proliferation	0.313622	NTV	NTV	NTV	NTV
Q4	Exp I	ESRRA	23468932	P11474	ESRRA (P11474; ERR1_HUMAN) Steroid hormone receptor ERR1	ESRRA	8	that_rapidly_exchanges	0.311327	NTV	NTV	NTV	NTV
Q4	Exp I	ESRRA	23468932	P11474	ESRRA (P11474; ERR1_HUMAN) Steroid hormone receptor ERR1	ESRRA	9	adipogenesis_by_down-regulating	0.311044	NTV	NTV	NTV	NTV
Q4	Exp I	ESRRA	23468932	P11474	ESRRA (P11474; ERR1_HUMAN) Steroid hormone receptor ERR1	ESRRA	10	Etv1_gene	0.308188	NTV	NTV	NTV	NTV
Q4	Exp I	ESRRA	23468932	P11474	ESRRA (P11474; ERR1_HUMAN) Steroid hormone receptor ERR1	ESRRA	11	miRNA_cluster	0.306264	NTV	NTV	NTV	NTV
Q4	Exp I	ESRRA	23468932	P11474	ESRRA (P11474; ERR1_HUMAN) Steroid hormone receptor ERR1	ESRRA	12	gastric_cancer_remains_largely	0.304619	NTV	NTV	NTV	NTV
Q5	Exp I	CD133	21235297	O43490	PROM1 (O43490; PROM1_HUMAN) Prominin-1	CD133	1	stem_cell_markers	0.601364	NTV	NTV	NTV	NTV
Q5	Exp I	CD133	21235297	O43490	PROM1 (O43490; PROM1_HUMAN) Prominin-1	CD133	2	CD133_expression	0.568968	PTV	PTV	PTV	FTV
Q5	Exp I	CD133	21235297	O43490	PROM1 (O43490; PROM1_HUMAN) Prominin-1	CD133	3	CD90	0.548864	NTV	NTV	NTV	NTV
Q5	Exp I	CD133	21235297	O43490	PROM1 (O43490; PROM1_HUMAN) Prominin-1	CD133	4	cancer_stem_cells	0.5391	NTV	NTV	NTV	NTV
Q5	Exp I	CD133	21235297	O43490	PROM1 (O43490; PROM1_HUMAN) Prominin-1	CD133	5	cancer_stem_cell	0.537507	NTV	NTV	NTV	NTV
Q5	Exp I	CD133	21235297	O43490	PROM1 (O43490; PROM1_HUMAN) Prominin-1	CD133	6	stem_cell_marker	0.518958	NTV	NTV	NTV	NTV
Q5	Exp I	CD133	21235297	O43490	PROM1 (O43490; PROM1_HUMAN) Prominin-1	CD133	7	stemness	0.517275	NTV	NTV	NTV	NTV
Q5	Exp I	CD133	21235297	O43490	PROM1 (O43490; PROM1_HUMAN) Prominin-1	CD133	8	putative_stem_cell	0.510344	NTV	NTV	NTV	NTV
Q5	Exp I	CD133	21235297	O43490	PROM1 (O43490; PROM1_HUMAN) Prominin-1	CD133	9	stem_cell_properties	0.506076	NTV	NTV	NTV	NTV
Q5	Exp I	CD133	21235297	O43490	PROM1 (O43490; PROM1_HUMAN) Prominin-1	CD133	10	CD133+_cells	0.503193	PTV	PTV	PTV	FTV
Q5	Exp I	CD133	21235297	O43490	PROM1 (O43490; PROM1_HUMAN) Prominin-1	CD133	11	nestin	0.488964	NTV	NTV	NTV	NTV
Q5	Exp I	CD133	21235297	O43490	PROM1 (O43490; PROM1_HUMAN) Prominin-1	CD133	12	cD133	0.488518	FTV	FTV	FTV	FTV
Q6	Exp I	KLF7	23468932	O75840	KLF7 (O75840; KLF7_HUMAN) Krueppel-like factor 7	KLF7	1	MoKA	0.376371	NTV	NTV	NTV	NTV
Q6	Exp I	KLF7	23468932	O75840	KLF7 (O75840; KLF7_HUMAN) Krueppel-like factor 7	KLF7	2	pluripotency-associated_genes	0.335113	NTV	NTV	NTV	NTV
Q6	Exp I	KLF7	23468932	O75840	KLF7 (O75840; KLF7_HUMAN) Krueppel-like factor 7	KLF7	3	Sp1_regulates	0.334092	NTV	NTV	NTV	NTV
Q6	Exp I	KLF7	23468932	O75840	KLF7 (O75840; KLF7_HUMAN) Krueppel-like factor 7	KLF7	4	LOC101928923	0.333423	NTV	NTV	NTV	NTV
Q6	Exp I	KLF7	23468932	O75840	KLF7 (O75840; KLF7_HUMAN) Krueppel-like factor 7	KLF7	5	p107_dephosphorylation	0.331689	NTV	NTV	NTV	NTV
Q6	Exp I	KLF7	23468932	O75840	KLF7 (O75840; KLF7_HUMAN) Krueppel-like factor 7	KLF7	6	PU_1	0.329925	NTV	NTV	NTV	NTV
Q6	Exp I	KLF7	23468932	O75840	KLF7 (O75840; KLF7_HUMAN) Krueppel-like factor 7	KLF7	7	histone_demethylase	0.323529	NTV	NTV	NTV	NTV
Q6	Exp I	KLF7	23468932	O75840	KLF7 (O75840; KLF7_HUMAN) Krueppel-like factor 7	KLF7	8	gene_promoter	0.32164	NTV	NTV	NTV	NTV
Q6	Exp I	KLF7	23468932	O75840	KLF7 (O75840; KLF7_HUMAN) Krueppel-like factor 7	KLF7	9	homeobox_protein	0.319997	NTV	NTV	NTV	NTV
Q6	Exp I	KLF7	23468932	O75840	KLF7 (O75840; KLF7_HUMAN) Krueppel-like factor 7	KLF7	10	histone_arginine	0.315875	NTV	NTV	NTV	NTV
Q6	Exp I	KLF7	23468932	O75840	KLF7 (O75840; KLF7_HUMAN) Krueppel-like factor 7	KLF7	11	transfated	0.314202	NTV	NTV	NTV	NTV
Q6	Exp I	KLF7	23468932	O75840	KLF7 (O75840; KLF7_HUMAN) Krueppel-like factor 7	KLF7	12	are_unable_to_repress	0.313112	NTV	NTV	NTV	NTV
Q7	Exp I	IL18RAP	22738689	O95256	IL18RAP (O95256; I18RA_HUMAN) Interleukin-18 receptor accessory protein	IL18RAP	1	IL18R1	0.437744	NTV	FTV	PTV	PTV
Q7	Exp I	IL18RAP	22738689	O95256	IL18RAP (O95256; I18RA_HUMAN) Interleukin-18 receptor accessory protein	IL18RAP	2	SNPs	0.39902	NTV	NTV	NTV	NTV
Q7	Exp I	IL18RAP	22738689	O95256	IL18RAP (O95256; I18RA_HUMAN) Interleukin-18 receptor accessory protein	IL18RAP	3	decreased_parkin_solubility	0.391326	NTV	NTV	NTV	NTV
Q7	Exp I	IL18RAP	22738689	O95256	IL18RAP (O95256; I18RA_HUMAN) Interleukin-18 receptor accessory protein	IL18RAP	4	SNP	0.387082	NTV	NTV	NTV	NTV
Q7	Exp I	IL18RAP	22738689	O95256	IL18RAP (O95256; I18RA_HUMAN) Interleukin-18 receptor accessory protein	IL18RAP	5	HapMap_data	0.383569	NTV	NTV	NTV	NTV
Q7	Exp I	IL18RAP	22738689	O95256	IL18RAP (O95256; I18RA_HUMAN) Interleukin-18 receptor accessory protein	IL18RAP	6	TNFAIP3	0.381616	NTV	NTV	NTV	NTV
Q7	Exp I	IL18RAP	22738689	O95256	IL18RAP (O95256; I18RA_HUMAN) Interleukin-18 receptor accessory protein	IL18RAP	7	tter-T	0.381323	NTV	NTV	NTV	NTV
Q7	Exp I	IL18RAP	22738689	O95256	IL18RAP (O95256; I18RA_HUMAN) Interleukin-18 receptor accessory protein	IL18RAP	8	BIMBAM	0.380261	NTV	NTV	NTV	NTV
Q7	Exp I	IL18RAP	22738689	O95256	IL18RAP (O95256; I18RA_HUMAN) Interleukin-18 receptor accessory protein	IL18RAP	9	single_nucleotide_polymorphism	0.379625	NTV	NTV	NTV	NTV
Q7	Exp I	IL18RAP	22738689	O95256	IL18RAP (O95256; I18RA_HUMAN) Interleukin-18 receptor accessory protein	IL18RAP	10	CfPGRP-S1	0.378632	NTV	NTV	NTV	NTV
Q7	Exp I	IL18RAP	22738689	O95256	IL18RAP (O95256; I18RA_HUMAN) Interleukin-18 receptor accessory protein	IL18RAP	11	Chinese_population_we_investigated	0.378594	NTV	NTV	NTV	NTV
Q7	Exp I	IL18RAP	22738689	O95256	IL18RAP (O95256; I18RA_HUMAN) Interleukin-18 receptor accessory protein	IL18RAP	12	rs429358	0.378026	NTV	NTV	NTV	NTV
Q8	Exp I	UTS2	22738689	O95399	UTS2 (O95399; UTS2_HUMAN) Urotensin-2	UTS2	1	gene-encoding_proteins	0.300555	NTV	NTV	NTV	NTV
Q8	Exp I	UTS2	22738689	O95399	UTS2 (O95399; UTS2_HUMAN) Urotensin-2	UTS2	2	Hsp100-type	0.298496	NTV	NTV	NTV	NTV
Q8	Exp I	UTS2	22738689	O95399	UTS2 (O95399; UTS2_HUMAN) Urotensin-2	UTS2	3	murine_brains	0.287883	NTV	NTV	NTV	NTV
Q8	Exp I	UTS2	22738689	O95399	UTS2 (O95399; UTS2_HUMAN) Urotensin-2	UTS2	4	LCT_diets	0.285529	NTV	NTV	NTV	NTV
Q8	Exp I	UTS2	22738689	O95399	UTS2 (O95399; UTS2_HUMAN) Urotensin-2	UTS2	5	visual_disambiguation	0.284354	NTV	NTV	NTV	NTV
Q8	Exp I	UTS2	22738689	O95399	UTS2 (O95399; UTS2_HUMAN) Urotensin-2	UTS2	6	Lantana_camara_leaves	0.283291	NTV	NTV	NTV	NTV
Q8	Exp I	UTS2	22738689	O95399	UTS2 (O95399; UTS2_HUMAN) Urotensin-2	UTS2	7	Adult_Critical_Care	0.282807	NTV	NTV	NTV	NTV
Q8	Exp I	UTS2	22738689	O95399	UTS2 (O95399; UTS2_HUMAN) Urotensin-2	UTS2	8	wolves_foxes	0.281367	NTV	NTV	NTV	NTV
Q8	Exp I	UTS2	22738689	O95399	UTS2 (O95399; UTS2_HUMAN) Urotensin-2	UTS2	9	semi-dwarfing_genes	0.281083	NTV	NTV	NTV	NTV
Q8	Exp I	UTS2	22738689	O95399	UTS2 (O95399; UTS2_HUMAN) Urotensin-2	UTS2	10	only_negligible_effects	0.27963	NTV	NTV	NTV	NTV
Q8	Exp I	UTS2	22738689	O95399	UTS2 (O95399; UTS2_HUMAN) Urotensin-2	UTS2	11	bioenergetic_systems	0.278912	NTV	NTV	NTV	NTV
Q8	Exp I	UTS2	22738689	O95399	UTS2 (O95399; UTS2_HUMAN) Urotensin-2	UTS2	12	Lévl_et	0.277231	NTV	NTV	NTV	NTV
Q9	Exp I	ABCA1	21840418	O95477	ABCA1 (O95477; ABCA1_HUMAN) ATP-binding cassette sub-family A member 1	ABCA1	1	cholesterol_efflux	0.694	NTV	NTV	NTV	NTV
Q9	Exp I	ABCA1	21840418	O95477	ABCA1 (O95477; ABCA1_HUMAN) ATP-binding cassette sub-family A member 1	ABCA1	2	ABCG1	0.664893	NTV	NTV	NTV	PTV
Q9	Exp I	ABCA1	21840418	O95477	ABCA1 (O95477; ABCA1_HUMAN) ATP-binding cassette sub-family A member 1	ABCA1	3	apoA-I	0.66224	NTV	NTV	NTV	NTV
Q9	Exp I	ABCA1	21840418	O95477	ABCA1 (O95477; ABCA1_HUMAN) ATP-binding cassette sub-family A member 1	ABCA1	4	SR-BI	0.608736	NTV	NTV	NTV	NTV
Q9	Exp I	ABCA1	21840418	O95477	ABCA1 (O95477; ABCA1_HUMAN) ATP-binding cassette sub-family A member 1	ABCA1	5	ABCA1_expression	0.599557	PTV	PTV	PTV	FTV
Q9	Exp I	ABCA1	21840418	O95477	ABCA1 (O95477; ABCA1_HUMAN) ATP-binding cassette sub-family A member 1	ABCA1	6	apoE	0.594482	NTV	NTV	NTV	NTV
Q9	Exp I	ABCA1	21840418	O95477	ABCA1 (O95477; ABCA1_HUMAN) ATP-binding cassette sub-family A member 1	ABCA1	7	reverse_cholesterol_transport	0.584293	NTV	NTV	NTV	NTV
Q9	Exp I	ABCA1	21840418	O95477	ABCA1 (O95477; ABCA1_HUMAN) ATP-binding cassette sub-family A member 1	ABCA1	8	apolipoprotein	0.572398	NTV	NTV	NTV	NTV
Q9	Exp I	ABCA1	21840418	O95477	ABCA1 (O95477; ABCA1_HUMAN) ATP-binding cassette sub-family A member 1	ABCA1	9	HDL	0.571727	NTV	NTV	NTV	NTV
Q9	Exp I	ABCA1	21840418	O95477	ABCA1 (O95477; ABCA1_HUMAN) ATP-binding cassette sub-family A member 1	ABCA1	10	cholesterol_efflux_from	0.563991	NTV	NTV	NTV	NTV
Q9	Exp I	ABCA1	21840418	O95477	ABCA1 (O95477; ABCA1_HUMAN) ATP-binding cassette sub-family A member 1	ABCA1	11	cholesterol_metabolism	0.561813	NTV	NTV	NTV	NTV
Q9	Exp I	ABCA1	21840418	O95477	ABCA1 (O95477; ABCA1_HUMAN) ATP-binding cassette sub-family A member 1	ABCA1	12	cholesterol_homeostasis	0.559701	NTV	NTV	NTV	NTV
Q10	Exp I	α(1)-antitrypsin|alpha-1-antitrypsin	22371488|20811296	P01009	SERPINA1 (P01009; A1AT_HUMAN) Alpha-1-antitrypsin	α(1)-antitrypsin	1	dose-related_improvements	0.319218	NTV	NTV	NTV	NTV
Q10	Exp I	α(1)-antitrypsin|alpha-1-antitrypsin	22371488|20811296	P01009	SERPINA1 (P01009; A1AT_HUMAN) Alpha-1-antitrypsin	α(1)-antitrypsin	2	mannitol_challenge	0.309156	NTV	NTV	NTV	NTV
Q10	Exp I	α(1)-antitrypsin|alpha-1-antitrypsin	22371488|20811296	P01009	SERPINA1 (P01009; A1AT_HUMAN) Alpha-1-antitrypsin	α(1)-antitrypsin	3	inadequate_handover	0.308393	NTV	NTV	NTV	NTV
Q10	Exp I	α(1)-antitrypsin|alpha-1-antitrypsin	22371488|20811296	P01009	SERPINA1 (P01009; A1AT_HUMAN) Alpha-1-antitrypsin	α(1)-antitrypsin	4	PF800	0.307918	NTV	NTV	NTV	NTV
Q10	Exp I	α(1)-antitrypsin|alpha-1-antitrypsin	22371488|20811296	P01009	SERPINA1 (P01009; A1AT_HUMAN) Alpha-1-antitrypsin	α(1)-antitrypsin	5	nCPAP-therapy	0.296587	NTV	NTV	NTV	NTV
Q10	Exp I	α(1)-antitrypsin|alpha-1-antitrypsin	22371488|20811296	P01009	SERPINA1 (P01009; A1AT_HUMAN) Alpha-1-antitrypsin	α(1)-antitrypsin	6	ward-based_NIV	0.2933	NTV	NTV	NTV	NTV
Q10	Exp I	α(1)-antitrypsin|alpha-1-antitrypsin	22371488|20811296	P01009	SERPINA1 (P01009; A1AT_HUMAN) Alpha-1-antitrypsin	α(1)-antitrypsin	7	exhaled_gases	0.292597	NTV	NTV	NTV	NTV
Q10	Exp I	α(1)-antitrypsin|alpha-1-antitrypsin	22371488|20811296	P01009	SERPINA1 (P01009; A1AT_HUMAN) Alpha-1-antitrypsin	α(1)-antitrypsin	8	according_to_Good_Clinical	0.291475	NTV	NTV	NTV	NTV
Q10	Exp I	α(1)-antitrypsin|alpha-1-antitrypsin	22371488|20811296	P01009	SERPINA1 (P01009; A1AT_HUMAN) Alpha-1-antitrypsin	α(1)-antitrypsin	9	CaM-related	0.290505	NTV	NTV	NTV	NTV
Q10	Exp I	α(1)-antitrypsin|alpha-1-antitrypsin	22371488|20811296	P01009	SERPINA1 (P01009; A1AT_HUMAN) Alpha-1-antitrypsin	α(1)-antitrypsin	10	cardiac_pacemaker_insertion	0.289538	NTV	NTV	NTV	NTV
Q10	Exp I	α(1)-antitrypsin|alpha-1-antitrypsin	22371488|20811296	P01009	SERPINA1 (P01009; A1AT_HUMAN) Alpha-1-antitrypsin	α(1)-antitrypsin	11	MFEM	0.287364	NTV	NTV	NTV	NTV
Q10	Exp I	α(1)-antitrypsin|alpha-1-antitrypsin	22371488|20811296	P01009	SERPINA1 (P01009; A1AT_HUMAN) Alpha-1-antitrypsin	α(1)-antitrypsin	12	PiMZ	0.28632	NTV	NTV	NTV	NTV
Q11	Exp I	α(1)-antitrypsin|alpha-1-antitrypsin	22371488|20811296	P01009	SERPINA1 (P01009; A1AT_HUMAN) Alpha-1-antitrypsin	alpha-1-antitrypsin	1	alpha1-antitrypsin	0.400221	FTV	FTV	FTV	FTV
Q11	Exp I	α(1)-antitrypsin|alpha-1-antitrypsin	22371488|20811296	P01009	SERPINA1 (P01009; A1AT_HUMAN) Alpha-1-antitrypsin	alpha-1-antitrypsin	2	alpha-1_antitrypsin	0.372528	FTV	FTV	FTV	FTV
Q11	Exp I	α(1)-antitrypsin|alpha-1-antitrypsin	22371488|20811296	P01009	SERPINA1 (P01009; A1AT_HUMAN) Alpha-1-antitrypsin	alpha-1-antitrypsin	3	transferrin_isoforms	0.371932	NTV	NTV	NTV	NTV
Q11	Exp I	α(1)-antitrypsin|alpha-1-antitrypsin	22371488|20811296	P01009	SERPINA1 (P01009; A1AT_HUMAN) Alpha-1-antitrypsin	alpha-1-antitrypsin	4	transthyretin	0.370693	NTV	NTV	NTV	NTV
Q11	Exp I	α(1)-antitrypsin|alpha-1-antitrypsin	22371488|20811296	P01009	SERPINA1 (P01009; A1AT_HUMAN) Alpha-1-antitrypsin	alpha-1-antitrypsin	5	complement_C3	0.362923	NTV	NTV	NTV	NTV
Q11	Exp I	α(1)-antitrypsin|alpha-1-antitrypsin	22371488|20811296	P01009	SERPINA1 (P01009; A1AT_HUMAN) Alpha-1-antitrypsin	alpha-1-antitrypsin	6	haptoglobin	0.362238	NTV	NTV	NTV	NTV
Q11	Exp I	α(1)-antitrypsin|alpha-1-antitrypsin	22371488|20811296	P01009	SERPINA1 (P01009; A1AT_HUMAN) Alpha-1-antitrypsin	alpha-1-antitrypsin	7	alpha1-AT	0.355817	PTV	FTV	FTV	FTV
Q11	Exp I	α(1)-antitrypsin|alpha-1-antitrypsin	22371488|20811296	P01009	SERPINA1 (P01009; A1AT_HUMAN) Alpha-1-antitrypsin	alpha-1-antitrypsin	8	alpha-1_antitrypsin_(AAT)	0.344321	FTV	FTV	FTV	FTV
Q11	Exp I	α(1)-antitrypsin|alpha-1-antitrypsin	22371488|20811296	P01009	SERPINA1 (P01009; A1AT_HUMAN) Alpha-1-antitrypsin	alpha-1-antitrypsin	9	alpha2-macroglobulin	0.325616	NTV	NTV	NTV	NTV
Q11	Exp I	α(1)-antitrypsin|alpha-1-antitrypsin	22371488|20811296	P01009	SERPINA1 (P01009; A1AT_HUMAN) Alpha-1-antitrypsin	alpha-1-antitrypsin	10	serotransferrin	0.320838	NTV	NTV	NTV	NTV
Q11	Exp I	α(1)-antitrypsin|alpha-1-antitrypsin	22371488|20811296	P01009	SERPINA1 (P01009; A1AT_HUMAN) Alpha-1-antitrypsin	alpha-1-antitrypsin	11	transferrin	0.320226	NTV	NTV	NTV	NTV
Q11	Exp I	α(1)-antitrypsin|alpha-1-antitrypsin	22371488|20811296	P01009	SERPINA1 (P01009; A1AT_HUMAN) Alpha-1-antitrypsin	alpha-1-antitrypsin	12	retinol-binding_protein	0.315576	NTV	NTV	NTV	NTV
Q12	Exp I	C3|complement C3	21840418	P01024	C3 (P01024; CO3_HUMAN) Complement C3	C3	1	C4	0.802953	NTV	NTV	NTV	NTV
Q12	Exp I	C3|complement C3	21840418	P01024	C3 (P01024; CO3_HUMAN) Complement C3	C3	2	C1	0.701384	NTV	NTV	NTV	NTV
Q12	Exp I	C3|complement C3	21840418	P01024	C3 (P01024; CO3_HUMAN) Complement C3	C3	3	C2	0.692676	NTV	NTV	NTV	NTV
Q12	Exp I	C3|complement C3	21840418	P01024	C3 (P01024; CO3_HUMAN) Complement C3	C3	4	C5	0.68916	NTV	NTV	NTV	NTV
Q12	Exp I	C3|complement C3	21840418	P01024	C3 (P01024; CO3_HUMAN) Complement C3	C3	5	C7	0.657677	NTV	NTV	NTV	NTV
Q12	Exp I	C3|complement C3	21840418	P01024	C3 (P01024; CO3_HUMAN) Complement C3	C3	6	C6	0.630388	NTV	NTV	NTV	NTV
Q12	Exp I	C3|complement C3	21840418	P01024	C3 (P01024; CO3_HUMAN) Complement C3	C3	7	C1q	0.588198	NTV	NTV	NTV	NTV
Q12	Exp I	C3|complement C3	21840418	P01024	C3 (P01024; CO3_HUMAN) Complement C3	C3	8	complement_components	0.570963	NTV	PTV	PTV	NTV
Q12	Exp I	C3|complement C3	21840418	P01024	C3 (P01024; CO3_HUMAN) Complement C3	C3	9	complement_activation	0.55987	NTV	PTV	PTV	NTV
Q12	Exp I	C3|complement C3	21840418	P01024	C3 (P01024; CO3_HUMAN) Complement C3	C3	10	C3b	0.559486	PTV	PTV	PTV	PTV
Q12	Exp I	C3|complement C3	21840418	P01024	C3 (P01024; CO3_HUMAN) Complement C3	C3	11	complement	0.543103	NTV	PTV	PTV	NTV
Q12	Exp I	C3|complement C3	21840418	P01024	C3 (P01024; CO3_HUMAN) Complement C3	C3	12	alternative_pathway	0.528216	NTV	NTV	NTV	NTV
Q13	Exp I	C3|complement C3	21840418	P01024	C3 (P01024; CO3_HUMAN) Complement C3	complement_C3	1	complement_activation	0.540867	PTV	PTV	PTV	NTV
Q13	Exp I	C3|complement C3	21840418	P01024	C3 (P01024; CO3_HUMAN) Complement C3	complement_C3	2	complement_system	0.527316	PTV	PTV	PTV	NTV
Q13	Exp I	C3|complement C3	21840418	P01024	C3 (P01024; CO3_HUMAN) Complement C3	complement_C3	3	complement_components	0.516499	PTV	PTV	PTV	NTV
Q13	Exp I	C3|complement C3	21840418	P01024	C3 (P01024; CO3_HUMAN) Complement C3	complement_C3	4	C1q	0.513831	NTV	NTV	NTV	NTV
Q13	Exp I	C3|complement C3	21840418	P01024	C3 (P01024; CO3_HUMAN) Complement C3	complement_C3	5	complement	0.503163	PTV	PTV	NTV	NTV
Q13	Exp I	C3|complement C3	21840418	P01024	C3 (P01024; CO3_HUMAN) Complement C3	complement_C3	6	factor_H	0.50255	NTV	NTV	NTV	NTV
Q13	Exp I	C3|complement C3	21840418	P01024	C3 (P01024; CO3_HUMAN) Complement C3	complement_C3	7	C3	0.499451	FTV	FTV	FTV	FTV
Q13	Exp I	C3|complement C3	21840418	P01024	C3 (P01024; CO3_HUMAN) Complement C3	complement_C3	8	complement_factors	0.486993	PTV	PTV	PTV	NTV
Q13	Exp I	C3|complement C3	21840418	P01024	C3 (P01024; CO3_HUMAN) Complement C3	complement_C3	9	complement_cascade	0.485737	PTV	PTV	NTV	NTV
Q13	Exp I	C3|complement C3	21840418	P01024	C3 (P01024; CO3_HUMAN) Complement C3	complement_C3	10	classical_complement_pathway	0.470498	PTV	PTV	NTV	NTV
Q13	Exp I	C3|complement C3	21840418	P01024	C3 (P01024; CO3_HUMAN) Complement C3	complement_C3	11	lectin_pathway	0.46321	NTV	NTV	NTV	NTV
Q13	Exp I	C3|complement C3	21840418	P01024	C3 (P01024; CO3_HUMAN) Complement C3	complement_C3	12	complement_proteins	0.459823	PTV	PTV	PTV	PTV
Q14	Exp I	epidermal growth factor|EGF|epidermal growth factor (EGF)	22371488	P01133	EGF (P01133; EGF_HUMAN) Pro-epidermal growth factor	epidermal_growth_factor	1	epidermal_growth_factor_(EGF)	0.693098	FTV	FTV	FTV	FTV
Q14	Exp I	epidermal growth factor|EGF|epidermal growth factor (EGF)	22371488	P01133	EGF (P01133; EGF_HUMAN) Pro-epidermal growth factor	epidermal_growth_factor	2	EGF_receptor	0.626903	PTV	NTV	PTV	FTV
Q14	Exp I	epidermal growth factor|EGF|epidermal growth factor (EGF)	22371488	P01133	EGF (P01133; EGF_HUMAN) Pro-epidermal growth factor	epidermal_growth_factor	3	EGF	0.590848	PTV	FTV	FTV	FTV
Q14	Exp I	epidermal growth factor|EGF|epidermal growth factor (EGF)	22371488	P01133	EGF (P01133; EGF_HUMAN) Pro-epidermal growth factor	epidermal_growth_factor	4	platelet-derived_growth_factor	0.589664	NTV	NTV	NTV	PTV
Q14	Exp I	epidermal growth factor|EGF|epidermal growth factor (EGF)	22371488	P01133	EGF (P01133; EGF_HUMAN) Pro-epidermal growth factor	epidermal_growth_factor	5	heregulin	0.566733	NTV	NTV	NTV	NTV
Q14	Exp I	epidermal growth factor|EGF|epidermal growth factor (EGF)	22371488	P01133	EGF (P01133; EGF_HUMAN) Pro-epidermal growth factor	epidermal_growth_factor	6	amphiregulin	0.556093	NTV	NTV	NTV	NTV
Q14	Exp I	epidermal growth factor|EGF|epidermal growth factor (EGF)	22371488	P01133	EGF (P01133; EGF_HUMAN) Pro-epidermal growth factor	epidermal_growth_factor	7	growth_factor	0.554126	PTV	PTV	PTV	PTV
Q14	Exp I	epidermal growth factor|EGF|epidermal growth factor (EGF)	22371488	P01133	EGF (P01133; EGF_HUMAN) Pro-epidermal growth factor	epidermal_growth_factor	8	transforming_growth_factor_alpha	0.545168	NTV	NTV	NTV	NTV
Q14	Exp I	epidermal growth factor|EGF|epidermal growth factor (EGF)	22371488	P01133	EGF (P01133; EGF_HUMAN) Pro-epidermal growth factor	epidermal_growth_factor	9	hepatocyte_growth_factor	0.544693	NTV	NTV	NTV	NTV
Q14	Exp I	epidermal growth factor|EGF|epidermal growth factor (EGF)	22371488	P01133	EGF (P01133; EGF_HUMAN) Pro-epidermal growth factor	epidermal_growth_factor	10	receptor_tyrosine_kinases	0.540501	NTV	PTV	PTV	NTV
Q14	Exp I	epidermal growth factor|EGF|epidermal growth factor (EGF)	22371488	P01133	EGF (P01133; EGF_HUMAN) Pro-epidermal growth factor	epidermal_growth_factor	11	epidermal_growth	0.535714	NTV	PTV	NTV	NTV
Q14	Exp I	epidermal growth factor|EGF|epidermal growth factor (EGF)	22371488	P01133	EGF (P01133; EGF_HUMAN) Pro-epidermal growth factor	epidermal_growth_factor	12	growth_factor_receptors	0.526922	PTV	NTV	PTV	PTV
Q15	Exp I	epidermal growth factor|EGF|epidermal growth factor (EGF)	22371488	P01133	EGF (P01133; EGF_HUMAN) Pro-epidermal growth factor	EGF	1	epidermal_growth_factor_(EGF)	0.695879	FTV	FTV	FTV	FTV
Q15	Exp I	epidermal growth factor|EGF|epidermal growth factor (EGF)	22371488	P01133	EGF (P01133; EGF_HUMAN) Pro-epidermal growth factor	EGF	2	eGF	0.614445	FTV	FTV	FTV	FTV
Q15	Exp I	epidermal growth factor|EGF|epidermal growth factor (EGF)	22371488	P01133	EGF (P01133; EGF_HUMAN) Pro-epidermal growth factor	EGF	3	epidermal_growth_factor	0.590848	PTV	FTV	FTV	FTV
Q15	Exp I	epidermal growth factor|EGF|epidermal growth factor (EGF)	22371488	P01133	EGF (P01133; EGF_HUMAN) Pro-epidermal growth factor	EGF	4	EGF_receptor	0.559304	PTV	NTV	PTV	PTV
Q15	Exp I	epidermal growth factor|EGF|epidermal growth factor (EGF)	22371488	P01133	EGF (P01133; EGF_HUMAN) Pro-epidermal growth factor	EGF	5	TGF-alpha	0.551365	NTV	NTV	NTV	NTV
Q15	Exp I	epidermal growth factor|EGF|epidermal growth factor (EGF)	22371488	P01133	EGF (P01133; EGF_HUMAN) Pro-epidermal growth factor	EGF	6	EGF_receptor_(EGFR)	0.549237	PTV	NTV	FTV	PTV
Q15	Exp I	epidermal growth factor|EGF|epidermal growth factor (EGF)	22371488	P01133	EGF (P01133; EGF_HUMAN) Pro-epidermal growth factor	EGF	7	EGFR	0.525011	PTV	NTV	FTV	PTV
Q15	Exp I	epidermal growth factor|EGF|epidermal growth factor (EGF)	22371488	P01133	EGF (P01133; EGF_HUMAN) Pro-epidermal growth factor	EGF	8	HGF	0.519459	NTV	NTV	NTV	NTV
Q15	Exp I	epidermal growth factor|EGF|epidermal growth factor (EGF)	22371488	P01133	EGF (P01133; EGF_HUMAN) Pro-epidermal growth factor	EGF	9	amphiregulin	0.513744	NTV	NTV	NTV	NTV
Q15	Exp I	epidermal growth factor|EGF|epidermal growth factor (EGF)	22371488	P01133	EGF (P01133; EGF_HUMAN) Pro-epidermal growth factor	EGF	10	bFGF	0.508434	NTV	NTV	NTV	NTV
Q15	Exp I	epidermal growth factor|EGF|epidermal growth factor (EGF)	22371488	P01133	EGF (P01133; EGF_HUMAN) Pro-epidermal growth factor	EGF	11	PDGF	0.506827	NTV	NTV	NTV	NTV
Q15	Exp I	epidermal growth factor|EGF|epidermal growth factor (EGF)	22371488	P01133	EGF (P01133; EGF_HUMAN) Pro-epidermal growth factor	EGF	12	HB-EGF	0.503359	NTV	PTV	NTV	PTV
Q16	Exp I	epidermal growth factor|EGF|epidermal growth factor (EGF)	22371488	P01133	EGF (P01133; EGF_HUMAN) Pro-epidermal growth factor	epidermal_growth_factor EGF	1	epidermal_growth_factor_(EGF)	0.778692	FTV	FTV	FTV	FTV
Q16	Exp I	epidermal growth factor|EGF|epidermal growth factor (EGF)	22371488	P01133	EGF (P01133; EGF_HUMAN) Pro-epidermal growth factor	epidermal_growth_factor EGF	2	EGF_receptor	0.665014	PTV	NTV	PTV	PTV
Q16	Exp I	epidermal growth factor|EGF|epidermal growth factor (EGF)	22371488	P01133	EGF (P01133; EGF_HUMAN) Pro-epidermal growth factor	epidermal_growth_factor EGF	3	eGF	0.61005	FTV	FTV	FTV	FTV
Q16	Exp I	epidermal growth factor|EGF|epidermal growth factor (EGF)	22371488	P01133	EGF (P01133; EGF_HUMAN) Pro-epidermal growth factor	epidermal_growth_factor EGF	4	amphiregulin	0.599775	NTV	NTV	NTV	NTV
Q16	Exp I	epidermal growth factor|EGF|epidermal growth factor (EGF)	22371488	P01133	EGF (P01133; EGF_HUMAN) Pro-epidermal growth factor	epidermal_growth_factor EGF	5	platelet-derived_growth_factor	0.587147	NTV	NTV	NTV	NTV
Q16	Exp I	epidermal growth factor|EGF|epidermal growth factor (EGF)	22371488	P01133	EGF (P01133; EGF_HUMAN) Pro-epidermal growth factor	epidermal_growth_factor EGF	6	growth_factor	0.584759	NTV	PTV	PTV	PTV
Q16	Exp I	epidermal growth factor|EGF|epidermal growth factor (EGF)	22371488	P01133	EGF (P01133; EGF_HUMAN) Pro-epidermal growth factor	epidermal_growth_factor EGF	7	EGF_receptor_(EGFR)	0.578539	PTV	NTV	FTV	PTV
Q16	Exp I	epidermal growth factor|EGF|epidermal growth factor (EGF)	22371488	P01133	EGF (P01133; EGF_HUMAN) Pro-epidermal growth factor	epidermal_growth_factor EGF	8	TGF-alpha	0.569792	NTV	NTV	NTV	NTV
Q16	Exp I	epidermal growth factor|EGF|epidermal growth factor (EGF)	22371488	P01133	EGF (P01133; EGF_HUMAN) Pro-epidermal growth factor	epidermal_growth_factor EGF	9	heregulin	0.562881	NTV	NTV	NTV	NTV
Q16	Exp I	epidermal growth factor|EGF|epidermal growth factor (EGF)	22371488	P01133	EGF (P01133; EGF_HUMAN) Pro-epidermal growth factor	epidermal_growth_factor EGF	10	transforming_growth_factor_alpha	0.559436	NTV	NTV	NTV	NTV
Q16	Exp I	epidermal growth factor|EGF|epidermal growth factor (EGF)	22371488	P01133	EGF (P01133; EGF_HUMAN) Pro-epidermal growth factor	epidermal_growth_factor EGF	11	EGFR	0.554047	PTV	NTV	FTV	PTV
Q16	Exp I	epidermal growth factor|EGF|epidermal growth factor (EGF)	22371488	P01133	EGF (P01133; EGF_HUMAN) Pro-epidermal growth factor	epidermal_growth_factor EGF	12	growth_factors_such_as	0.553565	NTV	NTV	PTV	NTV
Q17	Exp I	LTA	22738689	P01374	LTA (P01374; TNFB_HUMAN) Lymphotoxin-alpha	LTA	1	IL-10_down-regulated_LTA-mediated	0.486423	NTV	NTV	NTV	NTV
Q17	Exp I	LTA	22738689	P01374	LTA (P01374; TNFB_HUMAN) Lymphotoxin-alpha	LTA	2	LPS	0.460646	NTV	NTV	NTV	NTV
Q17	Exp I	LTA	22738689	P01374	LTA (P01374; TNFB_HUMAN) Lymphotoxin-alpha	LTA	3	lipoteichoic_acid_(LTA)	0.45818	FTV	FTV	NTV	NTV
Q17	Exp I	LTA	22738689	P01374	LTA (P01374; TNFB_HUMAN) Lymphotoxin-alpha	LTA	4	down-regulating_PGE_after	0.454593	NTV	NTV	NTV	NTV
Q17	Exp I	LTA	22738689	P01374	LTA (P01374; TNFB_HUMAN) Lymphotoxin-alpha	LTA	5	LPS-_when_compared	0.445369	NTV	NTV	NTV	NTV
Q17	Exp I	LTA	22738689	P01374	LTA (P01374; TNFB_HUMAN) Lymphotoxin-alpha	LTA	6	lipopolysaccharides_(LPS)	0.435553	NTV	NTV	NTV	NTV
Q17	Exp I	LTA	22738689	P01374	LTA (P01374; TNFB_HUMAN) Lymphotoxin-alpha	LTA	7	MCP1_induction_but_not	0.427485	NTV	NTV	NTV	NTV
Q17	Exp I	LTA	22738689	P01374	LTA (P01374; TNFB_HUMAN) Lymphotoxin-alpha	LTA	8	lipopolysaccharide_(LPS)	0.424592	NTV	NTV	NTV	NTV
Q17	Exp I	LTA	22738689	P01374	LTA (P01374; TNFB_HUMAN) Lymphotoxin-alpha	LTA	9	lipopolysaccharide	0.420722	NTV	NTV	NTV	NTV
Q17	Exp I	LTA	22738689	P01374	LTA (P01374; TNFB_HUMAN) Lymphotoxin-alpha	LTA	10	lipopolysaccharides	0.401477	NTV	NTV	NTV	NTV
Q17	Exp I	LTA	22738689	P01374	LTA (P01374; TNFB_HUMAN) Lymphotoxin-alpha	LTA	11	Toll-like_receptor_4	0.389634	NTV	NTV	NTV	NTV
Q17	Exp I	LTA	22738689	P01374	LTA (P01374; TNFB_HUMAN) Lymphotoxin-alpha	LTA	12	lipoteichoic_acid	0.388917	PTV	FTV	NTV	PTV
Q18	Exp I	IL1B	22738689	P01584	IL1B (P01584; IL1B_HUMAN) Interleukin-1 beta	IL1B	1	IL1B_gene	0.493157	PTV	FTV	FTV	FTV
Q18	Exp I	IL1B	22738689	P01584	IL1B (P01584; IL1B_HUMAN) Interleukin-1 beta	IL1B	2	promoter_polymorphism	0.492453	NTV	NTV	NTV	NTV
Q18	Exp I	IL1B	22738689	P01584	IL1B (P01584; IL1B_HUMAN) Interleukin-1 beta	IL1B	3	TNFA	0.488144	NTV	NTV	NTV	NTV
Q18	Exp I	IL1B	22738689	P01584	IL1B (P01584; IL1B_HUMAN) Interleukin-1 beta	IL1B	4	polymorphisms	0.474166	NTV	NTV	NTV	NTV
Q18	Exp I	IL1B	22738689	P01584	IL1B (P01584; IL1B_HUMAN) Interleukin-1 beta	IL1B	5	IL-1B	0.471503	FTV	FTV	FTV	FTV
Q18	Exp I	IL1B	22738689	P01584	IL1B (P01584; IL1B_HUMAN) Interleukin-1 beta	IL1B	6	SNP	0.454035	NTV	NTV	NTV	NTV
Q18	Exp I	IL1B	22738689	P01584	IL1B (P01584; IL1B_HUMAN) Interleukin-1 beta	IL1B	7	IL8	0.435659	NTV	NTV	NTV	NTV
Q18	Exp I	IL1B	22738689	P01584	IL1B (P01584; IL1B_HUMAN) Interleukin-1 beta	IL1B	8	PTGS2	0.433359	NTV	NTV	NTV	NTV
Q18	Exp I	IL1B	22738689	P01584	IL1B (P01584; IL1B_HUMAN) Interleukin-1 beta	IL1B	9	single_nucleotide_polymorphisms	0.432866	NTV	NTV	NTV	NTV
Q18	Exp I	IL1B	22738689	P01584	IL1B (P01584; IL1B_HUMAN) Interleukin-1 beta	IL1B	10	IL10	0.432401	NTV	NTV	NTV	NTV
Q18	Exp I	IL1B	22738689	P01584	IL1B (P01584; IL1B_HUMAN) Interleukin-1 beta	IL1B	11	gene_polymorphism	0.431001	NTV	NTV	NTV	NTV
Q18	Exp I	IL1B	22738689	P01584	IL1B (P01584; IL1B_HUMAN) Interleukin-1 beta	IL1B	12	promoter_polymorphisms	0.422514	NTV	NTV	NTV	NTV
Q19	Exp I	CD4	19059264	P01730	CD4 (P01730; CD4_HUMAN) T-cell surface glycoprotein CD4	CD4	1	CD8	0.684359	NTV	NTV	NTV	NTV
Q19	Exp I	CD4	19059264	P01730	CD4 (P01730; CD4_HUMAN) T-cell surface glycoprotein CD4	CD4	2	CD4_T_cells	0.611715	PTV	PTV	NTV	PTV
Q19	Exp I	CD4	19059264	P01730	CD4 (P01730; CD4_HUMAN) T-cell surface glycoprotein CD4	CD4	3	cD4	0.609425	FTV	FTV	FTV	FTV
Q19	Exp I	CD4	19059264	P01730	CD4 (P01730; CD4_HUMAN) T-cell surface glycoprotein CD4	CD4	4	CD8_T_cells	0.601145	NTV	PTV	NTV	NTV
Q19	Exp I	CD4	19059264	P01730	CD4 (P01730; CD4_HUMAN) T-cell surface glycoprotein CD4	CD4	5	CD4_cells	0.586961	PTV	PTV	PTV	PTV
Q19	Exp I	CD4	19059264	P01730	CD4 (P01730; CD4_HUMAN) T-cell surface glycoprotein CD4	CD4	6	HIV-1	0.549219	NTV	NTV	NTV	NTV
Q19	Exp I	CD4	19059264	P01730	CD4 (P01730; CD4_HUMAN) T-cell surface glycoprotein CD4	CD4	7	CD4+_T_cell	0.539969	PTV	PTV	FTV	PTV
Q19	Exp I	CD4	19059264	P01730	CD4 (P01730; CD4_HUMAN) T-cell surface glycoprotein CD4	CD4	8	HIV-1_infection	0.534723	NTV	NTV	NTV	NTV
Q19	Exp I	CD4	19059264	P01730	CD4 (P01730; CD4_HUMAN) T-cell surface glycoprotein CD4	CD4	9	CD8_cells	0.532653	NTV	NTV	NTV	NTV
Q19	Exp I	CD4	19059264	P01730	CD4 (P01730; CD4_HUMAN) T-cell surface glycoprotein CD4	CD4	10	plasma_HIV_RNA	0.52333	NTV	NTV	NTV	NTV
Q19	Exp I	CD4	19059264	P01730	CD4 (P01730; CD4_HUMAN) T-cell surface glycoprotein CD4	CD4	11	CD4/CD8	0.522762	PTV	PTV	PTV	PTV
Q19	Exp I	CD4	19059264	P01730	CD4 (P01730; CD4_HUMAN) T-cell surface glycoprotein CD4	CD4	12	CCR5	0.522428	NTV	NTV	NTV	NTV
Q20	Exp I	collagen type 1|collagen type I	20811296|22371488	P02452	COL1A1 (P02452; CO1A1_HUMAN) Collagen alpha-1(I) chain	collagen_type_1	1	collagen_type_I	0.493272	PTV	FTV	FTV	FTV
Q20	Exp I	collagen type 1|collagen type I	20811296|22371488	P02452	COL1A1 (P02452; CO1A1_HUMAN) Collagen alpha-1(I) chain	collagen_type_1	2	type_I_collagen	0.445439	PTV	FTV	FTV	FTV
Q20	Exp I	collagen type 1|collagen type I	20811296|22371488	P02452	COL1A1 (P02452; CO1A1_HUMAN) Collagen alpha-1(I) chain	collagen_type_1	3	osteocalcin_expression	0.414488	NTV	NTV	NTV	NTV
Q20	Exp I	collagen type 1|collagen type I	20811296|22371488	P02452	COL1A1 (P02452; CO1A1_HUMAN) Collagen alpha-1(I) chain	collagen_type_1	4	osteopontin	0.404349	NTV	NTV	NTV	NTV
Q20	Exp I	collagen type 1|collagen type I	20811296|22371488	P02452	COL1A1 (P02452; CO1A1_HUMAN) Collagen alpha-1(I) chain	collagen_type_1	5	collagen_I	0.400702	PTV	FTV	FTV	FTV
Q20	Exp I	collagen type 1|collagen type I	20811296|22371488	P02452	COL1A1 (P02452; CO1A1_HUMAN) Collagen alpha-1(I) chain	collagen_type_1	6	osteonectin	0.391002	NTV	NTV	NTV	NTV
Q20	Exp I	collagen type 1|collagen type I	20811296|22371488	P02452	COL1A1 (P02452; CO1A1_HUMAN) Collagen alpha-1(I) chain	collagen_type_1	7	fibronectin	0.388136	NTV	NTV	NTV	NTV
Q20	Exp I	collagen type 1|collagen type I	20811296|22371488	P02452	COL1A1 (P02452; CO1A1_HUMAN) Collagen alpha-1(I) chain	collagen_type_1	8	collagen	0.386714	PTV	PTV	PTV	PTV
Q20	Exp I	collagen type 1|collagen type I	20811296|22371488	P02452	COL1A1 (P02452; CO1A1_HUMAN) Collagen alpha-1(I) chain	collagen_type_1	9	TGF-β1	0.381363	NTV	NTV	NTV	NTV
Q20	Exp I	collagen type 1|collagen type I	20811296|22371488	P02452	COL1A1 (P02452; CO1A1_HUMAN) Collagen alpha-1(I) chain	collagen_type_1	10	bone_sialoprotein	0.373968	NTV	NTV	NTV	NTV
Q20	Exp I	collagen type 1|collagen type I	20811296|22371488	P02452	COL1A1 (P02452; CO1A1_HUMAN) Collagen alpha-1(I) chain	collagen_type_1	11	matrix_production	0.369844	NTV	NTV	NTV	NTV
Q20	Exp I	collagen type 1|collagen type I	20811296|22371488	P02452	COL1A1 (P02452; CO1A1_HUMAN) Collagen alpha-1(I) chain	collagen_type_1	12	extracellular_matrix	0.368384	NTV	NTV	NTV	NTV
Q21	Exp I	collagen type 1|collagen type I	20811296|22371488	P02452	COL1A1 (P02452; CO1A1_HUMAN) Collagen alpha-1(I) chain	collagen_type_I	1	collagen_I	0.744929	PTV	FTV	FTV	FTV
Q21	Exp I	collagen type 1|collagen type I	20811296|22371488	P02452	COL1A1 (P02452; CO1A1_HUMAN) Collagen alpha-1(I) chain	collagen_type_I	2	type_I_collagen	0.71013	PTV	FTV	FTV	FTV
Q21	Exp I	collagen type 1|collagen type I	20811296|22371488	P02452	COL1A1 (P02452; CO1A1_HUMAN) Collagen alpha-1(I) chain	collagen_type_I	3	collagen	0.663756	PTV	PTV	PTV	NTV
Q21	Exp I	collagen type 1|collagen type I	20811296|22371488	P02452	COL1A1 (P02452; CO1A1_HUMAN) Collagen alpha-1(I) chain	collagen_type_I	4	collagens	0.654288	PTV	PTV	PTV	NTV
Q21	Exp I	collagen type 1|collagen type I	20811296|22371488	P02452	COL1A1 (P02452; CO1A1_HUMAN) Collagen alpha-1(I) chain	collagen_type_I	5	type_III_collagen	0.639484	NTV	NTV	NTV	NTV
Q21	Exp I	collagen type 1|collagen type I	20811296|22371488	P02452	COL1A1 (P02452; CO1A1_HUMAN) Collagen alpha-1(I) chain	collagen_type_I	6	collagen_types_I	0.634926	PTV	FTV	FTV	FTV
Q21	Exp I	collagen type 1|collagen type I	20811296|22371488	P02452	COL1A1 (P02452; CO1A1_HUMAN) Collagen alpha-1(I) chain	collagen_type_I	7	fibronectin	0.604841	NTV	NTV	NTV	NTV
Q21	Exp I	collagen type 1|collagen type I	20811296|22371488	P02452	COL1A1 (P02452; CO1A1_HUMAN) Collagen alpha-1(I) chain	collagen_type_I	8	collagen_type_II	0.596133	NTV	NTV	NTV	NTV
Q21	Exp I	collagen type 1|collagen type I	20811296|22371488	P02452	COL1A1 (P02452; CO1A1_HUMAN) Collagen alpha-1(I) chain	collagen_type_I	9	collagen_type_III	0.583528	NTV	NTV	NTV	NTV
Q21	Exp I	collagen type 1|collagen type I	20811296|22371488	P02452	COL1A1 (P02452; CO1A1_HUMAN) Collagen alpha-1(I) chain	collagen_type_I	10	aggrecan	0.569609	NTV	NTV	NTV	NTV
Q21	Exp I	collagen type 1|collagen type I	20811296|22371488	P02452	COL1A1 (P02452; CO1A1_HUMAN) Collagen alpha-1(I) chain	collagen_type_I	11	collagens_I	0.56396	PTV	FTV	FTV	FTV
Q21	Exp I	collagen type 1|collagen type I	20811296|22371488	P02452	COL1A1 (P02452; CO1A1_HUMAN) Collagen alpha-1(I) chain	collagen_type_I	12	type_II_collagen	0.561235	NTV	NTV	NTV	NTV
Q22	Exp I	APOA2|apolipoprotein A-II precursor (APOA2)	20667078	P02652	APOA2 (P02652; APOA2_HUMAN) Apolipoprotein A-II	APOA2	1	D1S104	0.376732	NTV	NTV	NTV	NTV
Q22	Exp I	APOA2|apolipoprotein A-II precursor (APOA2)	20667078	P02652	APOA2 (P02652; APOA2_HUMAN) Apolipoprotein A-II	APOA2	2	obesity-related_phenotypes	0.363964	NTV	NTV	NTV	NTV
Q22	Exp I	APOA2|apolipoprotein A-II precursor (APOA2)	20667078	P02652	APOA2 (P02652; APOA2_HUMAN) Apolipoprotein A-II	APOA2	3	single_nucleotide_polymorphisms	0.351149	NTV	NTV	NTV	NTV
Q22	Exp I	APOA2|apolipoprotein A-II precursor (APOA2)	20667078	P02652	APOA2 (P02652; APOA2_HUMAN) Apolipoprotein A-II	APOA2	4	-1082G/A_polymorphism	0.3492	NTV	NTV	NTV	NTV
Q22	Exp I	APOA2|apolipoprotein A-II precursor (APOA2)	20667078	P02652	APOA2 (P02652; APOA2_HUMAN) Apolipoprotein A-II	APOA2	5	haplotype_consisting	0.344376	NTV	NTV	NTV	NTV
Q22	Exp I	APOA2|apolipoprotein A-II precursor (APOA2)	20667078	P02652	APOA2 (P02652; APOA2_HUMAN) Apolipoprotein A-II	APOA2	6	exon_1-3	0.339666	NTV	NTV	NTV	NTV
Q22	Exp I	APOA2|apolipoprotein A-II precursor (APOA2)	20667078	P02652	APOA2 (P02652; APOA2_HUMAN) Apolipoprotein A-II	APOA2	7	ABCA1_gene	0.336877	NTV	NTV	NTV	NTV
Q22	Exp I	APOA2|apolipoprotein A-II precursor (APOA2)	20667078	P02652	APOA2 (P02652; APOA2_HUMAN) Apolipoprotein A-II	APOA2	8	D1S1677	0.336756	NTV	NTV	NTV	NTV
Q22	Exp I	APOA2|apolipoprotein A-II precursor (APOA2)	20667078	P02652	APOA2 (P02652; APOA2_HUMAN) Apolipoprotein A-II	APOA2	9	linkage_disequilibrium	0.334885	NTV	NTV	NTV	NTV
Q22	Exp I	APOA2|apolipoprotein A-II precursor (APOA2)	20667078	P02652	APOA2 (P02652; APOA2_HUMAN) Apolipoprotein A-II	APOA2	10	polymorphisms_located	0.334387	NTV	NTV	NTV	NTV
Q22	Exp I	APOA2|apolipoprotein A-II precursor (APOA2)	20667078	P02652	APOA2 (P02652; APOA2_HUMAN) Apolipoprotein A-II	APOA2	11	haplotype_variation	0.331154	NTV	NTV	NTV	NTV
Q22	Exp I	APOA2|apolipoprotein A-II precursor (APOA2)	20667078	P02652	APOA2 (P02652; APOA2_HUMAN) Apolipoprotein A-II	APOA2	12	single-nucleotide_polymorphisms	0.330473	NTV	NTV	NTV	NTV
Q23	Exp I	APOA2|apolipoprotein A-II precursor (APOA2)	20667078	P02652	APOA2 (P02652; APOA2_HUMAN) Apolipoprotein A-II	Apolipoprotein APOA2	1	apolipoprotein	0.405574	FTV	PTV	PTV	PTV
Q23	Exp I	APOA2|apolipoprotein A-II precursor (APOA2)	20667078	P02652	APOA2 (P02652; APOA2_HUMAN) Apolipoprotein A-II	Apolipoprotein APOA2	2	apolipoprotein_E	0.384898	PTV	NTV	NTV	PTV
Q23	Exp I	APOA2|apolipoprotein A-II precursor (APOA2)	20667078	P02652	APOA2 (P02652; APOA2_HUMAN) Apolipoprotein A-II	Apolipoprotein APOA2	3	ABCA1_gene	0.37708	NTV	NTV	NTV	NTV
Q23	Exp I	APOA2|apolipoprotein A-II precursor (APOA2)	20667078	P02652	APOA2 (P02652; APOA2_HUMAN) Apolipoprotein A-II	Apolipoprotein APOA2	4	APOC3	0.366587	PTV	NTV	NTV	NTV
Q23	Exp I	APOA2|apolipoprotein A-II precursor (APOA2)	20667078	P02652	APOA2 (P02652; APOA2_HUMAN) Apolipoprotein A-II	Apolipoprotein APOA2	5	cholesterol_ester_transfer	0.358181	NTV	NTV	NTV	NTV
Q23	Exp I	APOA2|apolipoprotein A-II precursor (APOA2)	20667078	P02652	APOA2 (P02652; APOA2_HUMAN) Apolipoprotein A-II	Apolipoprotein APOA2	6	familial_hypobetalipoproteinemia	0.353908	PTV	NTV	NTV	NTV
Q23	Exp I	APOA2|apolipoprotein A-II precursor (APOA2)	20667078	P02652	APOA2 (P02652; APOA2_HUMAN) Apolipoprotein A-II	Apolipoprotein APOA2	7	FADS_gene_cluster	0.353738	NTV	NTV	NTV	NTV
Q23	Exp I	APOA2|apolipoprotein A-II precursor (APOA2)	20667078	P02652	APOA2 (P02652; APOA2_HUMAN) Apolipoprotein A-II	Apolipoprotein APOA2	8	IL1RN	0.350389	NTV	NTV	NTV	NTV
Q23	Exp I	APOA2|apolipoprotein A-II precursor (APOA2)	20667078	P02652	APOA2 (P02652; APOA2_HUMAN) Apolipoprotein A-II	Apolipoprotein APOA2	9	obesity-related_phenotypes	0.347555	NTV	NTV	NTV	NTV
Q23	Exp I	APOA2|apolipoprotein A-II precursor (APOA2)	20667078	P02652	APOA2 (P02652; APOA2_HUMAN) Apolipoprotein A-II	Apolipoprotein APOA2	10	genetic_variants_within	0.346321	NTV	NTV	NTV	NTV
Q23	Exp I	APOA2|apolipoprotein A-II precursor (APOA2)	20667078	P02652	APOA2 (P02652; APOA2_HUMAN) Apolipoprotein A-II	Apolipoprotein APOA2	11	MetS_traits	0.343797	NTV	NTV	NTV	NTV
Q23	Exp I	APOA2|apolipoprotein A-II precursor (APOA2)	20667078	P02652	APOA2 (P02652; APOA2_HUMAN) Apolipoprotein A-II	Apolipoprotein APOA2	12	Polymorphic	0.34358	NTV	NTV	NTV	NTV
Q24	Exp I	APOA2|apolipoprotein A-II precursor (APOA2)	20667078	P02652	APOA2 (P02652; APOA2_HUMAN) Apolipoprotein A-II	apolipoprotein_A-II	1	lipoproteins	0.435369	PTV	PTV	PTV	NTV
Q24	Exp I	APOA2|apolipoprotein A-II precursor (APOA2)	20667078	P02652	APOA2 (P02652; APOA2_HUMAN) Apolipoprotein A-II	apolipoprotein_A-II	2	apolipoprotein_A-I	0.414346	NTV	NTV	NTV	NTV
Q24	Exp I	APOA2|apolipoprotein A-II precursor (APOA2)	20667078	P02652	APOA2 (P02652; APOA2_HUMAN) Apolipoprotein A-II	apolipoprotein_A-II	3	apolipoprotein	0.405555	PTV	PTV	NTV	PTV
Q24	Exp I	APOA2|apolipoprotein A-II precursor (APOA2)	20667078	P02652	APOA2 (P02652; APOA2_HUMAN) Apolipoprotein A-II	apolipoprotein_A-II	4	apolipoproteins	0.405347	PTV	PTV	PTV	PTV
Q24	Exp I	APOA2|apolipoprotein A-II precursor (APOA2)	20667078	P02652	APOA2 (P02652; APOA2_HUMAN) Apolipoprotein A-II	apolipoprotein_A-II	5	apoB	0.404687	NTV	NTV	NTV	NTV
Q24	Exp I	APOA2|apolipoprotein A-II precursor (APOA2)	20667078	P02652	APOA2 (P02652; APOA2_HUMAN) Apolipoprotein A-II	apolipoprotein_A-II	6	lipoprotein	0.403502	NTV	PTV	PTV	PTV
Q24	Exp I	APOA2|apolipoprotein A-II precursor (APOA2)	20667078	P02652	APOA2 (P02652; APOA2_HUMAN) Apolipoprotein A-II	apolipoprotein_A-II	7	HDL_particles	0.402427	NTV	NTV	PTV	NTV
Q24	Exp I	APOA2|apolipoprotein A-II precursor (APOA2)	20667078	P02652	APOA2 (P02652; APOA2_HUMAN) Apolipoprotein A-II	apolipoprotein_A-II	8	apoE	0.401928	NTV	NTV	NTV	NTV
Q24	Exp I	APOA2|apolipoprotein A-II precursor (APOA2)	20667078	P02652	APOA2 (P02652; APOA2_HUMAN) Apolipoprotein A-II	apolipoprotein_A-II	9	high-density_lipoprotein_(HDL)	0.396767	NTV	NTV	PTV	NTV
Q24	Exp I	APOA2|apolipoprotein A-II precursor (APOA2)	20667078	P02652	APOA2 (P02652; APOA2_HUMAN) Apolipoprotein A-II	apolipoprotein_A-II	10	apolipoprotein_composition	0.389101	PTV	NTV	PTV	NTV
Q24	Exp I	APOA2|apolipoprotein A-II precursor (APOA2)	20667078	P02652	APOA2 (P02652; APOA2_HUMAN) Apolipoprotein A-II	apolipoprotein_A-II	11	HDL	0.388608	NTV	NTV	NTV	NTV
Q24	Exp I	APOA2|apolipoprotein A-II precursor (APOA2)	20667078	P02652	APOA2 (P02652; APOA2_HUMAN) Apolipoprotein A-II	apolipoprotein_A-II	12	apolipoprotein_B	0.388034	NTV	NTV	NTV	NTV
Q25	Exp I	fibrinogen-alpha chain	20811296	P02671	FGA (P02671; FIBA_HUMAN) Fibrinogen alpha chain	fibrinogen-alpha chain	1	chains	0.521219	PTV	NTV	NTV	NTV
Q25	Exp I	fibrinogen-alpha chain	20811296	P02671	FGA (P02671; FIBA_HUMAN) Fibrinogen alpha chain	fibrinogen-alpha chain	2	E243	0.380146	NTV	NTV	NTV	NTV
Q25	Exp I	fibrinogen-alpha chain	20811296	P02671	FGA (P02671; FIBA_HUMAN) Fibrinogen alpha chain	fibrinogen-alpha chain	3	BbetaArg14His	0.376639	NTV	NTV	NTV	NTV
Q25	Exp I	fibrinogen-alpha chain	20811296	P02671	FGA (P02671; FIBA_HUMAN) Fibrinogen alpha chain	fibrinogen-alpha chain	4	O_hydrogen_bonds	0.362093	NTV	NTV	NTV	NTV
Q25	Exp I	fibrinogen-alpha chain	20811296	P02671	FGA (P02671; FIBA_HUMAN) Fibrinogen alpha chain	fibrinogen-alpha chain	5	Phe37	0.361795	NTV	NTV	NTV	NTV
Q25	Exp I	fibrinogen-alpha chain	20811296	P02671	FGA (P02671; FIBA_HUMAN) Fibrinogen alpha chain	fibrinogen-alpha chain	6	non-muscle_myosin_IIA_heavy	0.359292	NTV	NTV	NTV	NTV
Q25	Exp I	fibrinogen-alpha chain	20811296	P02671	FGA (P02671; FIBA_HUMAN) Fibrinogen alpha chain	fibrinogen-alpha chain	7	rod-shaped_molecule	0.358858	NTV	NTV	NTV	NTV
Q25	Exp I	fibrinogen-alpha chain	20811296	P02671	FGA (P02671; FIBA_HUMAN) Fibrinogen alpha chain	fibrinogen-alpha chain	8	C-glycosyl_analogue	0.357964	NTV	NTV	NTV	NTV
Q25	Exp I	fibrinogen-alpha chain	20811296	P02671	FGA (P02671; FIBA_HUMAN) Fibrinogen alpha chain	fibrinogen-alpha chain	9	loop_ends	0.357356	NTV	NTV	NTV	NTV
Q25	Exp I	fibrinogen-alpha chain	20811296	P02671	FGA (P02671; FIBA_HUMAN) Fibrinogen alpha chain	fibrinogen-alpha chain	10	cytoplasmic_dynein_intermediate	0.355165	NTV	NTV	NTV	NTV
Q25	Exp I	fibrinogen-alpha chain	20811296	P02671	FGA (P02671; FIBA_HUMAN) Fibrinogen alpha chain	fibrinogen-alpha chain	11	kJ/mol_higher_than	0.351488	NTV	NTV	NTV	NTV
Q25	Exp I	fibrinogen-alpha chain	20811296	P02671	FGA (P02671; FIBA_HUMAN) Fibrinogen alpha chain	fibrinogen-alpha chain	12	polymer_chain	0.351402	NTV	NTV	NTV	NTV
Q26	Exp I	hs-CRP|high sensitive C-reactive protein (hs-CRP)	24954318	P02741	CRP (P02741; CRP_HUMAN) C-reactive protein	hs-CRP	1	hsCRP	0.616187	FTV	FTV	FTV	FTV
Q26	Exp I	hs-CRP|high sensitive C-reactive protein (hs-CRP)	24954318	P02741	CRP (P02741; CRP_HUMAN) C-reactive protein	hs-CRP	2	hs-CRP_levels	0.587861	PTV	PTV	PTV	PTV
Q26	Exp I	hs-CRP|high sensitive C-reactive protein (hs-CRP)	24954318	P02741	CRP (P02741; CRP_HUMAN) C-reactive protein	hs-CRP	3	high-sensitivity_C-reactive_protein	0.563559	FTV	FTV	FTV	FTV
Q26	Exp I	hs-CRP|high sensitive C-reactive protein (hs-CRP)	24954318	P02741	CRP (P02741; CRP_HUMAN) C-reactive protein	hs-CRP	4	hsCRP_levels	0.549682	PTV	PTV	PTV	PTV
Q26	Exp I	hs-CRP|high sensitive C-reactive protein (hs-CRP)	24954318	P02741	CRP (P02741; CRP_HUMAN) C-reactive protein	hs-CRP	5	CRP	0.540016	PTV	PTV	FTV	PTV
Q26	Exp I	hs-CRP|high sensitive C-reactive protein (hs-CRP)	24954318	P02741	CRP (P02741; CRP_HUMAN) C-reactive protein	hs-CRP	6	CRP_levels	0.539892	PTV	PTV	PTV	PTV
Q26	Exp I	hs-CRP|high sensitive C-reactive protein (hs-CRP)	24954318	P02741	CRP (P02741; CRP_HUMAN) C-reactive protein	hs-CRP	7	high-sensitivity_C-reactive_protein_(hs-CRP)	0.530257	FTV	FTV	FTV	FTV
Q26	Exp I	hs-CRP|high sensitive C-reactive protein (hs-CRP)	24954318	P02741	CRP (P02741; CRP_HUMAN) C-reactive protein	hs-CRP	8	carotid_IMT	0.507296	NTV	NTV	NTV	NTV
Q26	Exp I	hs-CRP|high sensitive C-reactive protein (hs-CRP)	24954318	P02741	CRP (P02741; CRP_HUMAN) C-reactive protein	hs-CRP	9	C-reactive_protein_(CRP)	0.501594	PTV	PTV	FTV	PTV
Q26	Exp I	hs-CRP|high sensitive C-reactive protein (hs-CRP)	24954318	P02741	CRP (P02741; CRP_HUMAN) C-reactive protein	hs-CRP	10	Lp-PLA2	0.498794	NTV	NTV	NTV	NTV
Q26	Exp I	hs-CRP|high sensitive C-reactive protein (hs-CRP)	24954318	P02741	CRP (P02741; CRP_HUMAN) C-reactive protein	hs-CRP	11	C-reactive_protein	0.496572	PTV	PTV	FTV	PTV
Q26	Exp I	hs-CRP|high sensitive C-reactive protein (hs-CRP)	24954318	P02741	CRP (P02741; CRP_HUMAN) C-reactive protein	hs-CRP	12	hs-CRP_level	0.49524	PTV	PTV	PTV	PTV
Q27	Exp I	alpha-1-acid glycoprotein 1|ORM1	20667078	P02763	ORM1 (P02763; A1AG1_HUMAN) Alpha-1-acid glycoprotein 1	alpha-1-acid_glycoprotein_1	1	rs2165241	0.297657	NTV	NTV	NTV	NTV
Q27	Exp I	alpha-1-acid glycoprotein 1|ORM1	20667078	P02763	ORM1 (P02763; A1AG1_HUMAN) Alpha-1-acid glycoprotein 1	alpha-1-acid_glycoprotein_1	2	Ig_lambda-2_chain	0.291947	NTV	NTV	NTV	NTV
Q27	Exp I	alpha-1-acid glycoprotein 1|ORM1	20667078	P02763	ORM1 (P02763; A1AG1_HUMAN) Alpha-1-acid glycoprotein 1	alpha-1-acid_glycoprotein_1	3	after_MV_stenting	0.291669	NTV	NTV	NTV	NTV
Q27	Exp I	alpha-1-acid glycoprotein 1|ORM1	20667078	P02763	ORM1 (P02763; A1AG1_HUMAN) Alpha-1-acid glycoprotein 1	alpha-1-acid_glycoprotein_1	4	sNSE	0.290658	NTV	NTV	NTV	NTV
Q27	Exp I	alpha-1-acid glycoprotein 1|ORM1	20667078	P02763	ORM1 (P02763; A1AG1_HUMAN) Alpha-1-acid glycoprotein 1	alpha-1-acid_glycoprotein_1	5	IZRT	0.288068	NTV	NTV	NTV	NTV
Q27	Exp I	alpha-1-acid glycoprotein 1|ORM1	20667078	P02763	ORM1 (P02763; A1AG1_HUMAN) Alpha-1-acid glycoprotein 1	alpha-1-acid_glycoprotein_1	6	NS3_genotype_1	0.28566	NTV	NTV	NTV	NTV
Q27	Exp I	alpha-1-acid glycoprotein 1|ORM1	20667078	P02763	ORM1 (P02763; A1AG1_HUMAN) Alpha-1-acid glycoprotein 1	alpha-1-acid_glycoprotein_1	7	HA-alone	0.284357	NTV	NTV	NTV	NTV
Q27	Exp I	alpha-1-acid glycoprotein 1|ORM1	20667078	P02763	ORM1 (P02763; A1AG1_HUMAN) Alpha-1-acid glycoprotein 1	alpha-1-acid_glycoprotein_1	8	ACMG_genes_were_selected	0.28085	NTV	NTV	NTV	NTV
Q27	Exp I	alpha-1-acid glycoprotein 1|ORM1	20667078	P02763	ORM1 (P02763; A1AG1_HUMAN) Alpha-1-acid glycoprotein 1	alpha-1-acid_glycoprotein_1	9	Solitaire_With	0.275681	NTV	NTV	NTV	NTV
Q27	Exp I	alpha-1-acid glycoprotein 1|ORM1	20667078	P02763	ORM1 (P02763; A1AG1_HUMAN) Alpha-1-acid glycoprotein 1	alpha-1-acid_glycoprotein_1	10	PNPLA3_148M_allele	0.275238	NTV	NTV	NTV	NTV
Q27	Exp I	alpha-1-acid glycoprotein 1|ORM1	20667078	P02763	ORM1 (P02763; A1AG1_HUMAN) Alpha-1-acid glycoprotein 1	alpha-1-acid_glycoprotein_1	11	rs1997679	0.275103	NTV	NTV	NTV	NTV
Q27	Exp I	alpha-1-acid glycoprotein 1|ORM1	20667078	P02763	ORM1 (P02763; A1AG1_HUMAN) Alpha-1-acid glycoprotein 1	alpha-1-acid_glycoprotein_1	12	structural-variant	0.273913	NTV	NTV	NTV	NTV
Q28	Exp I	alpha-1-acid glycoprotein 1|ORM1	20667078	P02763	ORM1 (P02763; A1AG1_HUMAN) Alpha-1-acid glycoprotein 1	ORM1	1	M2b_macrophages	0.309359	NTV	NTV	NTV	NTV
Q28	Exp I	alpha-1-acid glycoprotein 1|ORM1	20667078	P02763	ORM1 (P02763; A1AG1_HUMAN) Alpha-1-acid glycoprotein 1	ORM1	2	fungal-type	0.304661	NTV	NTV	NTV	NTV
Q28	Exp I	alpha-1-acid glycoprotein 1|ORM1	20667078	P02763	ORM1 (P02763; A1AG1_HUMAN) Alpha-1-acid glycoprotein 1	ORM1	3	twice-weekly_yoga	0.303079	NTV	NTV	NTV	NTV
Q28	Exp I	alpha-1-acid glycoprotein 1|ORM1	20667078	P02763	ORM1 (P02763; A1AG1_HUMAN) Alpha-1-acid glycoprotein 1	ORM1	4	amino_acid_residues_surrounding	0.298716	NTV	NTV	NTV	NTV
Q28	Exp I	alpha-1-acid glycoprotein 1|ORM1	20667078	P02763	ORM1 (P02763; A1AG1_HUMAN) Alpha-1-acid glycoprotein 1	ORM1	5	tel1-ΔC	0.295906	NTV	NTV	NTV	NTV
Q28	Exp I	alpha-1-acid glycoprotein 1|ORM1	20667078	P02763	ORM1 (P02763; A1AG1_HUMAN) Alpha-1-acid glycoprotein 1	ORM1	6	every_country_yLD_rates	0.29107	NTV	NTV	NTV	NTV
Q28	Exp I	alpha-1-acid glycoprotein 1|ORM1	20667078	P02763	ORM1 (P02763; A1AG1_HUMAN) Alpha-1-acid glycoprotein 1	ORM1	7	T520C	0.289557	NTV	NTV	NTV	NTV
Q28	Exp I	alpha-1-acid glycoprotein 1|ORM1	20667078	P02763	ORM1 (P02763; A1AG1_HUMAN) Alpha-1-acid glycoprotein 1	ORM1	8	METHODS_All	0.289092	NTV	NTV	NTV	NTV
Q28	Exp I	alpha-1-acid glycoprotein 1|ORM1	20667078	P02763	ORM1 (P02763; A1AG1_HUMAN) Alpha-1-acid glycoprotein 1	ORM1	9	sensory_neuron_sensitization	0.286924	NTV	NTV	NTV	NTV
Q28	Exp I	alpha-1-acid glycoprotein 1|ORM1	20667078	P02763	ORM1 (P02763; A1AG1_HUMAN) Alpha-1-acid glycoprotein 1	ORM1	10	Pgc1a	0.286399	NTV	NTV	NTV	NTV
Q28	Exp I	alpha-1-acid glycoprotein 1|ORM1	20667078	P02763	ORM1 (P02763; A1AG1_HUMAN) Alpha-1-acid glycoprotein 1	ORM1	11	CXCL1_rs4074_A_allele	0.285546	NTV	NTV	NTV	NTV
Q28	Exp I	alpha-1-acid glycoprotein 1|ORM1	20667078	P02763	ORM1 (P02763; A1AG1_HUMAN) Alpha-1-acid glycoprotein 1	ORM1	12	Panx1-dependent	0.285394	NTV	NTV	NTV	NTV
Q29	Exp I	alpha-1-acid glycoprotein 1|ORM1	20667078	P02763	ORM1 (P02763; A1AG1_HUMAN) Alpha-1-acid glycoprotein 1	alpha-1-acid_glycoprotein ORM1	1	plasma_concentrations	0.376537	NTV	NTV	NTV	NTV
Q29	Exp I	alpha-1-acid glycoprotein 1|ORM1	20667078	P02763	ORM1 (P02763; A1AG1_HUMAN) Alpha-1-acid glycoprotein 1	alpha-1-acid_glycoprotein ORM1	2	serum	0.34601	NTV	NTV	NTV	NTV
Q29	Exp I	alpha-1-acid glycoprotein 1|ORM1	20667078	P02763	ORM1 (P02763; A1AG1_HUMAN) Alpha-1-acid glycoprotein 1	alpha-1-acid_glycoprotein ORM1	3	plasma_concentration	0.332844	NTV	NTV	NTV	NTV
Q29	Exp I	alpha-1-acid glycoprotein 1|ORM1	20667078	P02763	ORM1 (P02763; A1AG1_HUMAN) Alpha-1-acid glycoprotein 1	alpha-1-acid_glycoprotein ORM1	4	total_protein_excretion	0.3318	NTV	NTV	NTV	NTV
Q29	Exp I	alpha-1-acid glycoprotein 1|ORM1	20667078	P02763	ORM1 (P02763; A1AG1_HUMAN) Alpha-1-acid glycoprotein 1	alpha-1-acid_glycoprotein ORM1	5	acute-phase_proteins	0.328778	NTV	PTV	NTV	NTV
Q29	Exp I	alpha-1-acid glycoprotein 1|ORM1	20667078	P02763	ORM1 (P02763; A1AG1_HUMAN) Alpha-1-acid glycoprotein 1	alpha-1-acid_glycoprotein ORM1	6	gel-based_proteomic_experiments	0.326963	NTV	NTV	NTV	NTV
Q29	Exp I	alpha-1-acid glycoprotein 1|ORM1	20667078	P02763	ORM1 (P02763; A1AG1_HUMAN) Alpha-1-acid glycoprotein 1	alpha-1-acid_glycoprotein ORM1	7	MCP-1_MIP-1	0.325476	NTV	NTV	NTV	NTV
Q29	Exp I	alpha-1-acid glycoprotein 1|ORM1	20667078	P02763	ORM1 (P02763; A1AG1_HUMAN) Alpha-1-acid glycoprotein 1	alpha-1-acid_glycoprotein ORM1	8	plasma_levels	0.31695	NTV	NTV	NTV	NTV
Q29	Exp I	alpha-1-acid glycoprotein 1|ORM1	20667078	P02763	ORM1 (P02763; A1AG1_HUMAN) Alpha-1-acid glycoprotein 1	alpha-1-acid_glycoprotein ORM1	9	CEACAM1_CEACAM5	0.314333	NTV	NTV	NTV	NTV
Q29	Exp I	alpha-1-acid glycoprotein 1|ORM1	20667078	P02763	ORM1 (P02763; A1AG1_HUMAN) Alpha-1-acid glycoprotein 1	alpha-1-acid_glycoprotein ORM1	10	lopinavir_concentrations	0.313412	NTV	NTV	NTV	NTV
Q29	Exp I	alpha-1-acid glycoprotein 1|ORM1	20667078	P02763	ORM1 (P02763; A1AG1_HUMAN) Alpha-1-acid glycoprotein 1	alpha-1-acid_glycoprotein ORM1	11	acute_phase_proteins	0.31268	NTV	PTV	NTV	NTV
Q29	Exp I	alpha-1-acid glycoprotein 1|ORM1	20667078	P02763	ORM1 (P02763; A1AG1_HUMAN) Alpha-1-acid glycoprotein 1	alpha-1-acid_glycoprotein ORM1	12	ADAMTS4_expression	0.309741	NTV	NTV	NTV	NTV
Q30	Exp I	ferritin light chain	21248247	P02792	FTL (P02792; FRIL_HUMAN) Ferritin light chain	ferritin_light_chain	1	iron_deposition	0.341102	NTV	NTV	NTV	NTV
Q30	Exp I	ferritin light chain	21248247	P02792	FTL (P02792; FRIL_HUMAN) Ferritin light chain	ferritin_light_chain	2	phosphorylate_sphingosine	0.334216	NTV	NTV	NTV	NTV
Q30	Exp I	ferritin light chain	21248247	P02792	FTL (P02792; FRIL_HUMAN) Ferritin light chain	ferritin_light_chain	3	protein_spots_corresponding	0.319678	NTV	NTV	NTV	NTV
Q30	Exp I	ferritin light chain	21248247	P02792	FTL (P02792; FRIL_HUMAN) Ferritin light chain	ferritin_light_chain	4	homocysteine-mediated	0.319097	NTV	NTV	NTV	NTV
Q30	Exp I	ferritin light chain	21248247	P02792	FTL (P02792; FRIL_HUMAN) Ferritin light chain	ferritin_light_chain	5	Deonar	0.313989	NTV	NTV	NTV	NTV
Q30	Exp I	ferritin light chain	21248247	P02792	FTL (P02792; FRIL_HUMAN) Ferritin light chain	ferritin_light_chain	6	injured_lung_tissues	0.30399	NTV	NTV	NTV	NTV
Q30	Exp I	ferritin light chain	21248247	P02792	FTL (P02792; FRIL_HUMAN) Ferritin light chain	ferritin_light_chain	7	serine_1177	0.301487	NTV	NTV	NTV	NTV
Q30	Exp I	ferritin light chain	21248247	P02792	FTL (P02792; FRIL_HUMAN) Ferritin light chain	ferritin_light_chain	8	total_plasma_thiols	0.301263	NTV	NTV	NTV	NTV
Q30	Exp I	ferritin light chain	21248247	P02792	FTL (P02792; FRIL_HUMAN) Ferritin light chain	ferritin_light_chain	9	proteome_analysis	0.300805	NTV	NTV	NTV	NTV
Q30	Exp I	ferritin light chain	21248247	P02792	FTL (P02792; FRIL_HUMAN) Ferritin light chain	ferritin_light_chain	10	neuroferritinopathy	0.298149	NTV	NTV	NTV	NTV
Q30	Exp I	ferritin light chain	21248247	P02792	FTL (P02792; FRIL_HUMAN) Ferritin light chain	ferritin_light_chain	11	multiple_reaction_monitoring-mass	0.297376	NTV	NTV	NTV	NTV
Q30	Exp I	ferritin light chain	21248247	P02792	FTL (P02792; FRIL_HUMAN) Ferritin light chain	ferritin_light_chain	12	bacteriophage_N4_virion_RNA	0.296733	NTV	NTV	NTV	NTV
Q31	Exp I	SOD2	22738689	P04179	SOD2 (P04179; SODM_HUMAN) Superoxide dismutase [Mn], mitochondrial	SOD2	1	manganese_superoxide_dismutase	0.498905	NTV	FTV	FTV	NTV
Q31	Exp I	SOD2	22738689	P04179	SOD2 (P04179; SODM_HUMAN) Superoxide dismutase [Mn], mitochondrial	SOD2	2	MnSOD	0.487036	NTV	FTV	FTV	NTV
Q31	Exp I	SOD2	22738689	P04179	SOD2 (P04179; SODM_HUMAN) Superoxide dismutase [Mn], mitochondrial	SOD2	3	SOD1	0.480239	NTV	NTV	NTV	NTV
Q31	Exp I	SOD2	22738689	P04179	SOD2 (P04179; SODM_HUMAN) Superoxide dismutase [Mn], mitochondrial	SOD2	4	catalase	0.472984	NTV	NTV	NTV	NTV
Q31	Exp I	SOD2	22738689	P04179	SOD2 (P04179; SODM_HUMAN) Superoxide dismutase [Mn], mitochondrial	SOD2	5	glutathione_peroxidase-1	0.454641	NTV	NTV	NTV	NTV
Q31	Exp I	SOD2	22738689	P04179	SOD2 (P04179; SODM_HUMAN) Superoxide dismutase [Mn], mitochondrial	SOD2	6	GPx1	0.436005	NTV	NTV	NTV	NTV
Q31	Exp I	SOD2	22738689	P04179	SOD2 (P04179; SODM_HUMAN) Superoxide dismutase [Mn], mitochondrial	SOD2	7	CuZnSOD	0.431452	NTV	NTV	NTV	NTV
Q31	Exp I	SOD2	22738689	P04179	SOD2 (P04179; SODM_HUMAN) Superoxide dismutase [Mn], mitochondrial	SOD2	8	glutathione_levels	0.424954	NTV	NTV	NTV	NTV
Q31	Exp I	SOD2	22738689	P04179	SOD2 (P04179; SODM_HUMAN) Superoxide dismutase [Mn], mitochondrial	SOD2	9	antioxidant_enzyme	0.424499	NTV	NTV	NTV	NTV
Q31	Exp I	SOD2	22738689	P04179	SOD2 (P04179; SODM_HUMAN) Superoxide dismutase [Mn], mitochondrial	SOD2	10	antioxidant_enzymes	0.419086	NTV	NTV	NTV	NTV
Q31	Exp I	SOD2	22738689	P04179	SOD2 (P04179; SODM_HUMAN) Superoxide dismutase [Mn], mitochondrial	SOD2	11	Mn-SOD	0.41399	NTV	FTV	FTV	PTV
Q31	Exp I	SOD2	22738689	P04179	SOD2 (P04179; SODM_HUMAN) Superoxide dismutase [Mn], mitochondrial	SOD2	12	SOD3	0.411827	NTV	NTV	NTV	NTV
Q32	Exp I	HSP27|heat shock protein 27|heat shock protein-27 (HSP27)	15249501	P04792	HSPB1 (P04792; HSPB1_HUMAN) Heat shock protein beta-1	HSP27	1	HSP70	0.611082	NTV	NTV	NTV	NTV
Q32	Exp I	HSP27|heat shock protein 27|heat shock protein-27 (HSP27)	15249501	P04792	HSPB1 (P04792; HSPB1_HUMAN) Heat shock protein beta-1	HSP27	2	HSP90	0.577258	NTV	NTV	NTV	NTV
Q32	Exp I	HSP27|heat shock protein 27|heat shock protein-27 (HSP27)	15249501	P04792	HSPB1 (P04792; HSPB1_HUMAN) Heat shock protein beta-1	HSP27	3	heat_shock_protein	0.551689	PTV	PTV	PTV	PTV
Q32	Exp I	HSP27|heat shock protein 27|heat shock protein-27 (HSP27)	15249501	P04792	HSPB1 (P04792; HSPB1_HUMAN) Heat shock protein beta-1	HSP27	4	HSP	0.514482	PTV	PTV	PTV	PTV
Q32	Exp I	HSP27|heat shock protein 27|heat shock protein-27 (HSP27)	15249501	P04792	HSPB1 (P04792; HSPB1_HUMAN) Heat shock protein beta-1	HSP27	5	Hsp70	0.513789	NTV	NTV	NTV	NTV
Q32	Exp I	HSP27|heat shock protein 27|heat shock protein-27 (HSP27)	15249501	P04792	HSPB1 (P04792; HSPB1_HUMAN) Heat shock protein beta-1	HSP27	6	heat_shock_proteins	0.477502	PTV	PTV	PTV	PTV
Q32	Exp I	HSP27|heat shock protein 27|heat shock protein-27 (HSP27)	15249501	P04792	HSPB1 (P04792; HSPB1_HUMAN) Heat shock protein beta-1	HSP27	7	Hsp27	0.473654	FTV	FTV	FTV	FTV
Q32	Exp I	HSP27|heat shock protein 27|heat shock protein-27 (HSP27)	15249501	P04792	HSPB1 (P04792; HSPB1_HUMAN) Heat shock protein beta-1	HSP27	8	HSP72	0.465744	NTV	NTV	NTV	NTV
Q32	Exp I	HSP27|heat shock protein 27|heat shock protein-27 (HSP27)	15249501	P04792	HSPB1 (P04792; HSPB1_HUMAN) Heat shock protein beta-1	HSP27	9	HSPs	0.451157	PTV	PTV	PTV	PTV
Q32	Exp I	HSP27|heat shock protein 27|heat shock protein-27 (HSP27)	15249501	P04792	HSPB1 (P04792; HSPB1_HUMAN) Heat shock protein beta-1	HSP27	10	Hsp	0.426505	PTV	PTV	PTV	PTV
Q32	Exp I	HSP27|heat shock protein 27|heat shock protein-27 (HSP27)	15249501	P04792	HSPB1 (P04792; HSPB1_HUMAN) Heat shock protein beta-1	HSP27	11	heat_shock_protein_(HSP)	0.423975	PTV	PTV	PTV	PTV
Q32	Exp I	HSP27|heat shock protein 27|heat shock protein-27 (HSP27)	15249501	P04792	HSPB1 (P04792; HSPB1_HUMAN) Heat shock protein beta-1	HSP27	12	heat_shock	0.421198	PTV	PTV	PTV	NTV
Q33	Exp I	granin-like neuroendocrine peptide precursor	20811296	P05060	CHGB (P05060; SCG1_HUMAN) Secretogranin-1	granin-like_neuroendocrine_peptide_precursor	1	bile_lipid_composition	0.367769	NTV	NTV	NTV	NTV
Q33	Exp I	granin-like neuroendocrine peptide precursor	20811296	P05060	CHGB (P05060; SCG1_HUMAN) Secretogranin-1	granin-like_neuroendocrine_peptide_precursor	2	prohormone_processing	0.343492	NTV	NTV	NTV	NTV
Q33	Exp I	granin-like neuroendocrine peptide precursor	20811296	P05060	CHGB (P05060; SCG1_HUMAN) Secretogranin-1	granin-like_neuroendocrine_peptide_precursor	3	immunolabeling_was_detected	0.333786	NTV	NTV	NTV	NTV
Q33	Exp I	granin-like neuroendocrine peptide precursor	20811296	P05060	CHGB (P05060; SCG1_HUMAN) Secretogranin-1	granin-like_neuroendocrine_peptide_precursor	4	two_cytoplasmic_hydrogenases	0.329718	NTV	NTV	NTV	NTV
Q33	Exp I	granin-like neuroendocrine peptide precursor	20811296	P05060	CHGB (P05060; SCG1_HUMAN) Secretogranin-1	granin-like_neuroendocrine_peptide_precursor	5	in-register_parallel_beta-sheets	0.327624	NTV	NTV	NTV	NTV
Q33	Exp I	granin-like neuroendocrine peptide precursor	20811296	P05060	CHGB (P05060; SCG1_HUMAN) Secretogranin-1	granin-like_neuroendocrine_peptide_precursor	6	genus_Orthoreovirus_family_Reoviridae	0.326538	NTV	NTV	NTV	NTV
Q33	Exp I	granin-like neuroendocrine peptide precursor	20811296	P05060	CHGB (P05060; SCG1_HUMAN) Secretogranin-1	granin-like_neuroendocrine_peptide_precursor	7	682YENPTY687	0.323394	NTV	NTV	NTV	NTV
Q33	Exp I	granin-like neuroendocrine peptide precursor	20811296	P05060	CHGB (P05060; SCG1_HUMAN) Secretogranin-1	granin-like_neuroendocrine_peptide_precursor	8	rat_genitourinary_tract	0.321392	NTV	NTV	NTV	NTV
Q33	Exp I	granin-like neuroendocrine peptide precursor	20811296	P05060	CHGB (P05060; SCG1_HUMAN) Secretogranin-1	granin-like_neuroendocrine_peptide_precursor	9	repeated_sublethal_ischemia	0.320515	NTV	NTV	NTV	NTV
Q33	Exp I	granin-like neuroendocrine peptide precursor	20811296	P05060	CHGB (P05060; SCG1_HUMAN) Secretogranin-1	granin-like_neuroendocrine_peptide_precursor	10	amphiphysin_I	0.319285	NTV	NTV	NTV	NTV
Q33	Exp I	granin-like neuroendocrine peptide precursor	20811296	P05060	CHGB (P05060; SCG1_HUMAN) Secretogranin-1	granin-like_neuroendocrine_peptide_precursor	11	regulates_oligodendrocyte_lineage	0.317996	NTV	NTV	NTV	NTV
Q33	Exp I	granin-like neuroendocrine peptide precursor	20811296	P05060	CHGB (P05060; SCG1_HUMAN) Secretogranin-1	granin-like_neuroendocrine_peptide_precursor	12	(PvAMA1)	0.31789	NTV	NTV	NTV	NTV
Q34	Exp I	gelsolin	22197968|23429260	P06396	GSN (P06396; GELS_HUMAN) Gelsolin	gelsolin	1	actin	0.509305	NTV	NTV	NTV	NTV
Q34	Exp I	gelsolin	22197968|23429260	P06396	GSN (P06396; GELS_HUMAN) Gelsolin	gelsolin	2	cofilin	0.459871	NTV	NTV	NTV	NTV
Q34	Exp I	gelsolin	22197968|23429260	P06396	GSN (P06396; GELS_HUMAN) Gelsolin	gelsolin	3	alpha-actinin	0.45797	NTV	NTV	NTV	NTV
Q34	Exp I	gelsolin	22197968|23429260	P06396	GSN (P06396; GELS_HUMAN) Gelsolin	gelsolin	4	F-actin	0.456981	NTV	NTV	NTV	NTV
Q34	Exp I	gelsolin	22197968|23429260	P06396	GSN (P06396; GELS_HUMAN) Gelsolin	gelsolin	5	actin_filament	0.450108	NTV	NTV	NTV	NTV
Q34	Exp I	gelsolin	22197968|23429260	P06396	GSN (P06396; GELS_HUMAN) Gelsolin	gelsolin	6	actin-binding_protein	0.448724	NTV	FTV	NTV	NTV
Q34	Exp I	gelsolin	22197968|23429260	P06396	GSN (P06396; GELS_HUMAN) Gelsolin	gelsolin	7	actin_filaments	0.441695	NTV	NTV	NTV	NTV
Q34	Exp I	gelsolin	22197968|23429260	P06396	GSN (P06396; GELS_HUMAN) Gelsolin	gelsolin	8	Arp2/3_complex	0.423021	NTV	NTV	NTV	NTV
Q34	Exp I	gelsolin	22197968|23429260	P06396	GSN (P06396; GELS_HUMAN) Gelsolin	gelsolin	9	caldesmon	0.421632	NTV	NTV	NTV	NTV
Q34	Exp I	gelsolin	22197968|23429260	P06396	GSN (P06396; GELS_HUMAN) Gelsolin	gelsolin	10	actin_cytoskeleton	0.417433	NTV	NTV	NTV	NTV
Q34	Exp I	gelsolin	22197968|23429260	P06396	GSN (P06396; GELS_HUMAN) Gelsolin	gelsolin	11	tropomyosin	0.417069	NTV	NTV	NTV	NTV
Q34	Exp I	gelsolin	22197968|23429260	P06396	GSN (P06396; GELS_HUMAN) Gelsolin	gelsolin	12	G-actin	0.41691	NTV	NTV	NTV	NTV
Q35	Exp I	apoA-IV	21840418	P06727	APOA4 (P06727; APOA4_HUMAN) Apolipoprotein A-IV	apoA-IV	1	apoA-I	0.485961	NTV	NTV	NTV	NTV
Q35	Exp I	apoA-IV	21840418	P06727	APOA4 (P06727; APOA4_HUMAN) Apolipoprotein A-IV	apoA-IV	2	ABCA1	0.475361	NTV	NTV	NTV	NTV
Q35	Exp I	apoA-IV	21840418	P06727	APOA4 (P06727; APOA4_HUMAN) Apolipoprotein A-IV	apoA-IV	3	apolipoprotein	0.471935	NTV	PTV	PTV	PTV
Q35	Exp I	apoA-IV	21840418	P06727	APOA4 (P06727; APOA4_HUMAN) Apolipoprotein A-IV	apoA-IV	4	lipoprotein_particles	0.467615	NTV	NTV	PTV	NTV
Q35	Exp I	apoA-IV	21840418	P06727	APOA4 (P06727; APOA4_HUMAN) Apolipoprotein A-IV	apoA-IV	5	HDL_particles	0.457786	NTV	NTV	NTV	NTV
Q35	Exp I	apoA-IV	21840418	P06727	APOA4 (P06727; APOA4_HUMAN) Apolipoprotein A-IV	apoA-IV	6	apoC-III	0.445763	NTV	NTV	NTV	NTV
Q35	Exp I	apoA-IV	21840418	P06727	APOA4 (P06727; APOA4_HUMAN) Apolipoprotein A-IV	apoA-IV	7	LDLR	0.440455	NTV	NTV	NTV	NTV
Q35	Exp I	apoA-IV	21840418	P06727	APOA4 (P06727; APOA4_HUMAN) Apolipoprotein A-IV	apoA-IV	8	cholesterol_efflux	0.440254	NTV	NTV	NTV	NTV
Q35	Exp I	apoA-IV	21840418	P06727	APOA4 (P06727; APOA4_HUMAN) Apolipoprotein A-IV	apoA-IV	9	HDL	0.440014	NTV	NTV	NTV	NTV
Q35	Exp I	apoA-IV	21840418	P06727	APOA4 (P06727; APOA4_HUMAN) Apolipoprotein A-IV	apoA-IV	10	apoE	0.439767	NTV	NTV	NTV	NTV
Q35	Exp I	apoA-IV	21840418	P06727	APOA4 (P06727; APOA4_HUMAN) Apolipoprotein A-IV	apoA-IV	11	PLTP	0.438689	NTV	NTV	NTV	NTV
Q35	Exp I	apoA-IV	21840418	P06727	APOA4 (P06727; APOA4_HUMAN) Apolipoprotein A-IV	apoA-IV	12	apolipoprotein_A-I	0.434329	NTV	NTV	NTV	NTV
Q36	Exp I	apolipoprotein E (apoE)|apoE|apolipoprotein E	24082102|21681990	P08226	Apoe (P08226; APOE_MOUSE) Apolipoprotein E	apolipoprotein_E_(apoE)	1	apolipoprotein_E	0.628237	FTV	FTV	FTV	FTV
Q36	Exp I	apolipoprotein E (apoE)|apoE|apolipoprotein E	24082102|21681990	P08226	Apoe (P08226; APOE_MOUSE) Apolipoprotein E	apolipoprotein_E_(apoE)	2	apoE	0.620792	FTV	FTV	FTV	FTV
Q36	Exp I	apolipoprotein E (apoE)|apoE|apolipoprotein E	24082102|21681990	P08226	Apoe (P08226; APOE_MOUSE) Apolipoprotein E	apolipoprotein_E_(apoE)	3	apolipoprotein	0.520668	PTV	PTV	PTV	PTV
Q36	Exp I	apolipoprotein E (apoE)|apoE|apolipoprotein E	24082102|21681990	P08226	Apoe (P08226; APOE_MOUSE) Apolipoprotein E	apolipoprotein_E_(apoE)	4	ApoE	0.516761	FTV	FTV	FTV	FTV
Q36	Exp I	apolipoprotein E (apoE)|apoE|apolipoprotein E	24082102|21681990	P08226	Apoe (P08226; APOE_MOUSE) Apolipoprotein E	apolipoprotein_E_(apoE)	5	apoE4	0.513656	PTV	PTV	NTV	PTV
Q36	Exp I	apolipoprotein E (apoE)|apoE|apolipoprotein E	24082102|21681990	P08226	Apoe (P08226; APOE_MOUSE) Apolipoprotein E	apolipoprotein_E_(apoE)	6	low_density_lipoprotein_receptor	0.510686	NTV	NTV	NTV	NTV
Q36	Exp I	apolipoprotein E (apoE)|apoE|apolipoprotein E	24082102|21681990	P08226	Apoe (P08226; APOE_MOUSE) Apolipoprotein E	apolipoprotein_E_(apoE)	7	apolipoprotein_E_(apoE)_is	0.500224	PTV	PTV	PTV	PTV
Q36	Exp I	apolipoprotein E (apoE)|apoE|apolipoprotein E	24082102|21681990	P08226	Apoe (P08226; APOE_MOUSE) Apolipoprotein E	apolipoprotein_E_(apoE)	8	apolipoproteins	0.482826	PTV	PTV	PTV	PTV
Q36	Exp I	apolipoprotein E (apoE)|apoE|apolipoprotein E	24082102|21681990	P08226	Apoe (P08226; APOE_MOUSE) Apolipoprotein E	apolipoprotein_E_(apoE)	9	LDL_receptor	0.474973	NTV	NTV	NTV	NTV
Q36	Exp I	apolipoprotein E (apoE)|apoE|apolipoprotein E	24082102|21681990	P08226	Apoe (P08226; APOE_MOUSE) Apolipoprotein E	apolipoprotein_E_(apoE)	10	HDL	0.470359	NTV	NTV	NTV	NTV
Q36	Exp I	apolipoprotein E (apoE)|apoE|apolipoprotein E	24082102|21681990	P08226	Apoe (P08226; APOE_MOUSE) Apolipoprotein E	apolipoprotein_E_(apoE)	11	LCAT	0.46235	NTV	NTV	NTV	NTV
Q36	Exp I	apolipoprotein E (apoE)|apoE|apolipoprotein E	24082102|21681990	P08226	Apoe (P08226; APOE_MOUSE) Apolipoprotein E	apolipoprotein_E_(apoE)	12	apolipoprotein_E_(ApoE)	0.458559	FTV	FTV	FTV	FTV
Q37	Exp I	apolipoprotein E (apoE)|apoE|apolipoprotein E	24082102|21681990	P08226	Apoe (P08226; APOE_MOUSE) Apolipoprotein E	apoE	1	apolipoprotein_E	0.670935	FTV	FTV	FTV	FTV
Q37	Exp I	apolipoprotein E (apoE)|apoE|apolipoprotein E	24082102|21681990	P08226	Apoe (P08226; APOE_MOUSE) Apolipoprotein E	apoE	2	apolipoprotein_E_(apoE)	0.620792	FTV	FTV	FTV	FTV
Q37	Exp I	apolipoprotein E (apoE)|apoE|apolipoprotein E	24082102|21681990	P08226	Apoe (P08226; APOE_MOUSE) Apolipoprotein E	apoE	3	apoE4	0.616537	PTV	PTV	NTV	PTV
Q37	Exp I	apolipoprotein E (apoE)|apoE|apolipoprotein E	24082102|21681990	P08226	Apoe (P08226; APOE_MOUSE) Apolipoprotein E	apoE	4	ABCA1	0.594482	NTV	NTV	NTV	NTV
Q37	Exp I	apolipoprotein E (apoE)|apoE|apolipoprotein E	24082102|21681990	P08226	Apoe (P08226; APOE_MOUSE) Apolipoprotein E	apoE	5	apoA-I	0.589781	NTV	NTV	NTV	NTV
Q37	Exp I	apolipoprotein E (apoE)|apoE|apolipoprotein E	24082102|21681990	P08226	Apoe (P08226; APOE_MOUSE) Apolipoprotein E	apoE	6	lipoproteins	0.587973	NTV	PTV	PTV	NTV
Q37	Exp I	apolipoprotein E (apoE)|apoE|apolipoprotein E	24082102|21681990	P08226	Apoe (P08226; APOE_MOUSE) Apolipoprotein E	apoE	7	HDL	0.578553	NTV	NTV	NTV	NTV
Q37	Exp I	apolipoprotein E (apoE)|apoE|apolipoprotein E	24082102|21681990	P08226	Apoe (P08226; APOE_MOUSE) Apolipoprotein E	apoE	8	apolipoprotein	0.574599	NTV	PTV	PTV	PTV
Q37	Exp I	apolipoprotein E (apoE)|apoE|apolipoprotein E	24082102|21681990	P08226	Apoe (P08226; APOE_MOUSE) Apolipoprotein E	apoE	9	ApoE	0.564203	FTV	FTV	PTV	FTV
Q37	Exp I	apolipoprotein E (apoE)|apoE|apolipoprotein E	24082102|21681990	P08226	Apoe (P08226; APOE_MOUSE) Apolipoprotein E	apoE	10	LDL_receptor	0.561942	NTV	NTV	NTV	NTV
Q37	Exp I	apolipoprotein E (apoE)|apoE|apolipoprotein E	24082102|21681990	P08226	Apoe (P08226; APOE_MOUSE) Apolipoprotein E	apoE	11	cholesterol_efflux	0.560422	NTV	NTV	NTV	NTV
Q37	Exp I	apolipoprotein E (apoE)|apoE|apolipoprotein E	24082102|21681990	P08226	Apoe (P08226; APOE_MOUSE) Apolipoprotein E	apoE	12	LDLR	0.55541	NTV	NTV	NTV	NTV
Q38	Exp I	apolipoprotein E (apoE)|apoE|apolipoprotein E	24082102|21681990	P08226	Apoe (P08226; APOE_MOUSE) Apolipoprotein E	apolipoprotein_E	1	apoE	0.670935	FTV	FTV	FTV	FTV
Q38	Exp I	apolipoprotein E (apoE)|apoE|apolipoprotein E	24082102|21681990	P08226	Apoe (P08226; APOE_MOUSE) Apolipoprotein E	apolipoprotein_E	2	apolipoprotein_E_(apoE)	0.628237	FTV	FTV	FTV	FTV
Q38	Exp I	apolipoprotein E (apoE)|apoE|apolipoprotein E	24082102|21681990	P08226	Apoe (P08226; APOE_MOUSE) Apolipoprotein E	apolipoprotein_E	3	apolipoprotein	0.576953	PTV	PTV	PTV	FTV
Q38	Exp I	apolipoprotein E (apoE)|apoE|apolipoprotein E	24082102|21681990	P08226	Apoe (P08226; APOE_MOUSE) Apolipoprotein E	apolipoprotein_E	4	ApoE	0.570015	FTV	FTV	FTV	FTV
Q38	Exp I	apolipoprotein E (apoE)|apoE|apolipoprotein E	24082102|21681990	P08226	Apoe (P08226; APOE_MOUSE) Apolipoprotein E	apolipoprotein_E	5	apo_E	0.561351	FTV	FTV	FTV	FTV
Q38	Exp I	apolipoprotein E (apoE)|apoE|apolipoprotein E	24082102|21681990	P08226	Apoe (P08226; APOE_MOUSE) Apolipoprotein E	apolipoprotein_E	6	apolipoprotein_E_(ApoE)	0.55604	FTV	FTV	FTV	FTV
Q38	Exp I	apolipoprotein E (apoE)|apoE|apolipoprotein E	24082102|21681990	P08226	Apoe (P08226; APOE_MOUSE) Apolipoprotein E	apolipoprotein_E	7	low_density_lipoprotein_receptor	0.534737	NTV	NTV	NTV	NTV
Q38	Exp I	apolipoprotein E (apoE)|apoE|apolipoprotein E	24082102|21681990	P08226	Apoe (P08226; APOE_MOUSE) Apolipoprotein E	apolipoprotein_E	8	APOE	0.521134	FTV	PTV	FTV	FTV
Q38	Exp I	apolipoprotein E (apoE)|apoE|apolipoprotein E	24082102|21681990	P08226	Apoe (P08226; APOE_MOUSE) Apolipoprotein E	apolipoprotein_E	9	apolipoproteins	0.519973	PTV	PTV	PTV	PTV
Q38	Exp I	apolipoprotein E (apoE)|apoE|apolipoprotein E	24082102|21681990	P08226	Apoe (P08226; APOE_MOUSE) Apolipoprotein E	apolipoprotein_E	10	apolipoprotein_E_gene	0.512613	PTV	FTV	FTV	PTV
Q38	Exp I	apolipoprotein E (apoE)|apoE|apolipoprotein E	24082102|21681990	P08226	Apoe (P08226; APOE_MOUSE) Apolipoprotein E	apolipoprotein_E	11	ABCA1	0.505819	NTV	NTV	NTV	NTV
Q38	Exp I	apolipoprotein E (apoE)|apoE|apolipoprotein E	24082102|21681990	P08226	Apoe (P08226; APOE_MOUSE) Apolipoprotein E	apolipoprotein_E	12	APOE_genotype	0.502053	PTV	PTV	PTV	PTV
Q39	Exp I	ITGA2B	22738689	P08514	ITGA2B (P08514; ITA2B_HUMAN) Integrin alpha-IIb	ITGA2B	1	mutation_p	0.364314	NTV	NTV	NTV	NTV
Q39	Exp I	ITGA2B	22738689	P08514	ITGA2B (P08514; ITA2B_HUMAN) Integrin alpha-IIb	ITGA2B	2	novel_missense_variants	0.349575	NTV	NTV	NTV	NTV
Q39	Exp I	ITGA2B	22738689	P08514	ITGA2B (P08514; ITA2B_HUMAN) Integrin alpha-IIb	ITGA2B	3	autosomal-recessive_bleeding_disorder	0.345537	NTV	NTV	NTV	NTV
Q39	Exp I	ITGA2B	22738689	P08514	ITGA2B (P08514; ITA2B_HUMAN) Integrin alpha-IIb	ITGA2B	4	(H3K9me1)	0.344262	NTV	NTV	NTV	NTV
Q39	Exp I	ITGA2B	22738689	P08514	ITGA2B (P08514; ITA2B_HUMAN) Integrin alpha-IIb	ITGA2B	5	Glanzmann_thrombasthenia	0.344062	NTV	NTV	NTV	NTV
Q39	Exp I	ITGA2B	22738689	P08514	ITGA2B (P08514; ITA2B_HUMAN) Integrin alpha-IIb	ITGA2B	6	a_novel_splicing_mutation	0.34145	NTV	NTV	NTV	NTV
Q39	Exp I	ITGA2B	22738689	P08514	ITGA2B (P08514; ITA2B_HUMAN) Integrin alpha-IIb	ITGA2B	7	known_pathogenic_mutation	0.340556	NTV	NTV	NTV	NTV
Q39	Exp I	ITGA2B	22738689	P08514	ITGA2B (P08514; ITA2B_HUMAN) Integrin alpha-IIb	ITGA2B	8	αIIbβ3	0.328321	NTV	NTV	NTV	NTV
Q39	Exp I	ITGA2B	22738689	P08514	ITGA2B (P08514; ITA2B_HUMAN) Integrin alpha-IIb	ITGA2B	9	bleeding_diathesis	0.327626	NTV	NTV	NTV	NTV
Q39	Exp I	ITGA2B	22738689	P08514	ITGA2B (P08514; ITA2B_HUMAN) Integrin alpha-IIb	ITGA2B	10	c_1376GT/c_486_34delT	0.326991	NTV	NTV	NTV	NTV
Q39	Exp I	ITGA2B	22738689	P08514	ITGA2B (P08514; ITA2B_HUMAN) Integrin alpha-IIb	ITGA2B	11	β-thalassemia_heterozygotes	0.324966	NTV	NTV	NTV	NTV
Q39	Exp I	ITGA2B	22738689	P08514	ITGA2B (P08514; ITA2B_HUMAN) Integrin alpha-IIb	ITGA2B	12	de_novo_mutation	0.322027	NTV	NTV	NTV	NTV
Q40	Exp I	CD14	19059264	P08571	CD14 (P08571; CD14_HUMAN) Monocyte differentiation antigen CD14	CD14	1	TLR4	0.633959	NTV	NTV	NTV	NTV
Q40	Exp I	CD14	19059264	P08571	CD14 (P08571; CD14_HUMAN) Monocyte differentiation antigen CD14	CD14	2	TLR2	0.589686	NTV	NTV	NTV	NTV
Q40	Exp I	CD14	19059264	P08571	CD14 (P08571; CD14_HUMAN) Monocyte differentiation antigen CD14	CD14	3	MD-2	0.566651	NTV	NTV	NTV	NTV
Q40	Exp I	CD14	19059264	P08571	CD14 (P08571; CD14_HUMAN) Monocyte differentiation antigen CD14	CD14	4	human_monocytes	0.547652	NTV	NTV	NTV	NTV
Q40	Exp I	CD14	19059264	P08571	CD14 (P08571; CD14_HUMAN) Monocyte differentiation antigen CD14	CD14	5	TLR4_expression	0.542361	NTV	NTV	NTV	NTV
Q40	Exp I	CD14	19059264	P08571	CD14 (P08571; CD14_HUMAN) Monocyte differentiation antigen CD14	CD14	6	Toll-like_receptor_4	0.538745	NTV	NTV	NTV	NTV
Q40	Exp I	CD14	19059264	P08571	CD14 (P08571; CD14_HUMAN) Monocyte differentiation antigen CD14	CD14	7	monocytes	0.537172	NTV	NTV	PTV	NTV
Q40	Exp I	CD14	19059264	P08571	CD14 (P08571; CD14_HUMAN) Monocyte differentiation antigen CD14	CD14	8	toll-like_receptor_4	0.533463	NTV	NTV	NTV	NTV
Q40	Exp I	CD14	19059264	P08571	CD14 (P08571; CD14_HUMAN) Monocyte differentiation antigen CD14	CD14	9	toll-like_receptor_4_(TLR4)	0.529338	NTV	NTV	NTV	NTV
Q40	Exp I	CD14	19059264	P08571	CD14 (P08571; CD14_HUMAN) Monocyte differentiation antigen CD14	CD14	10	LPS	0.524854	NTV	NTV	NTV	NTV
Q40	Exp I	CD14	19059264	P08571	CD14 (P08571; CD14_HUMAN) Monocyte differentiation antigen CD14	CD14	11	tLR4	0.521006	NTV	NTV	NTV	NTV
Q40	Exp I	CD14	19059264	P08571	CD14 (P08571; CD14_HUMAN) Monocyte differentiation antigen CD14	CD14	12	Toll-like_receptor_2	0.514773	NTV	NTV	NTV	NTV
Q41	Exp I	vimentin	21938407|23429260	P08670	VIM (P08670; VIME_HUMAN) Vimentin	vimentin	1	cytokeratin	0.703164	NTV	NTV	NTV	NTV
Q41	Exp I	vimentin	21938407|23429260	P08670	VIM (P08670; VIME_HUMAN) Vimentin	vimentin	2	desmin	0.685709	NTV	NTV	NTV	NTV
Q41	Exp I	vimentin	21938407|23429260	P08670	VIM (P08670; VIME_HUMAN) Vimentin	vimentin	3	smooth_muscle_actin	0.674061	NTV	NTV	NTV	NTV
Q41	Exp I	vimentin	21938407|23429260	P08670	VIM (P08670; VIME_HUMAN) Vimentin	vimentin	4	cytokeratins	0.671798	NTV	NTV	NTV	NTV
Q41	Exp I	vimentin	21938407|23429260	P08670	VIM (P08670; VIME_HUMAN) Vimentin	vimentin	5	S-100_protein	0.63539	NTV	NTV	NTV	NTV
Q41	Exp I	vimentin	21938407|23429260	P08670	VIM (P08670; VIME_HUMAN) Vimentin	vimentin	6	epithelial_membrane_antigen	0.634081	NTV	NTV	NTV	NTV
Q41	Exp I	vimentin	21938407|23429260	P08670	VIM (P08670; VIME_HUMAN) Vimentin	vimentin	7	alpha-smooth_muscle_actin	0.632215	NTV	NTV	NTV	NTV
Q41	Exp I	vimentin	21938407|23429260	P08670	VIM (P08670; VIME_HUMAN) Vimentin	vimentin	8	S-100	0.623861	NTV	NTV	NTV	NTV
Q41	Exp I	vimentin	21938407|23429260	P08670	VIM (P08670; VIME_HUMAN) Vimentin	vimentin	9	S100_protein	0.589187	NTV	NTV	NTV	NTV
Q41	Exp I	vimentin	21938407|23429260	P08670	VIM (P08670; VIME_HUMAN) Vimentin	vimentin	10	were_strongly_positive	0.586983	NTV	NTV	NTV	NTV
Q41	Exp I	vimentin	21938407|23429260	P08670	VIM (P08670; VIME_HUMAN) Vimentin	vimentin	11	immunohistochemically	0.562142	NTV	NTV	NTV	NTV
Q41	Exp I	vimentin	21938407|23429260	P08670	VIM (P08670; VIME_HUMAN) Vimentin	vimentin	12	Vimentin	0.561061	FTV	FTV	FTV	FTV
Q42	Exp I	serum amyloid A|serum amyloid A (SAA)|SAA	21840418|24859250	P0DJI8	SAA1 (P0DJI8; SAA1_HUMAN) Serum amyloid A-1 protein	serum_amyloid_A	1	acute_phase_proteins	0.598536	NTV	NTV	NTV	NTV
Q42	Exp I	serum amyloid A|serum amyloid A (SAA)|SAA	21840418|24859250	P0DJI8	SAA1 (P0DJI8; SAA1_HUMAN) Serum amyloid A-1 protein	serum_amyloid_A	2	C-reactive_protein_(CRP)	0.588024	NTV	NTV	NTV	NTV
Q42	Exp I	serum amyloid A|serum amyloid A (SAA)|SAA	21840418|24859250	P0DJI8	SAA1 (P0DJI8; SAA1_HUMAN) Serum amyloid A-1 protein	serum_amyloid_A	3	C-reactive_protein	0.568285	NTV	NTV	NTV	NTV
Q42	Exp I	serum amyloid A|serum amyloid A (SAA)|SAA	21840418|24859250	P0DJI8	SAA1 (P0DJI8; SAA1_HUMAN) Serum amyloid A-1 protein	serum_amyloid_A	4	CRP	0.560263	NTV	NTV	NTV	NTV
Q42	Exp I	serum amyloid A|serum amyloid A (SAA)|SAA	21840418|24859250	P0DJI8	SAA1 (P0DJI8; SAA1_HUMAN) Serum amyloid A-1 protein	serum_amyloid_A	5	serum_amyloid_A_(SAA)	0.541009	FTV	FTV	FTV	FTV
Q42	Exp I	serum amyloid A|serum amyloid A (SAA)|SAA	21840418|24859250	P0DJI8	SAA1 (P0DJI8; SAA1_HUMAN) Serum amyloid A-1 protein	serum_amyloid_A	6	haptoglobin	0.528887	NTV	NTV	NTV	NTV
Q42	Exp I	serum amyloid A|serum amyloid A (SAA)|SAA	21840418|24859250	P0DJI8	SAA1 (P0DJI8; SAA1_HUMAN) Serum amyloid A-1 protein	serum_amyloid_A	7	acute_phase_response	0.515058	NTV	NTV	NTV	NTV
Q42	Exp I	serum amyloid A|serum amyloid A (SAA)|SAA	21840418|24859250	P0DJI8	SAA1 (P0DJI8; SAA1_HUMAN) Serum amyloid A-1 protein	serum_amyloid_A	8	SAA	0.50811	FTV	FTV	FTV	NTV
Q42	Exp I	serum amyloid A|serum amyloid A (SAA)|SAA	21840418|24859250	P0DJI8	SAA1 (P0DJI8; SAA1_HUMAN) Serum amyloid A-1 protein	serum_amyloid_A	9	cRP	0.495308	NTV	NTV	NTV	NTV
Q42	Exp I	serum amyloid A|serum amyloid A (SAA)|SAA	21840418|24859250	P0DJI8	SAA1 (P0DJI8; SAA1_HUMAN) Serum amyloid A-1 protein	serum_amyloid_A	10	acute_phase_protein	0.492104	NTV	NTV	NTV	NTV
Q42	Exp I	serum amyloid A|serum amyloid A (SAA)|SAA	21840418|24859250	P0DJI8	SAA1 (P0DJI8; SAA1_HUMAN) Serum amyloid A-1 protein	serum_amyloid_A	11	plasma_levels	0.470248	NTV	NTV	NTV	NTV
Q42	Exp I	serum amyloid A|serum amyloid A (SAA)|SAA	21840418|24859250	P0DJI8	SAA1 (P0DJI8; SAA1_HUMAN) Serum amyloid A-1 protein	serum_amyloid_A	12	inflammatory_markers_such_as	0.467503	NTV	NTV	NTV	NTV
Q43	Exp I	serum amyloid A|serum amyloid A (SAA)|SAA	21840418|24859250	P0DJI8	SAA1 (P0DJI8; SAA1_HUMAN) Serum amyloid A-1 protein	serum_amyloid_A_(SAA)	1	serum_amyloid_A	0.541009	FTV	FTV	FTV	FTV
Q43	Exp I	serum amyloid A|serum amyloid A (SAA)|SAA	21840418|24859250	P0DJI8	SAA1 (P0DJI8; SAA1_HUMAN) Serum amyloid A-1 protein	serum_amyloid_A_(SAA)	2	C-reactive_protein_(CRP)	0.493014	NTV	NTV	NTV	NTV
Q43	Exp I	serum amyloid A|serum amyloid A (SAA)|SAA	21840418|24859250	P0DJI8	SAA1 (P0DJI8; SAA1_HUMAN) Serum amyloid A-1 protein	serum_amyloid_A_(SAA)	3	acute_phase_proteins	0.491842	NTV	NTV	NTV	NTV
Q43	Exp I	serum amyloid A|serum amyloid A (SAA)|SAA	21840418|24859250	P0DJI8	SAA1 (P0DJI8; SAA1_HUMAN) Serum amyloid A-1 protein	serum_amyloid_A_(SAA)	4	SAA	0.475372	FTV	FTV	FTV	FTV
Q43	Exp I	serum amyloid A|serum amyloid A (SAA)|SAA	21840418|24859250	P0DJI8	SAA1 (P0DJI8; SAA1_HUMAN) Serum amyloid A-1 protein	serum_amyloid_A_(SAA)	5	C-reactive_protein	0.469138	NTV	NTV	NTV	NTV
Q43	Exp I	serum amyloid A|serum amyloid A (SAA)|SAA	21840418|24859250	P0DJI8	SAA1 (P0DJI8; SAA1_HUMAN) Serum amyloid A-1 protein	serum_amyloid_A_(SAA)	6	acute_phase_protein	0.445802	NTV	NTV	NTV	NTV
Q43	Exp I	serum amyloid A|serum amyloid A (SAA)|SAA	21840418|24859250	P0DJI8	SAA1 (P0DJI8; SAA1_HUMAN) Serum amyloid A-1 protein	serum_amyloid_A_(SAA)	7	acute_phase_response	0.440081	NTV	NTV	NTV	NTV
Q43	Exp I	serum amyloid A|serum amyloid A (SAA)|SAA	21840418|24859250	P0DJI8	SAA1 (P0DJI8; SAA1_HUMAN) Serum amyloid A-1 protein	serum_amyloid_A_(SAA)	8	CRP	0.439568	NTV	NTV	NTV	NTV
Q43	Exp I	serum amyloid A|serum amyloid A (SAA)|SAA	21840418|24859250	P0DJI8	SAA1 (P0DJI8; SAA1_HUMAN) Serum amyloid A-1 protein	serum_amyloid_A_(SAA)	9	protein_(SAA)	0.435678	PTV	FTV	PTV	PTV
Q43	Exp I	serum amyloid A|serum amyloid A (SAA)|SAA	21840418|24859250	P0DJI8	SAA1 (P0DJI8; SAA1_HUMAN) Serum amyloid A-1 protein	serum_amyloid_A_(SAA)	10	haptoglobin	0.434427	NTV	NTV	NTV	NTV
Q43	Exp I	serum amyloid A|serum amyloid A (SAA)|SAA	21840418|24859250	P0DJI8	SAA1 (P0DJI8; SAA1_HUMAN) Serum amyloid A-1 protein	serum_amyloid_A_(SAA)	11	an_acute_phase	0.433939	NTV	NTV	NTV	NTV
Q43	Exp I	serum amyloid A|serum amyloid A (SAA)|SAA	21840418|24859250	P0DJI8	SAA1 (P0DJI8; SAA1_HUMAN) Serum amyloid A-1 protein	serum_amyloid_A_(SAA)	12	A_(SAA)	0.428003	PTV	PTV	PTV	FTV
Q44	Exp I	serum amyloid A|serum amyloid A (SAA)|SAA	21840418|24859250	P0DJI8	SAA1 (P0DJI8; SAA1_HUMAN) Serum amyloid A-1 protein	SAA	1	serum_amyloid_A	0.50811	FTV	FTV	NTV	FTV
Q44	Exp I	serum amyloid A|serum amyloid A (SAA)|SAA	21840418|24859250	P0DJI8	SAA1 (P0DJI8; SAA1_HUMAN) Serum amyloid A-1 protein	SAA	2	serum_amyloid_A_(SAA)	0.475372	FTV	FTV	FTV	FTV
Q44	Exp I	serum amyloid A|serum amyloid A (SAA)|SAA	21840418|24859250	P0DJI8	SAA1 (P0DJI8; SAA1_HUMAN) Serum amyloid A-1 protein	SAA	3	CRP	0.457656	NTV	NTV	NTV	NTV
Q44	Exp I	serum amyloid A|serum amyloid A (SAA)|SAA	21840418|24859250	P0DJI8	SAA1 (P0DJI8; SAA1_HUMAN) Serum amyloid A-1 protein	SAA	4	SAA_levels	0.444955	PTV	PTV	PTV	PTV
Q44	Exp I	serum amyloid A|serum amyloid A (SAA)|SAA	21840418|24859250	P0DJI8	SAA1 (P0DJI8; SAA1_HUMAN) Serum amyloid A-1 protein	SAA	5	haptoglobin	0.432278	NTV	NTV	NTV	NTV
Q44	Exp I	serum amyloid A|serum amyloid A (SAA)|SAA	21840418|24859250	P0DJI8	SAA1 (P0DJI8; SAA1_HUMAN) Serum amyloid A-1 protein	SAA	6	cRP	0.428751	NTV	NTV	NTV	NTV
Q44	Exp I	serum amyloid A|serum amyloid A (SAA)|SAA	21840418|24859250	P0DJI8	SAA1 (P0DJI8; SAA1_HUMAN) Serum amyloid A-1 protein	SAA	7	hsCRP	0.425653	NTV	NTV	NTV	NTV
Q44	Exp I	serum amyloid A|serum amyloid A (SAA)|SAA	21840418|24859250	P0DJI8	SAA1 (P0DJI8; SAA1_HUMAN) Serum amyloid A-1 protein	SAA	8	sAA	0.409999	FTV	FTV	NTV	NTV
Q44	Exp I	serum amyloid A|serum amyloid A (SAA)|SAA	21840418|24859250	P0DJI8	SAA1 (P0DJI8; SAA1_HUMAN) Serum amyloid A-1 protein	SAA	9	TST	0.398028	NTV	NTV	NTV	NTV
Q44	Exp I	serum amyloid A|serum amyloid A (SAA)|SAA	21840418|24859250	P0DJI8	SAA1 (P0DJI8; SAA1_HUMAN) Serum amyloid A-1 protein	SAA	10	C-reactive_protein_(CRP)	0.371036	NTV	NTV	NTV	NTV
Q44	Exp I	serum amyloid A|serum amyloid A (SAA)|SAA	21840418|24859250	P0DJI8	SAA1 (P0DJI8; SAA1_HUMAN) Serum amyloid A-1 protein	SAA	11	Hp	0.370214	NTV	NTV	NTV	NTV
Q44	Exp I	serum amyloid A|serum amyloid A (SAA)|SAA	21840418|24859250	P0DJI8	SAA1 (P0DJI8; SAA1_HUMAN) Serum amyloid A-1 protein	SAA	12	C-reactive_protein	0.365248	NTV	NTV	NTV	NTV
Q45	Exp I	GP1BB|glycoprotein Ib β-polypeptide (GP1BB)	21420725	P13224	GP1BB (P13224; GP1BB_HUMAN) Platelet glycoprotein Ib beta chain	GP1BB	1	we_quantified_DNA_methylation	0.317353	NTV	NTV	NTV	NTV
Q45	Exp I	GP1BB|glycoprotein Ib β-polypeptide (GP1BB)	21420725	P13224	GP1BB (P13224; GP1BB_HUMAN) Platelet glycoprotein Ib beta chain	GP1BB	2	coral_snake	0.308418	NTV	NTV	NTV	NTV
Q45	Exp I	GP1BB|glycoprotein Ib β-polypeptide (GP1BB)	21420725	P13224	GP1BB (P13224; GP1BB_HUMAN) Platelet glycoprotein Ib beta chain	GP1BB	3	de_novo_interstitial_deletions	0.301565	NTV	NTV	NTV	NTV
Q45	Exp I	GP1BB|glycoprotein Ib β-polypeptide (GP1BB)	21420725	P13224	GP1BB (P13224; GP1BB_HUMAN) Platelet glycoprotein Ib beta chain	GP1BB	4	learn_something_from	0.297875	NTV	NTV	NTV	NTV
Q45	Exp I	GP1BB|glycoprotein Ib β-polypeptide (GP1BB)	21420725	P13224	GP1BB (P13224; GP1BB_HUMAN) Platelet glycoprotein Ib beta chain	GP1BB	5	pure_anti-estrogen_ICI_182_780	0.297136	NTV	NTV	NTV	NTV
Q45	Exp I	GP1BB|glycoprotein Ib β-polypeptide (GP1BB)	21420725	P13224	GP1BB (P13224; GP1BB_HUMAN) Platelet glycoprotein Ib beta chain	GP1BB	6	two_nonsense_mutations	0.295776	NTV	NTV	NTV	NTV
Q45	Exp I	GP1BB|glycoprotein Ib β-polypeptide (GP1BB)	21420725	P13224	GP1BB (P13224; GP1BB_HUMAN) Platelet glycoprotein Ib beta chain	GP1BB	7	PAI-1_sE-selectin	0.294749	NTV	NTV	NTV	NTV
Q45	Exp I	GP1BB|glycoprotein Ib β-polypeptide (GP1BB)	21420725	P13224	GP1BB (P13224; GP1BB_HUMAN) Platelet glycoprotein Ib beta chain	GP1BB	8	CD163_mRNA	0.293559	NTV	NTV	NTV	NTV
Q45	Exp I	GP1BB|glycoprotein Ib β-polypeptide (GP1BB)	21420725	P13224	GP1BB (P13224; GP1BB_HUMAN) Platelet glycoprotein Ib beta chain	GP1BB	9	constitutively_active_CREB	0.292928	NTV	NTV	NTV	NTV
Q45	Exp I	GP1BB|glycoprotein Ib β-polypeptide (GP1BB)	21420725	P13224	GP1BB (P13224; GP1BB_HUMAN) Platelet glycoprotein Ib beta chain	GP1BB	10	a_novel_homozygous	0.290809	NTV	NTV	NTV	NTV
Q45	Exp I	GP1BB|glycoprotein Ib β-polypeptide (GP1BB)	21420725	P13224	GP1BB (P13224; GP1BB_HUMAN) Platelet glycoprotein Ib beta chain	GP1BB	11	Infant_Feeding_Activity	0.290807	NTV	NTV	NTV	NTV
Q45	Exp I	GP1BB|glycoprotein Ib β-polypeptide (GP1BB)	21420725	P13224	GP1BB (P13224; GP1BB_HUMAN) Platelet glycoprotein Ib beta chain	GP1BB	12	was_commenced_on	0.289667	NTV	NTV	NTV	NTV
Q46	Exp I	GP1BB|glycoprotein Ib β-polypeptide (GP1BB)	21420725	P13224	GP1BB (P13224; GP1BB_HUMAN) Platelet glycoprotein Ib beta chain	glycoprotein_Ib	1	platelet_adhesion	0.45599	NTV	NTV	NTV	NTV
Q46	Exp I	GP1BB|glycoprotein Ib β-polypeptide (GP1BB)	21420725	P13224	GP1BB (P13224; GP1BB_HUMAN) Platelet glycoprotein Ib beta chain	glycoprotein_Ib	2	activated_platelets	0.451804	NTV	NTV	NTV	NTV
Q46	Exp I	GP1BB|glycoprotein Ib β-polypeptide (GP1BB)	21420725	P13224	GP1BB (P13224; GP1BB_HUMAN) Platelet glycoprotein Ib beta chain	glycoprotein_Ib	3	platelets	0.43696	NTV	NTV	NTV	NTV
Q46	Exp I	GP1BB|glycoprotein Ib β-polypeptide (GP1BB)	21420725	P13224	GP1BB (P13224; GP1BB_HUMAN) Platelet glycoprotein Ib beta chain	glycoprotein_Ib	4	platelet_surface	0.436861	NTV	NTV	NTV	NTV
Q46	Exp I	GP1BB|glycoprotein Ib β-polypeptide (GP1BB)	21420725	P13224	GP1BB (P13224; GP1BB_HUMAN) Platelet glycoprotein Ib beta chain	glycoprotein_Ib	5	GPIIb/IIIa	0.432705	NTV	NTV	NTV	NTV
Q46	Exp I	GP1BB|glycoprotein Ib β-polypeptide (GP1BB)	21420725	P13224	GP1BB (P13224; GP1BB_HUMAN) Platelet glycoprotein Ib beta chain	glycoprotein_Ib	6	VWF	0.426038	NTV	NTV	NTV	NTV
Q46	Exp I	GP1BB|glycoprotein Ib β-polypeptide (GP1BB)	21420725	P13224	GP1BB (P13224; GP1BB_HUMAN) Platelet glycoprotein Ib beta chain	glycoprotein_Ib	7	human_platelets	0.418807	NTV	NTV	NTV	NTV
Q46	Exp I	GP1BB|glycoprotein Ib β-polypeptide (GP1BB)	21420725	P13224	GP1BB (P13224; GP1BB_HUMAN) Platelet glycoprotein Ib beta chain	glycoprotein_Ib	8	glycoprotein_VI	0.418393	NTV	NTV	NTV	NTV
Q46	Exp I	GP1BB|glycoprotein Ib β-polypeptide (GP1BB)	21420725	P13224	GP1BB (P13224; GP1BB_HUMAN) Platelet glycoprotein Ib beta chain	glycoprotein_Ib	9	fibrinogen_binding	0.41537	NTV	NTV	NTV	NTV
Q46	Exp I	GP1BB|glycoprotein Ib β-polypeptide (GP1BB)	21420725	P13224	GP1BB (P13224; GP1BB_HUMAN) Platelet glycoprotein Ib beta chain	glycoprotein_Ib	10	platelet	0.413553	NTV	NTV	NTV	NTV
Q46	Exp I	GP1BB|glycoprotein Ib β-polypeptide (GP1BB)	21420725	P13224	GP1BB (P13224; GP1BB_HUMAN) Platelet glycoprotein Ib beta chain	glycoprotein_Ib	11	platelet_activation	0.40903	NTV	NTV	NTV	NTV
Q46	Exp I	GP1BB|glycoprotein Ib β-polypeptide (GP1BB)	21420725	P13224	GP1BB (P13224; GP1BB_HUMAN) Platelet glycoprotein Ib beta chain	glycoprotein_Ib	12	GPIbalpha	0.406968	PTV	NTV	NTV	NTV
Q47	Exp I	MMP9	22738689	P14780	MMP9 (P14780; MMP9_HUMAN) Matrix metalloproteinase-9	MMP9	1	MMP2	0.629337	NTV	NTV	NTV	NTV
Q47	Exp I	MMP9	22738689	P14780	MMP9 (P14780; MMP9_HUMAN) Matrix metalloproteinase-9	MMP9	2	MMP9_expression	0.594164	PTV	PTV	PTV	PTV
Q47	Exp I	MMP9	22738689	P14780	MMP9 (P14780; MMP9_HUMAN) Matrix metalloproteinase-9	MMP9	3	TIMP2	0.591066	NTV	NTV	NTV	NTV
Q47	Exp I	MMP9	22738689	P14780	MMP9 (P14780; MMP9_HUMAN) Matrix metalloproteinase-9	MMP9	4	TIMP1	0.566848	NTV	NTV	NTV	NTV
Q47	Exp I	MMP9	22738689	P14780	MMP9 (P14780; MMP9_HUMAN) Matrix metalloproteinase-9	MMP9	5	MMP-2_MMP-9	0.554742	PTV	PTV	NTV	PTV
Q47	Exp I	MMP9	22738689	P14780	MMP9 (P14780; MMP9_HUMAN) Matrix metalloproteinase-9	MMP9	6	MMP1	0.551141	NTV	NTV	NTV	NTV
Q47	Exp I	MMP9	22738689	P14780	MMP9 (P14780; MMP9_HUMAN) Matrix metalloproteinase-9	MMP9	7	MMP-2	0.541394	NTV	NTV	NTV	NTV
Q47	Exp I	MMP9	22738689	P14780	MMP9 (P14780; MMP9_HUMAN) Matrix metalloproteinase-9	MMP9	8	MMP	0.530745	PTV	PTV	PTV	PTV
Q47	Exp I	MMP9	22738689	P14780	MMP9 (P14780; MMP9_HUMAN) Matrix metalloproteinase-9	MMP9	9	matrix_metalloproteinase	0.515851	PTV	PTV	PTV	PTV
Q47	Exp I	MMP9	22738689	P14780	MMP9 (P14780; MMP9_HUMAN) Matrix metalloproteinase-9	MMP9	10	matrix_metalloproteinase-2	0.509156	NTV	NTV	NTV	NTV
Q47	Exp I	MMP9	22738689	P14780	MMP9 (P14780; MMP9_HUMAN) Matrix metalloproteinase-9	MMP9	11	MMPs	0.502973	PTV	PTV	PTV	PTV
Q47	Exp I	MMP9	22738689	P14780	MMP9 (P14780; MMP9_HUMAN) Matrix metalloproteinase-9	MMP9	12	MMP-9_expression	0.488741	PTV	PTV	PTV	PTV
Q48	Exp I	BPI|bactericidal/permeability-increasing protein	23020738	P17213	BPI (P17213; BPI_HUMAN) Bactericidal permeability-increasing protein	BPI	1	feature_(third-order)	0.548854	NTV	NTV	NTV	NTV
Q48	Exp I	BPI|bactericidal/permeability-increasing protein	23020738	P17213	BPI (P17213; BPI_HUMAN) Bactericidal permeability-increasing protein	BPI	2	Reverse-phi	0.404829	NTV	NTV	NTV	NTV
Q48	Exp I	BPI|bactericidal/permeability-increasing protein	23020738	P17213	BPI (P17213; BPI_HUMAN) Bactericidal permeability-increasing protein	BPI	3	weak-feature	0.394014	NTV	NTV	NTV	NTV
Q48	Exp I	BPI|bactericidal/permeability-increasing protein	23020738	P17213	BPI (P17213; BPI_HUMAN) Bactericidal permeability-increasing protein	BPI	4	strong-feature	0.378463	NTV	NTV	NTV	NTV
Q48	Exp I	BPI|bactericidal/permeability-increasing protein	23020738	P17213	BPI (P17213; BPI_HUMAN) Bactericidal permeability-increasing protein	BPI	5	Fourier_motion-energy_(first-order)	0.375462	NTV	NTV	NTV	NTV
Q48	Exp I	BPI|bactericidal/permeability-increasing protein	23020738	P17213	BPI (P17213; BPI_HUMAN) Bactericidal permeability-increasing protein	BPI	6	end-stop-feature	0.371347	NTV	NTV	NTV	NTV
Q48	Exp I	BPI|bactericidal/permeability-increasing protein	23020738	P17213	BPI (P17213; BPI_HUMAN) Bactericidal permeability-increasing protein	BPI	7	(third-order)_motion	0.355711	NTV	NTV	NTV	NTV
Q48	Exp I	BPI|bactericidal/permeability-increasing protein	23020738	P17213	BPI (P17213; BPI_HUMAN) Bactericidal permeability-increasing protein	BPI	8	(first-order)_motion	0.352346	NTV	NTV	NTV	NTV
Q48	Exp I	BPI|bactericidal/permeability-increasing protein	23020738	P17213	BPI (P17213; BPI_HUMAN) Bactericidal permeability-increasing protein	BPI	9	CC	0.351376	NTV	NTV	NTV	NTV
Q48	Exp I	BPI|bactericidal/permeability-increasing protein	23020738	P17213	BPI (P17213; BPI_HUMAN) Bactericidal permeability-increasing protein	BPI	10	SZ/SZA	0.333553	NTV	NTV	NTV	NTV
Q48	Exp I	BPI|bactericidal/permeability-increasing protein	23020738	P17213	BPI (P17213; BPI_HUMAN) Bactericidal permeability-increasing protein	BPI	11	computations_determine	0.332406	NTV	NTV	NTV	NTV
Q48	Exp I	BPI|bactericidal/permeability-increasing protein	23020738	P17213	BPI (P17213; BPI_HUMAN) Bactericidal permeability-increasing protein	BPI	12	(BPI)	0.32741	FTV	FTV	FTV	FTV
Q49	Exp I	BPI|bactericidal/permeability-increasing protein	23020738	P17213	BPI (P17213; BPI_HUMAN) Bactericidal permeability-increasing protein	bactericidal/permeability-increasing_protein	1	beta-defensin_2	0.391496	NTV	NTV	NTV	NTV
Q49	Exp I	BPI|bactericidal/permeability-increasing protein	23020738	P17213	BPI (P17213; BPI_HUMAN) Bactericidal permeability-increasing protein	bactericidal/permeability-increasing_protein	2	N-terminal_noncatalytic	0.327319	NTV	NTV	NTV	NTV
Q49	Exp I	BPI|bactericidal/permeability-increasing protein	23020738	P17213	BPI (P17213; BPI_HUMAN) Bactericidal permeability-increasing protein	bactericidal/permeability-increasing_protein	3	nawaprin	0.325241	NTV	NTV	NTV	NTV
Q49	Exp I	BPI|bactericidal/permeability-increasing protein	23020738	P17213	BPI (P17213; BPI_HUMAN) Bactericidal permeability-increasing protein	bactericidal/permeability-increasing_protein	4	to_suppress_IL-10_production	0.322095	NTV	NTV	NTV	NTV
Q49	Exp I	BPI|bactericidal/permeability-increasing protein	23020738	P17213	BPI (P17213; BPI_HUMAN) Bactericidal permeability-increasing protein	bactericidal/permeability-increasing_protein	5	complement-tagged	0.320773	NTV	NTV	NTV	NTV
Q49	Exp I	BPI|bactericidal/permeability-increasing protein	23020738	P17213	BPI (P17213; BPI_HUMAN) Bactericidal permeability-increasing protein	bactericidal/permeability-increasing_protein	6	M89	0.31948	NTV	NTV	NTV	NTV
Q49	Exp I	BPI|bactericidal/permeability-increasing protein	23020738	P17213	BPI (P17213; BPI_HUMAN) Bactericidal permeability-increasing protein	bactericidal/permeability-increasing_protein	7	might_partly_depend_on	0.318009	NTV	NTV	NTV	NTV
Q49	Exp I	BPI|bactericidal/permeability-increasing protein	23020738	P17213	BPI (P17213; BPI_HUMAN) Bactericidal permeability-increasing protein	bactericidal/permeability-increasing_protein	8	NTHI_isolates	0.316255	NTV	NTV	NTV	NTV
Q49	Exp I	BPI|bactericidal/permeability-increasing protein	23020738	P17213	BPI (P17213; BPI_HUMAN) Bactericidal permeability-increasing protein	bactericidal/permeability-increasing_protein	9	quantitative_whole-body_PET	0.315611	NTV	NTV	NTV	NTV
Q49	Exp I	BPI|bactericidal/permeability-increasing protein	23020738	P17213	BPI (P17213; BPI_HUMAN) Bactericidal permeability-increasing protein	bactericidal/permeability-increasing_protein	10	protease_(caspase)	0.311541	NTV	NTV	NTV	NTV
Q49	Exp I	BPI|bactericidal/permeability-increasing protein	23020738	P17213	BPI (P17213; BPI_HUMAN) Bactericidal permeability-increasing protein	bactericidal/permeability-increasing_protein	11	bactericidal/permeability-increasing_protein_(BPI)	0.30939	FTV	FTV	NTV	FTV
Q49	Exp I	BPI|bactericidal/permeability-increasing protein	23020738	P17213	BPI (P17213; BPI_HUMAN) Bactericidal permeability-increasing protein	bactericidal/permeability-increasing_protein	12	immunoglobulin	0.3038	NTV	NTV	NTV	NTV
Q50	Exp I	EGR1	23468932	P18146	EGR1 (P18146; EGR1_HUMAN) Early growth response protein 1	EGR1	1	target_genes	0.407845	NTV	NTV	NTV	NTV
Q50	Exp I	EGR1	23468932	P18146	EGR1 (P18146; EGR1_HUMAN) Early growth response protein 1	EGR1	2	EMT-associated_genes	0.400995	NTV	NTV	NTV	NTV
Q50	Exp I	EGR1	23468932	P18146	EGR1 (P18146; EGR1_HUMAN) Early growth response protein 1	EGR1	3	its_target_gene	0.370338	NTV	NTV	NTV	NTV
Q50	Exp I	EGR1	23468932	P18146	EGR1 (P18146; EGR1_HUMAN) Early growth response protein 1	EGR1	4	transcription	0.363554	NTV	NTV	NTV	NTV
Q50	Exp I	EGR1	23468932	P18146	EGR1 (P18146; EGR1_HUMAN) Early growth response protein 1	EGR1	5	transcriptional_activation	0.363406	NTV	NTV	NTV	NTV
Q50	Exp I	EGR1	23468932	P18146	EGR1 (P18146; EGR1_HUMAN) Early growth response protein 1	EGR1	6	upregulation	0.362229	NTV	NTV	NTV	NTV
Q50	Exp I	EGR1	23468932	P18146	EGR1 (P18146; EGR1_HUMAN) Early growth response protein 1	EGR1	7	transcription_factor	0.359474	NTV	NTV	NTV	NTV
Q50	Exp I	EGR1	23468932	P18146	EGR1 (P18146; EGR1_HUMAN) Early growth response protein 1	EGR1	8	transcriptional_activity	0.355164	NTV	NTV	NTV	NTV
Q50	Exp I	EGR1	23468932	P18146	EGR1 (P18146; EGR1_HUMAN) Early growth response protein 1	EGR1	9	repression	0.354819	NTV	NTV	NTV	NTV
Q50	Exp I	EGR1	23468932	P18146	EGR1 (P18146; EGR1_HUMAN) Early growth response protein 1	EGR1	10	Slug-induced	0.351444	NTV	NTV	NTV	NTV
Q50	Exp I	EGR1	23468932	P18146	EGR1 (P18146; EGR1_HUMAN) Early growth response protein 1	EGR1	11	down-regulation	0.350028	NTV	NTV	NTV	NTV
Q50	Exp I	EGR1	23468932	P18146	EGR1 (P18146; EGR1_HUMAN) Early growth response protein 1	EGR1	12	transcription_factors	0.349259	NTV	PTV	NTV	NTV
Q51	Exp I	vinculin	22197968|23429260	P18206	VCL (P18206; VINC_HUMAN) Vinculin	vinculin	1	focal_adhesions	0.67179	NTV	NTV	NTV	NTV
Q51	Exp I	vinculin	22197968|23429260	P18206	VCL (P18206; VINC_HUMAN) Vinculin	vinculin	2	talin	0.649554	NTV	NTV	NTV	NTV
Q51	Exp I	vinculin	22197968|23429260	P18206	VCL (P18206; VINC_HUMAN) Vinculin	vinculin	3	actin	0.638369	NTV	NTV	NTV	NTV
Q51	Exp I	vinculin	22197968|23429260	P18206	VCL (P18206; VINC_HUMAN) Vinculin	vinculin	4	stress_fibers	0.619294	NTV	NTV	NTV	NTV
Q51	Exp I	vinculin	22197968|23429260	P18206	VCL (P18206; VINC_HUMAN) Vinculin	vinculin	5	alpha-actinin	0.59567	NTV	NTV	NTV	NTV
Q51	Exp I	vinculin	22197968|23429260	P18206	VCL (P18206; VINC_HUMAN) Vinculin	vinculin	6	F-actin	0.589953	NTV	NTV	NTV	NTV
Q51	Exp I	vinculin	22197968|23429260	P18206	VCL (P18206; VINC_HUMAN) Vinculin	vinculin	7	actin_cytoskeleton	0.589071	NTV	NTV	NTV	NTV
Q51	Exp I	vinculin	22197968|23429260	P18206	VCL (P18206; VINC_HUMAN) Vinculin	vinculin	8	focal_adhesion	0.584913	NTV	NTV	NTV	NTV
Q51	Exp I	vinculin	22197968|23429260	P18206	VCL (P18206; VINC_HUMAN) Vinculin	vinculin	9	actin_filaments	0.583073	NTV	NTV	NTV	NTV
Q51	Exp I	vinculin	22197968|23429260	P18206	VCL (P18206; VINC_HUMAN) Vinculin	vinculin	10	focal_contacts	0.578268	NTV	NTV	NTV	NTV
Q51	Exp I	vinculin	22197968|23429260	P18206	VCL (P18206; VINC_HUMAN) Vinculin	vinculin	11	paxillin	0.575142	NTV	NTV	NTV	NTV
Q51	Exp I	vinculin	22197968|23429260	P18206	VCL (P18206; VINC_HUMAN) Vinculin	vinculin	12	cell_spreading	0.575102	NTV	NTV	NTV	NTV
Q52	Exp I	NF-κB	21368773	P19838	NFKB1 (P19838; NFKB1_HUMAN) Nuclear factor NF-kappa-B p105 subunit	NF-κB	1	NF-κB_activation	0.724241	PTV	PTV	PTV	PTV
Q52	Exp I	NF-κB	21368773	P19838	NFKB1 (P19838; NFKB1_HUMAN) Nuclear factor NF-kappa-B p105 subunit	NF-κB	2	NFκB	0.683759	FTV	FTV	PTV	PTV
Q52	Exp I	NF-κB	21368773	P19838	NFKB1 (P19838; NFKB1_HUMAN) Nuclear factor NF-kappa-B p105 subunit	NF-κB	3	NF-κB_pathway	0.666891	PTV	PTV	PTV	PTV
Q52	Exp I	NF-κB	21368773	P19838	NFKB1 (P19838; NFKB1_HUMAN) Nuclear factor NF-kappa-B p105 subunit	NF-κB	4	NF-κB_p65	0.657664	PTV	PTV	NTV	PTV
Q52	Exp I	NF-κB	21368773	P19838	NFKB1 (P19838; NFKB1_HUMAN) Nuclear factor NF-kappa-B p105 subunit	NF-κB	5	nuclear_translocation	0.652506	NTV	NTV	NTV	NTV
Q52	Exp I	NF-κB	21368773	P19838	NFKB1 (P19838; NFKB1_HUMAN) Nuclear factor NF-kappa-B p105 subunit	NF-κB	6	p65	0.650025	NTV	NTV	NTV	NTV
Q52	Exp I	NF-κB	21368773	P19838	NFKB1 (P19838; NFKB1_HUMAN) Nuclear factor NF-kappa-B p105 subunit	NF-κB	7	NF-κB_signaling	0.64627	PTV	PTV	PTV	NTV
Q52	Exp I	NF-κB	21368773	P19838	NFKB1 (P19838; NFKB1_HUMAN) Nuclear factor NF-kappa-B p105 subunit	NF-κB	8	IκBα	0.645981	NTV	NTV	NTV	NTV
Q52	Exp I	NF-κB	21368773	P19838	NFKB1 (P19838; NFKB1_HUMAN) Nuclear factor NF-kappa-B p105 subunit	NF-κB	9	nuclear_factor-κB_(NF-κB)	0.614772	FTV	FTV	PTV	FTV
Q52	Exp I	NF-κB	21368773	P19838	NFKB1 (P19838; NFKB1_HUMAN) Nuclear factor NF-kappa-B p105 subunit	NF-κB	10	NF-kappaB	0.609947	NTV	FTV	PTV	NTV
Q52	Exp I	NF-κB	21368773	P19838	NFKB1 (P19838; NFKB1_HUMAN) Nuclear factor NF-kappa-B p105 subunit	NF-κB	11	nuclear_factor-κB	0.598221	FTV	FTV	PTV	FTV
Q52	Exp I	NF-κB	21368773	P19838	NFKB1 (P19838; NFKB1_HUMAN) Nuclear factor NF-kappa-B p105 subunit	NF-κB	12	AP-1	0.591351	NTV	NTV	NTV	NTV
Q53	Exp I	filamin A	23429260	P21333	FLNA (P21333; FLNA_HUMAN) Filamin-A	filamin_A	1	filamin	0.444289	PTV	PTV	PTV	PTV
Q53	Exp I	filamin A	23429260	P21333	FLNA (P21333; FLNA_HUMAN) Filamin-A	filamin_A	2	actin_polymerization	0.430239	NTV	NTV	NTV	NTV
Q53	Exp I	filamin A	23429260	P21333	FLNA (P21333; FLNA_HUMAN) Filamin-A	filamin_A	3	RhoA_activation	0.419309	NTV	NTV	NTV	NTV
Q53	Exp I	filamin A	23429260	P21333	FLNA (P21333; FLNA_HUMAN) Filamin-A	filamin_A	4	SH3_domain	0.40806	NTV	NTV	NTV	NTV
Q53	Exp I	filamin A	23429260	P21333	FLNA (P21333; FLNA_HUMAN) Filamin-A	filamin_A	5	cell_motility	0.405867	NTV	NTV	NTV	NTV
Q53	Exp I	filamin A	23429260	P21333	FLNA (P21333; FLNA_HUMAN) Filamin-A	filamin_A	6	cortactin	0.400877	NTV	NTV	NTV	NTV
Q53	Exp I	filamin A	23429260	P21333	FLNA (P21333; FLNA_HUMAN) Filamin-A	filamin_A	7	actin_binding	0.400682	NTV	NTV	NTV	NTV
Q53	Exp I	filamin A	23429260	P21333	FLNA (P21333; FLNA_HUMAN) Filamin-A	filamin_A	8	RhoA	0.399591	NTV	NTV	NTV	NTV
Q53	Exp I	filamin A	23429260	P21333	FLNA (P21333; FLNA_HUMAN) Filamin-A	filamin_A	9	lamellipodia_formation	0.392566	NTV	NTV	NTV	NTV
Q53	Exp I	filamin A	23429260	P21333	FLNA (P21333; FLNA_HUMAN) Filamin-A	filamin_A	10	GTPase-activating_protein	0.392218	NTV	NTV	NTV	NTV
Q53	Exp I	filamin A	23429260	P21333	FLNA (P21333; FLNA_HUMAN) Filamin-A	filamin_A	11	FLNa	0.380424	FTV	FTV	FTV	FTV
Q53	Exp I	filamin A	23429260	P21333	FLNA (P21333; FLNA_HUMAN) Filamin-A	filamin_A	12	FLNA	0.378688	FTV	FTV	FTV	FTV
Q54	Exp I	thromboxane A2 receptor	24558106	P21731	TBXA2R (P21731; TA2R_HUMAN) Thromboxane A2 receptor	thromboxane_A2_receptor	1	aldosterone_synthase	0.351197	NTV	NTV	NTV	NTV
Q54	Exp I	thromboxane A2 receptor	24558106	P21731	TBXA2R (P21731; TA2R_HUMAN) Thromboxane A2 receptor	thromboxane_A2_receptor	2	alpha2C-adrenoreceptor	0.347539	NTV	NTV	NTV	NTV
Q54	Exp I	thromboxane A2 receptor	24558106	P21731	TBXA2R (P21731; TA2R_HUMAN) Thromboxane A2 receptor	thromboxane_A2_receptor	3	His10-tag	0.345052	NTV	NTV	NTV	NTV
Q54	Exp I	thromboxane A2 receptor	24558106	P21731	TBXA2R (P21731; TA2R_HUMAN) Thromboxane A2 receptor	thromboxane_A2_receptor	4	pontine_A5_region	0.344382	NTV	NTV	NTV	NTV
Q54	Exp I	thromboxane A2 receptor	24558106	P21731	TBXA2R (P21731; TA2R_HUMAN) Thromboxane A2 receptor	thromboxane_A2_receptor	5	9179A	0.340172	NTV	NTV	NTV	NTV
Q54	Exp I	thromboxane A2 receptor	24558106	P21731	TBXA2R (P21731; TA2R_HUMAN) Thromboxane A2 receptor	thromboxane_A2_receptor	6	gammaA/gamma'_fibrinogen	0.3337	NTV	NTV	NTV	NTV
Q54	Exp I	thromboxane A2 receptor	24558106	P21731	TBXA2R (P21731; TA2R_HUMAN) Thromboxane A2 receptor	thromboxane_A2_receptor	7	human_cytochrome_P450_2C9	0.330715	NTV	NTV	NTV	NTV
Q54	Exp I	thromboxane A2 receptor	24558106	P21731	TBXA2R (P21731; TA2R_HUMAN) Thromboxane A2 receptor	thromboxane_A2_receptor	8	angiotensin-converting_enzyme	0.328928	NTV	NTV	NTV	NTV
Q54	Exp I	thromboxane A2 receptor	24558106	P21731	TBXA2R (P21731; TA2R_HUMAN) Thromboxane A2 receptor	thromboxane_A2_receptor	9	thrombus_formation_in_vivo	0.324502	NTV	NTV	NTV	NTV
Q54	Exp I	thromboxane A2 receptor	24558106	P21731	TBXA2R (P21731; TA2R_HUMAN) Thromboxane A2 receptor	thromboxane_A2_receptor	10	particulate_guanylate_cyclases	0.323977	NTV	NTV	NTV	NTV
Q54	Exp I	thromboxane A2 receptor	24558106	P21731	TBXA2R (P21731; TA2R_HUMAN) Thromboxane A2 receptor	thromboxane_A2_receptor	11	(TM6)	0.32356	NTV	NTV	NTV	NTV
Q54	Exp I	thromboxane A2 receptor	24558106	P21731	TBXA2R (P21731; TA2R_HUMAN) Thromboxane A2 receptor	thromboxane_A2_receptor	12	a_new_beginning?	0.322912	NTV	NTV	NTV	NTV
Q55	Exp I	insulin-like growth factor binding protein 4 (IGFBP4)|IGFBP4	20667078	P22692	IGFBP4 (P22692; IBP4_HUMAN) Insulin-like growth factor-binding protein 4	IGFBP4	1	granulosa_cell	0.354287	NTV	NTV	NTV	NTV
Q55	Exp I	insulin-like growth factor binding protein 4 (IGFBP4)|IGFBP4	20667078	P22692	IGFBP4 (P22692; IBP4_HUMAN) Insulin-like growth factor-binding protein 4	IGFBP4	2	IGFBP2	0.345706	NTV	NTV	NTV	NTV
Q55	Exp I	insulin-like growth factor binding protein 4 (IGFBP4)|IGFBP4	20667078	P22692	IGFBP4 (P22692; IBP4_HUMAN) Insulin-like growth factor-binding protein 4	IGFBP4	3	#NAME?	0.3431	NTV	NTV	NTV	NTV
Q55	Exp I	insulin-like growth factor binding protein 4 (IGFBP4)|IGFBP4	20667078	P22692	IGFBP4 (P22692; IBP4_HUMAN) Insulin-like growth factor-binding protein 4	IGFBP4	4	IGF-I	0.336268	NTV	NTV	NTV	NTV
Q55	Exp I	insulin-like growth factor binding protein 4 (IGFBP4)|IGFBP4	20667078	P22692	IGFBP4 (P22692; IBP4_HUMAN) Insulin-like growth factor-binding protein 4	IGFBP4	5	progesterone_concentrations_were	0.33585	NTV	NTV	NTV	NTV
Q55	Exp I	insulin-like growth factor binding protein 4 (IGFBP4)|IGFBP4	20667078	P22692	IGFBP4 (P22692; IBP4_HUMAN) Insulin-like growth factor-binding protein 4	IGFBP4	6	IGFBP1	0.334966	NTV	NTV	NTV	NTV
Q55	Exp I	insulin-like growth factor binding protein 4 (IGFBP4)|IGFBP4	20667078	P22692	IGFBP4 (P22692; IBP4_HUMAN) Insulin-like growth factor-binding protein 4	IGFBP4	7	ovarian_GCs	0.334498	NTV	NTV	NTV	NTV
Q55	Exp I	insulin-like growth factor binding protein 4 (IGFBP4)|IGFBP4	20667078	P22692	IGFBP4 (P22692; IBP4_HUMAN) Insulin-like growth factor-binding protein 4	IGFBP4	8	follicle_maturation	0.333908	NTV	NTV	NTV	NTV
Q55	Exp I	insulin-like growth factor binding protein 4 (IGFBP4)|IGFBP4	20667078	P22692	IGFBP4 (P22692; IBP4_HUMAN) Insulin-like growth factor-binding protein 4	IGFBP4	9	IGF1	0.328661	NTV	NTV	NTV	NTV
Q55	Exp I	insulin-like growth factor binding protein 4 (IGFBP4)|IGFBP4	20667078	P22692	IGFBP4 (P22692; IBP4_HUMAN) Insulin-like growth factor-binding protein 4	IGFBP4	10	gonadotropin_stimulation	0.32735	NTV	NTV	NTV	NTV
Q55	Exp I	insulin-like growth factor binding protein 4 (IGFBP4)|IGFBP4	20667078	P22692	IGFBP4 (P22692; IBP4_HUMAN) Insulin-like growth factor-binding protein 4	IGFBP4	11	IGFBPs	0.327173	PTV	PTV	PTV	PTV
Q55	Exp I	insulin-like growth factor binding protein 4 (IGFBP4)|IGFBP4	20667078	P22692	IGFBP4 (P22692; IBP4_HUMAN) Insulin-like growth factor-binding protein 4	IGFBP4	12	Ex3αERKO_mice	0.326873	NTV	NTV	NTV	NTV
Q56	Exp I	GSTT1|glutathione transferase	23188564|21938407	P30711	GSTT1 (P30711; GSTT1_HUMAN) Glutathione S-transferase theta-1	GSTT1	1	and_GSTT1_genes	0.622558	PTV	PTV	PTV	PTV
Q56	Exp I	GSTT1|glutathione transferase	23188564|21938407	P30711	GSTT1 (P30711; GSTT1_HUMAN) Glutathione S-transferase theta-1	GSTT1	2	GSTT1_null_genotypes	0.595085	PTV	PTV	PTV	PTV
Q56	Exp I	GSTT1|glutathione transferase	23188564|21938407	P30711	GSTT1 (P30711; GSTT1_HUMAN) Glutathione S-transferase theta-1	GSTT1	3	and_GSTT1_polymorphisms	0.59053	PTV	PTV	PTV	NTV
Q56	Exp I	GSTT1|glutathione transferase	23188564|21938407	P30711	GSTT1 (P30711; GSTT1_HUMAN) Glutathione S-transferase theta-1	GSTT1	4	GSTT1_genotypes	0.55091	PTV	PTV	PTV	PTV
Q56	Exp I	GSTT1|glutathione transferase	23188564|21938407	P30711	GSTT1 (P30711; GSTT1_HUMAN) Glutathione S-transferase theta-1	GSTT1	5	GSTP1	0.53257	NTV	NTV	NTV	NTV
Q56	Exp I	GSTT1|glutathione transferase	23188564|21938407	P30711	GSTT1 (P30711; GSTT1_HUMAN) Glutathione S-transferase theta-1	GSTT1	6	GSTT1_gene_polymorphisms	0.497719	PTV	PTV	PTV	PTV
Q56	Exp I	GSTT1|glutathione transferase	23188564|21938407	P30711	GSTT1 (P30711; GSTT1_HUMAN) Glutathione S-transferase theta-1	GSTT1	7	GSTM1	0.494981	NTV	NTV	NTV	NTV
Q56	Exp I	GSTT1|glutathione transferase	23188564|21938407	P30711	GSTT1 (P30711; GSTT1_HUMAN) Glutathione S-transferase theta-1	GSTT1	8	GSTM1_null	0.494187	NTV	NTV	NTV	NTV
Q56	Exp I	GSTT1|glutathione transferase	23188564|21938407	P30711	GSTT1 (P30711; GSTT1_HUMAN) Glutathione S-transferase theta-1	GSTT1	9	GSTM1_GSTT1	0.487742	PTV	NTV	NTV	PTV
Q56	Exp I	GSTT1|glutathione transferase	23188564|21938407	P30711	GSTT1 (P30711; GSTT1_HUMAN) Glutathione S-transferase theta-1	GSTT1	10	GSTT1_null_genotype	0.480136	PTV	NTV	PTV	PTV
Q56	Exp I	GSTT1|glutathione transferase	23188564|21938407	P30711	GSTT1 (P30711; GSTT1_HUMAN) Glutathione S-transferase theta-1	GSTT1	11	CYP1A1	0.477842	NTV	NTV	NTV	NTV
Q56	Exp I	GSTT1|glutathione transferase	23188564|21938407	P30711	GSTT1 (P30711; GSTT1_HUMAN) Glutathione S-transferase theta-1	GSTT1	12	GSTT1_gene_deletions	0.475063	PTV	PTV	PTV	PTV
Q57	Exp I	GSTT1|glutathione transferase	23188564|21938407	P30711	GSTT1 (P30711; GSTT1_HUMAN) Glutathione S-transferase theta-1	glutathione_transferase	1	glutathione_S-transferase	0.59034	PTV	FTV	FTV	PTV
Q57	Exp I	GSTT1|glutathione transferase	23188564|21938407	P30711	GSTT1 (P30711; GSTT1_HUMAN) Glutathione S-transferase theta-1	glutathione_transferase	2	glutathione_S-transferase_(GST)	0.570277	PTV	FTV	FTV	PTV
Q57	Exp I	GSTT1|glutathione transferase	23188564|21938407	P30711	GSTT1 (P30711; GSTT1_HUMAN) Glutathione S-transferase theta-1	glutathione_transferase	3	GSTs	0.520111	PTV	FTV	FTV	FTV
Q57	Exp I	GSTT1|glutathione transferase	23188564|21938407	P30711	GSTT1 (P30711; GSTT1_HUMAN) Glutathione S-transferase theta-1	glutathione_transferase	4	glutathione_transferases	0.499818	FTV	FTV	FTV	FTV
Q57	Exp I	GSTT1|glutathione transferase	23188564|21938407	P30711	GSTT1 (P30711; GSTT1_HUMAN) Glutathione S-transferase theta-1	glutathione_transferase	5	glutathione_S-transferases	0.497586	PTV	FTV	FTV	PTV
Q57	Exp I	GSTT1|glutathione transferase	23188564|21938407	P30711	GSTT1 (P30711; GSTT1_HUMAN) Glutathione S-transferase theta-1	glutathione_transferase	6	GST	0.497396	PTV	FTV	FTV	FTV
Q57	Exp I	GSTT1|glutathione transferase	23188564|21938407	P30711	GSTT1 (P30711; GSTT1_HUMAN) Glutathione S-transferase theta-1	glutathione_transferase	7	glutathione-S-transferase_(GST)	0.495288	PTV	FTV	FTV	PTV
Q57	Exp I	GSTT1|glutathione transferase	23188564|21938407	P30711	GSTT1 (P30711; GSTT1_HUMAN) Glutathione S-transferase theta-1	glutathione_transferase	8	microsomal	0.494248	NTV	NTV	NTV	NTV
Q57	Exp I	GSTT1|glutathione transferase	23188564|21938407	P30711	GSTT1 (P30711; GSTT1_HUMAN) Glutathione S-transferase theta-1	glutathione_transferase	9	cytochrome_P-450	0.477445	NTV	NTV	NTV	NTV
Q57	Exp I	GSTT1|glutathione transferase	23188564|21938407	P30711	GSTT1 (P30711; GSTT1_HUMAN) Glutathione S-transferase theta-1	glutathione_transferase	10	glutathione-S-transferase	0.469409	PTV	FTV	FTV	PTV
Q57	Exp I	GSTT1|glutathione transferase	23188564|21938407	P30711	GSTT1 (P30711; GSTT1_HUMAN) Glutathione S-transferase theta-1	glutathione_transferase	11	cytochrome_P450	0.462446	NTV	NTV	NTV	NTV
Q57	Exp I	GSTT1|glutathione transferase	23188564|21938407	P30711	GSTT1 (P30711; GSTT1_HUMAN) Glutathione S-transferase theta-1	glutathione_transferase	12	glutathione_reductase	0.453311	NTV	NTV	NTV	NTV
Q58	Exp I	apolipoprotein C-I|apoC-I	21681990|24859250	P34928	Apoc1 (P34928; APOC1_MOUSE) Apolipoprotein C-I	apolipoprotein_C-I	1	TT_tT	0.33211	NTV	NTV	NTV	NTV
Q58	Exp I	apolipoprotein C-I|apoC-I	21681990|24859250	P34928	Apoc1 (P34928; APOC1_MOUSE) Apolipoprotein C-I	apolipoprotein_C-I	2	lipoprotein_lipase	0.324714	NTV	NTV	NTV	NTV
Q58	Exp I	apolipoprotein C-I|apoC-I	21681990|24859250	P34928	Apoc1 (P34928; APOC1_MOUSE) Apolipoprotein C-I	apolipoprotein_C-I	3	HDL_cholesterol_concentration	0.322164	NTV	NTV	NTV	NTV
Q58	Exp I	apolipoprotein C-I|apoC-I	21681990|24859250	P34928	Apoc1 (P34928; APOC1_MOUSE) Apolipoprotein C-I	apolipoprotein_C-I	4	brain_arachidonic	0.318842	NTV	NTV	NTV	NTV
Q58	Exp I	apolipoprotein C-I|apoC-I	21681990|24859250	P34928	Apoc1 (P34928; APOC1_MOUSE) Apolipoprotein C-I	apolipoprotein_C-I	5	turbo-ionspray_ionization	0.313175	NTV	NTV	NTV	NTV
Q58	Exp I	apolipoprotein C-I|apoC-I	21681990|24859250	P34928	Apoc1 (P34928; APOC1_MOUSE) Apolipoprotein C-I	apolipoprotein_C-I	6	endoplasmic_reticulum_(ER)_stress	0.300819	NTV	NTV	NTV	NTV
Q58	Exp I	apolipoprotein C-I|apoC-I	21681990|24859250	P34928	Apoc1 (P34928; APOC1_MOUSE) Apolipoprotein C-I	apolipoprotein_C-I	7	oligo/poly(DL-lactide)s	0.298352	NTV	NTV	NTV	NTV
Q58	Exp I	apolipoprotein C-I|apoC-I	21681990|24859250	P34928	Apoc1 (P34928; APOC1_MOUSE) Apolipoprotein C-I	apolipoprotein_C-I	8	lipoproteomics	0.297998	NTV	NTV	NTV	NTV
Q58	Exp I	apolipoprotein C-I|apoC-I	21681990|24859250	P34928	Apoc1 (P34928; APOC1_MOUSE) Apolipoprotein C-I	apolipoprotein_C-I	9	low_high-density_lipoprotein	0.296773	NTV	NTV	NTV	NTV
Q58	Exp I	apolipoprotein C-I|apoC-I	21681990|24859250	P34928	Apoc1 (P34928; APOC1_MOUSE) Apolipoprotein C-I	apolipoprotein_C-I	10	analysis_reveals_novel	0.29504	NTV	NTV	NTV	NTV
Q58	Exp I	apolipoprotein C-I|apoC-I	21681990|24859250	P34928	Apoc1 (P34928; APOC1_MOUSE) Apolipoprotein C-I	apolipoprotein_C-I	11	dismissive_attitudes	0.293239	NTV	NTV	NTV	NTV
Q58	Exp I	apolipoprotein C-I|apoC-I	21681990|24859250	P34928	Apoc1 (P34928; APOC1_MOUSE) Apolipoprotein C-I	apolipoprotein_C-I	12	binding_protein	0.293134	NTV	NTV	NTV	NTV
Q59	Exp I	CBS	22738689	P35520	CBS (P35520; CBS_HUMAN) Cystathionine beta-synthase	CBS	1	FTD_PSP	0.395148	NTV	NTV	NTV	NTV
Q59	Exp I	CBS	22738689	P35520	CBS (P35520; CBS_HUMAN) Cystathionine beta-synthase	CBS	2	NSM-IMF	0.391373	NTV	NTV	NTV	NTV
Q59	Exp I	CBS	22738689	P35520	CBS (P35520; CBS_HUMAN) Cystathionine beta-synthase	CBS	3	ADHD	0.372707	NTV	NTV	NTV	NTV
Q59	Exp I	CBS	22738689	P35520	CBS (P35520; CBS_HUMAN) Cystathionine beta-synthase	CBS	4	gain-of-function	0.371543	NTV	NTV	NTV	NTV
Q59	Exp I	CBS	22738689	P35520	CBS (P35520; CBS_HUMAN) Cystathionine beta-synthase	CBS	5	WJ11	0.370825	NTV	NTV	NTV	NTV
Q59	Exp I	CBS	22738689	P35520	CBS (P35520; CBS_HUMAN) Cystathionine beta-synthase	CBS	6	Group_II	0.369526	NTV	NTV	NTV	NTV
Q59	Exp I	CBS	22738689	P35520	CBS (P35520; CBS_HUMAN) Cystathionine beta-synthase	CBS	7	PFS1L	0.358994	NTV	NTV	NTV	NTV
Q59	Exp I	CBS	22738689	P35520	CBS (P35520; CBS_HUMAN) Cystathionine beta-synthase	CBS	8	DmCBS	0.3562	NTV	PTV	NTV	NTV
Q59	Exp I	CBS	22738689	P35520	CBS (P35520; CBS_HUMAN) Cystathionine beta-synthase	CBS	9	CSE	0.355195	NTV	NTV	NTV	NTV
Q59	Exp I	CBS	22738689	P35520	CBS (P35520; CBS_HUMAN) Cystathionine beta-synthase	CBS	10	21q_harboring	0.345119	NTV	NTV	NTV	NTV
Q59	Exp I	CBS	22738689	P35520	CBS (P35520; CBS_HUMAN) Cystathionine beta-synthase	CBS	11	H2S_production	0.336547	NTV	NTV	NTV	NTV
Q59	Exp I	CBS	22738689	P35520	CBS (P35520; CBS_HUMAN) Cystathionine beta-synthase	CBS	12	gain-of-function_genetic_screens	0.324259	NTV	NTV	NTV	NTV
Q60	Exp I	insulin-like growth factor binding protein acid labile subunit (IGFALS)|IGFALS	20667078	P35858	IGFALS (P35858; ALS_HUMAN) Insulin-like growth factor-binding protein complex acid labile subunit	IGFALS	1	short_stature	0.396678	NTV	NTV	NTV	NTV
Q60	Exp I	insulin-like growth factor binding protein acid labile subunit (IGFALS)|IGFALS	20667078	P35858	IGFALS (P35858; ALS_HUMAN) Insulin-like growth factor-binding protein complex acid labile subunit	IGFALS	2	IGF-I_levels	0.391793	NTV	NTV	NTV	NTV
Q60	Exp I	insulin-like growth factor binding protein acid labile subunit (IGFALS)|IGFALS	20667078	P35858	IGFALS (P35858; ALS_HUMAN) Insulin-like growth factor-binding protein complex acid labile subunit	IGFALS	3	growth_hormone_deficiency	0.389929	NTV	NTV	NTV	NTV
Q60	Exp I	insulin-like growth factor binding protein acid labile subunit (IGFALS)|IGFALS	20667078	P35858	IGFALS (P35858; ALS_HUMAN) Insulin-like growth factor-binding protein complex acid labile subunit	IGFALS	4	IGF1	0.38985	NTV	NTV	NTV	NTV
Q60	Exp I	insulin-like growth factor binding protein acid labile subunit (IGFALS)|IGFALS	20667078	P35858	IGFALS (P35858; ALS_HUMAN) Insulin-like growth factor-binding protein complex acid labile subunit	IGFALS	5	GH_deficiency	0.374533	NTV	NTV	NTV	NTV
Q60	Exp I	insulin-like growth factor binding protein acid labile subunit (IGFALS)|IGFALS	20667078	P35858	IGFALS (P35858; ALS_HUMAN) Insulin-like growth factor-binding protein complex acid labile subunit	IGFALS	6	GHD	0.371818	NTV	NTV	NTV	NTV
Q60	Exp I	insulin-like growth factor binding protein acid labile subunit (IGFALS)|IGFALS	20667078	P35858	IGFALS (P35858; ALS_HUMAN) Insulin-like growth factor-binding protein complex acid labile subunit	IGFALS	7	IGFBP-3_levels	0.365541	NTV	PTV	NTV	NTV
Q60	Exp I	insulin-like growth factor binding protein acid labile subunit (IGFALS)|IGFALS	20667078	P35858	IGFALS (P35858; ALS_HUMAN) Insulin-like growth factor-binding protein complex acid labile subunit	IGFALS	8	enrofloxacin-resistant_E	0.357101	NTV	NTV	NTV	NTV
Q60	Exp I	insulin-like growth factor binding protein acid labile subunit (IGFALS)|IGFALS	20667078	P35858	IGFALS (P35858; ALS_HUMAN) Insulin-like growth factor-binding protein complex acid labile subunit	IGFALS	9	GH	0.356443	NTV	NTV	NTV	NTV
Q60	Exp I	insulin-like growth factor binding protein acid labile subunit (IGFALS)|IGFALS	20667078	P35858	IGFALS (P35858; ALS_HUMAN) Insulin-like growth factor-binding protein complex acid labile subunit	IGFALS	10	GHR	0.355353	NTV	NTV	NTV	NTV
Q60	Exp I	insulin-like growth factor binding protein acid labile subunit (IGFALS)|IGFALS	20667078	P35858	IGFALS (P35858; ALS_HUMAN) Insulin-like growth factor-binding protein complex acid labile subunit	IGFALS	11	hypochondroplasia	0.346207	NTV	NTV	NTV	NTV
Q60	Exp I	insulin-like growth factor binding protein acid labile subunit (IGFALS)|IGFALS	20667078	P35858	IGFALS (P35858; ALS_HUMAN) Insulin-like growth factor-binding protein complex acid labile subunit	IGFALS	12	acid-labile_subunit_(ALS)	0.341991	NTV	PTV	NTV	NTV
Q61	Exp I	PPARG	23468932	P37231	PPARG (P37231; PPARG_HUMAN) Peroxisome proliferator-activated receptor gamma	PPARG	1	ADIPOR2	0.454756	NTV	NTV	NTV	NTV
Q61	Exp I	PPARG	23468932	P37231	PPARG (P37231; PPARG_HUMAN) Peroxisome proliferator-activated receptor gamma	PPARG	2	polymorphisms	0.426792	NTV	NTV	NTV	NTV
Q61	Exp I	PPARG	23468932	P37231	PPARG (P37231; PPARG_HUMAN) Peroxisome proliferator-activated receptor gamma	PPARG	3	SREBF1	0.423595	NTV	NTV	NTV	NTV
Q61	Exp I	PPARG	23468932	P37231	PPARG (P37231; PPARG_HUMAN) Peroxisome proliferator-activated receptor gamma	PPARG	4	genetic_variants	0.416258	NTV	NTV	NTV	NTV
Q61	Exp I	PPARG	23468932	P37231	PPARG (P37231; PPARG_HUMAN) Peroxisome proliferator-activated receptor gamma	PPARG	5	adiponectin_gene	0.411512	NTV	NTV	NTV	NTV
Q61	Exp I	PPARG	23468932	P37231	PPARG (P37231; PPARG_HUMAN) Peroxisome proliferator-activated receptor gamma	PPARG	6	PPARA	0.400376	NTV	NTV	NTV	NTV
Q61	Exp I	PPARG	23468932	P37231	PPARG (P37231; PPARG_HUMAN) Peroxisome proliferator-activated receptor gamma	PPARG	7	PPARGC1A	0.399701	PTV	PTV	NTV	PTV
Q61	Exp I	PPARG	23468932	P37231	PPARG (P37231; PPARG_HUMAN) Peroxisome proliferator-activated receptor gamma	PPARG	8	C_allele	0.399618	NTV	NTV	NTV	NTV
Q61	Exp I	PPARG	23468932	P37231	PPARG (P37231; PPARG_HUMAN) Peroxisome proliferator-activated receptor gamma	PPARG	9	ACACB	0.395087	NTV	NTV	NTV	NTV
Q61	Exp I	PPARG	23468932	P37231	PPARG (P37231; PPARG_HUMAN) Peroxisome proliferator-activated receptor gamma	PPARG	10	polymorphism	0.388851	NTV	NTV	NTV	NTV
Q61	Exp I	PPARG	23468932	P37231	PPARG (P37231; PPARG_HUMAN) Peroxisome proliferator-activated receptor gamma	PPARG	11	ADIPOQ	0.386597	NTV	NTV	NTV	NTV
Q61	Exp I	PPARG	23468932	P37231	PPARG (P37231; PPARG_HUMAN) Peroxisome proliferator-activated receptor gamma	PPARG	12	SNPs	0.379714	NTV	NTV	NTV	NTV
Q62	Exp I	interleukin-15|IL-15	24603895	P40933	IL15 (P40933; IL15_HUMAN) Interleukin-15	interleukin-15	1	interleukin	0.468298	PTV	PTV	PTV	PTV
Q62	Exp I	interleukin-15|IL-15	24603895	P40933	IL15 (P40933; IL15_HUMAN) Interleukin-15	interleukin-15	2	interleukin-2	0.451542	NTV	NTV	NTV	NTV
Q62	Exp I	interleukin-15|IL-15	24603895	P40933	IL15 (P40933; IL15_HUMAN) Interleukin-15	interleukin-15	3	interferon-gamma	0.450554	NTV	NTV	NTV	NTV
Q62	Exp I	interleukin-15|IL-15	24603895	P40933	IL15 (P40933; IL15_HUMAN) Interleukin-15	interleukin-15	4	interferon_gamma	0.450532	NTV	NTV	NTV	NTV
Q62	Exp I	interleukin-15|IL-15	24603895	P40933	IL15 (P40933; IL15_HUMAN) Interleukin-15	interleukin-15	5	interferon_-gamma	0.43885	NTV	NTV	NTV	NTV
Q62	Exp I	interleukin-15|IL-15	24603895	P40933	IL15 (P40933; IL15_HUMAN) Interleukin-15	interleukin-15	6	interleukin-12	0.438367	NTV	NTV	NTV	NTV
Q62	Exp I	interleukin-15|IL-15	24603895	P40933	IL15 (P40933; IL15_HUMAN) Interleukin-15	interleukin-15	7	cytokine	0.433819	NTV	PTV	NTV	NTV
Q62	Exp I	interleukin-15|IL-15	24603895	P40933	IL15 (P40933; IL15_HUMAN) Interleukin-15	interleukin-15	8	interferon-gamma_(IFN-gamma)	0.415033	NTV	NTV	NTV	NTV
Q62	Exp I	interleukin-15|IL-15	24603895	P40933	IL15 (P40933; IL15_HUMAN) Interleukin-15	interleukin-15	9	interleukin-4	0.403898	NTV	NTV	NTV	NTV
Q62	Exp I	interleukin-15|IL-15	24603895	P40933	IL15 (P40933; IL15_HUMAN) Interleukin-15	interleukin-15	10	interleukin-2_(IL-2)	0.399876	NTV	NTV	NTV	NTV
Q62	Exp I	interleukin-15|IL-15	24603895	P40933	IL15 (P40933; IL15_HUMAN) Interleukin-15	interleukin-15	11	IL-15	0.394332	FTV	FTV	FTV	FTV
Q62	Exp I	interleukin-15|IL-15	24603895	P40933	IL15 (P40933; IL15_HUMAN) Interleukin-15	interleukin-15	12	interferon_gamma_(IFN-gamma)	0.393223	NTV	NTV	NTV	NTV
Q63	Exp I	interleukin-15|IL-15	24603895	P40933	IL15 (P40933; IL15_HUMAN) Interleukin-15	IL-15	1	IL-7	0.61941	NTV	NTV	NTV	NTV
Q63	Exp I	interleukin-15|IL-15	24603895	P40933	IL15 (P40933; IL15_HUMAN) Interleukin-15	IL-15	2	IL-2	0.615469	NTV	NTV	NTV	NTV
Q63	Exp I	interleukin-15|IL-15	24603895	P40933	IL15 (P40933; IL15_HUMAN) Interleukin-15	IL-15	3	IL-21	0.60221	NTV	NTV	NTV	NTV
Q63	Exp I	interleukin-15|IL-15	24603895	P40933	IL15 (P40933; IL15_HUMAN) Interleukin-15	IL-15	4	IL-12	0.56534	NTV	NTV	NTV	NTV
Q63	Exp I	interleukin-15|IL-15	24603895	P40933	IL15 (P40933; IL15_HUMAN) Interleukin-15	IL-15	5	IFN-gamma_production	0.543347	NTV	NTV	NTV	NTV
Q63	Exp I	interleukin-15|IL-15	24603895	P40933	IL15 (P40933; IL15_HUMAN) Interleukin-15	IL-15	6	IFN-gamma	0.532719	NTV	NTV	NTV	NTV
Q63	Exp I	interleukin-15|IL-15	24603895	P40933	IL15 (P40933; IL15_HUMAN) Interleukin-15	IL-15	7	NK_cells	0.518921	NTV	NTV	NTV	NTV
Q63	Exp I	interleukin-15|IL-15	24603895	P40933	IL15 (P40933; IL15_HUMAN) Interleukin-15	IL-15	8	IL-4	0.498979	NTV	NTV	NTV	NTV
Q63	Exp I	interleukin-15|IL-15	24603895	P40933	IL15 (P40933; IL15_HUMAN) Interleukin-15	IL-15	9	cytokine	0.498841	NTV	PTV	NTV	NTV
Q63	Exp I	interleukin-15|IL-15	24603895	P40933	IL15 (P40933; IL15_HUMAN) Interleukin-15	IL-15	10	interferon-gamma	0.498113	NTV	NTV	NTV	NTV
Q63	Exp I	interleukin-15|IL-15	24603895	P40933	IL15 (P40933; IL15_HUMAN) Interleukin-15	IL-15	11	T_cells	0.496561	NTV	NTV	NTV	NTV
Q63	Exp I	interleukin-15|IL-15	24603895	P40933	IL15 (P40933; IL15_HUMAN) Interleukin-15	IL-15	12	naive_CD4+_T_cells	0.492846	NTV	NTV	NTV	NTV
Q64	Exp I	serum cathepsin K	24954318	P43235	CTSK (P43235; CATK_HUMAN) Cathepsin K	serum_cathepsin_K	1	Ro60_kD	0.324468	NTV	NTV	NTV	NTV
Q64	Exp I	serum cathepsin K	24954318	P43235	CTSK (P43235; CATK_HUMAN) Cathepsin K	serum_cathepsin_K	2	290_patients_meeting	0.31876	NTV	NTV	NTV	NTV
Q64	Exp I	serum cathepsin K	24954318	P43235	CTSK (P43235; CATK_HUMAN) Cathepsin K	serum_cathepsin_K	3	23719	0.307214	NTV	NTV	NTV	NTV
Q64	Exp I	serum cathepsin K	24954318	P43235	CTSK (P43235; CATK_HUMAN) Cathepsin K	serum_cathepsin_K	4	BIWA_1	0.298954	NTV	NTV	NTV	NTV
Q64	Exp I	serum cathepsin K	24954318	P43235	CTSK (P43235; CATK_HUMAN) Cathepsin K	serum_cathepsin_K	5	had_2-vessel	0.297194	NTV	NTV	NTV	NTV
Q64	Exp I	serum cathepsin K	24954318	P43235	CTSK (P43235; CATK_HUMAN) Cathepsin K	serum_cathepsin_K	6	cD40/CD40L	0.297108	NTV	NTV	NTV	NTV
Q64	Exp I	serum cathepsin K	24954318	P43235	CTSK (P43235; CATK_HUMAN) Cathepsin K	serum_cathepsin_K	7	medetomidine-induced	0.29647	NTV	NTV	NTV	NTV
Q64	Exp I	serum cathepsin K	24954318	P43235	CTSK (P43235; CATK_HUMAN) Cathepsin K	serum_cathepsin_K	8	ligand-immunoglobulin	0.296063	NTV	NTV	NTV	NTV
Q64	Exp I	serum cathepsin K	24954318	P43235	CTSK (P43235; CATK_HUMAN) Cathepsin K	serum_cathepsin_K	9	compared_with_ethnic_Norwegians	0.293628	NTV	NTV	NTV	NTV
Q64	Exp I	serum cathepsin K	24954318	P43235	CTSK (P43235; CATK_HUMAN) Cathepsin K	serum_cathepsin_K	10	(99mTc)	0.292569	NTV	NTV	NTV	NTV
Q64	Exp I	serum cathepsin K	24954318	P43235	CTSK (P43235; CATK_HUMAN) Cathepsin K	serum_cathepsin_K	11	4F2_heavy_chain	0.291712	NTV	NTV	NTV	NTV
Q64	Exp I	serum cathepsin K	24954318	P43235	CTSK (P43235; CATK_HUMAN) Cathepsin K	serum_cathepsin_K	12	platinum_based_drugs	0.291673	NTV	NTV	NTV	NTV
Q65	Exp I	apoD|apolipoprotein D	24082102	P51910	Apod (P51910; APOD_MOUSE) Apolipoprotein D	apoD	1	overexpressing_c-Myc	0.335307	NTV	NTV	NTV	NTV
Q65	Exp I	apoD|apolipoprotein D	24082102	P51910	Apod (P51910; APOD_MOUSE) Apolipoprotein D	apoD	2	acyl_CoA:cholesterol_acyltransferase	0.330155	NTV	NTV	NTV	NTV
Q65	Exp I	apoD|apolipoprotein D	24082102	P51910	Apod (P51910; APOD_MOUSE) Apolipoprotein D	apoD	3	nO_signaling	0.315647	NTV	NTV	NTV	NTV
Q65	Exp I	apoD|apolipoprotein D	24082102	P51910	Apod (P51910; APOD_MOUSE) Apolipoprotein D	apoD	4	ApoD	0.311775	FTV	FTV	FTV	FTV
Q65	Exp I	apoD|apolipoprotein D	24082102	P51910	Apod (P51910; APOD_MOUSE) Apolipoprotein D	apoD	5	intervention_trial_involving	0.304846	NTV	NTV	NTV	NTV
Q65	Exp I	apoD|apolipoprotein D	24082102	P51910	Apod (P51910; APOD_MOUSE) Apolipoprotein D	apoD	6	trk	0.304671	NTV	NTV	NTV	NTV
Q65	Exp I	apoD|apolipoprotein D	24082102	P51910	Apod (P51910; APOD_MOUSE) Apolipoprotein D	apoD	7	apolipoprotein_B-100	0.303985	NTV	NTV	NTV	NTV
Q65	Exp I	apoD|apolipoprotein D	24082102	P51910	Apod (P51910; APOD_MOUSE) Apolipoprotein D	apoD	8	serum_phospholipid	0.302173	NTV	NTV	NTV	NTV
Q65	Exp I	apoD|apolipoprotein D	24082102	P51910	Apod (P51910; APOD_MOUSE) Apolipoprotein D	apoD	9	BDHQ	0.296432	NTV	NTV	NTV	NTV
Q65	Exp I	apoD|apolipoprotein D	24082102	P51910	Apod (P51910; APOD_MOUSE) Apolipoprotein D	apoD	10	pEGFP/CDglyTK	0.296281	NTV	NTV	NTV	NTV
Q65	Exp I	apoD|apolipoprotein D	24082102	P51910	Apod (P51910; APOD_MOUSE) Apolipoprotein D	apoD	11	major_apolipoprotein	0.290591	NTV	PTV	NTV	NTV
Q65	Exp I	apoD|apolipoprotein D	24082102	P51910	Apod (P51910; APOD_MOUSE) Apolipoprotein D	apoD	12	apoJ	0.28662	NTV	NTV	NTV	NTV
Q66	Exp I	apoD|apolipoprotein D	24082102	P51910	Apod (P51910; APOD_MOUSE) Apolipoprotein D	apolipoprotein_D	1	antipsychotics-induced_tardive	0.323858	NTV	NTV	NTV	NTV
Q66	Exp I	apoD|apolipoprotein D	24082102	P51910	Apod (P51910; APOD_MOUSE) Apolipoprotein D	apolipoprotein_D	2	protein_(H-FABP)	0.319818	NTV	NTV	NTV	NTV
Q66	Exp I	apoD|apolipoprotein D	24082102	P51910	Apod (P51910; APOD_MOUSE) Apolipoprotein D	apolipoprotein_D	3	binding_protein	0.313208	NTV	NTV	NTV	NTV
Q66	Exp I	apoD|apolipoprotein D	24082102	P51910	Apod (P51910; APOD_MOUSE) Apolipoprotein D	apolipoprotein_D	4	rpoB)	0.308701	NTV	NTV	NTV	NTV
Q66	Exp I	apoD|apolipoprotein D	24082102	P51910	Apod (P51910; APOD_MOUSE) Apolipoprotein D	apolipoprotein_D	5	N-acetylglucosamine_polymer	0.302892	NTV	NTV	NTV	NTV
Q66	Exp I	apoD|apolipoprotein D	24082102	P51910	Apod (P51910; APOD_MOUSE) Apolipoprotein D	apolipoprotein_D	6	are_functionally_segregated	0.301524	NTV	NTV	NTV	NTV
Q66	Exp I	apoD|apolipoprotein D	24082102	P51910	Apod (P51910; APOD_MOUSE) Apolipoprotein D	apolipoprotein_D	7	clusterin	0.300184	NTV	NTV	NTV	NTV
Q66	Exp I	apoD|apolipoprotein D	24082102	P51910	Apod (P51910; APOD_MOUSE) Apolipoprotein D	apolipoprotein_D	8	microtubule-associated_protein_(MAP)	0.299704	NTV	NTV	NTV	NTV
Q66	Exp I	apoD|apolipoprotein D	24082102	P51910	Apod (P51910; APOD_MOUSE) Apolipoprotein D	apolipoprotein_D	9	Activin/Inhibin	0.298748	NTV	NTV	NTV	NTV
Q66	Exp I	apoD|apolipoprotein D	24082102	P51910	Apod (P51910; APOD_MOUSE) Apolipoprotein D	apolipoprotein_D	10	somite-	0.298148	NTV	NTV	NTV	NTV
Q66	Exp I	apoD|apolipoprotein D	24082102	P51910	Apod (P51910; APOD_MOUSE) Apolipoprotein D	apolipoprotein_D	11	sex_hormone	0.297043	NTV	NTV	NTV	NTV
Q66	Exp I	apoD|apolipoprotein D	24082102	P51910	Apod (P51910; APOD_MOUSE) Apolipoprotein D	apolipoprotein_D	12	protein_haptoglobin	0.296915	NTV	NTV	NTV	NTV
Q67	Exp I	kidney androgen-regulated protein	22371488	P61110	Kap (P61110; ANRE_MOUSE) Kidney androgen-regulated protein	kidney_androgen-regulated_protein	1	during_endodontic_procedures	0.329475	NTV	NTV	NTV	NTV
Q67	Exp I	kidney androgen-regulated protein	22371488	P61110	Kap (P61110; ANRE_MOUSE) Kidney androgen-regulated protein	kidney_androgen-regulated_protein	2	pre-LTx	0.308338	NTV	NTV	NTV	NTV
Q67	Exp I	kidney androgen-regulated protein	22371488	P61110	Kap (P61110; ANRE_MOUSE) Kidney androgen-regulated protein	kidney_androgen-regulated_protein	3	low-grade_renal_epithelial	0.301208	NTV	NTV	NTV	NTV
Q67	Exp I	kidney androgen-regulated protein	22371488	P61110	Kap (P61110; ANRE_MOUSE) Kidney androgen-regulated protein	kidney_androgen-regulated_protein	4	germline_Cepsilon	0.296892	NTV	NTV	NTV	NTV
Q67	Exp I	kidney androgen-regulated protein	22371488	P61110	Kap (P61110; ANRE_MOUSE) Kidney androgen-regulated protein	kidney_androgen-regulated_protein	5	preoperative_VAS	0.293103	NTV	NTV	NTV	NTV
Q67	Exp I	kidney androgen-regulated protein	22371488	P61110	Kap (P61110; ANRE_MOUSE) Kidney androgen-regulated protein	kidney_androgen-regulated_protein	6	LC-ESI-LTQ	0.292312	NTV	NTV	NTV	NTV
Q67	Exp I	kidney androgen-regulated protein	22371488	P61110	Kap (P61110; ANRE_MOUSE) Kidney androgen-regulated protein	kidney_androgen-regulated_protein	7	/retinoic_acid	0.291967	NTV	NTV	NTV	NTV
Q67	Exp I	kidney androgen-regulated protein	22371488	P61110	Kap (P61110; ANRE_MOUSE) Kidney androgen-regulated protein	kidney_androgen-regulated_protein	8	urinary_calcium_concentration	0.291891	NTV	NTV	NTV	NTV
Q67	Exp I	kidney androgen-regulated protein	22371488	P61110	Kap (P61110; ANRE_MOUSE) Kidney androgen-regulated protein	kidney_androgen-regulated_protein	9	unusual_C-terminal_extension	0.291854	NTV	NTV	NTV	NTV
Q67	Exp I	kidney androgen-regulated protein	22371488	P61110	Kap (P61110; ANRE_MOUSE) Kidney androgen-regulated protein	kidney_androgen-regulated_protein	10	DD23	0.290949	NTV	NTV	NTV	NTV
Q67	Exp I	kidney androgen-regulated protein	22371488	P61110	Kap (P61110; ANRE_MOUSE) Kidney androgen-regulated protein	kidney_androgen-regulated_protein	11	ferritin_HCH	0.287457	NTV	NTV	NTV	NTV
Q67	Exp I	kidney androgen-regulated protein	22371488	P61110	Kap (P61110; ANRE_MOUSE) Kidney androgen-regulated protein	kidney_androgen-regulated_protein	12	5-cm_lesions	0.287156	NTV	NTV	NTV	NTV
Q68	Exp I	beta-2 microglobulin|B2M	20667078	P61769	B2M (P61769; B2MG_HUMAN) Beta-2-microglobulin	beta-2_microglobulin	1	serum_levels	0.361146	NTV	NTV	NTV	NTV
Q68	Exp I	beta-2 microglobulin|B2M	20667078	P61769	B2M (P61769; B2MG_HUMAN) Beta-2-microglobulin	beta-2_microglobulin	2	beta2-microglobulin	0.356435	FTV	FTV	NTV	FTV
Q68	Exp I	beta-2 microglobulin|B2M	20667078	P61769	B2M (P61769; B2MG_HUMAN) Beta-2-microglobulin	beta-2_microglobulin	3	high_serum_levels	0.338469	NTV	NTV	NTV	NTV
Q68	Exp I	beta-2 microglobulin|B2M	20667078	P61769	B2M (P61769; B2MG_HUMAN) Beta-2-microglobulin	beta-2_microglobulin	4	sIL-2R	0.33377	NTV	NTV	NTV	NTV
Q68	Exp I	beta-2 microglobulin|B2M	20667078	P61769	B2M (P61769; B2MG_HUMAN) Beta-2-microglobulin	beta-2_microglobulin	5	prealbumin_level	0.330914	NTV	NTV	NTV	NTV
Q68	Exp I	beta-2 microglobulin|B2M	20667078	P61769	B2M (P61769; B2MG_HUMAN) Beta-2-microglobulin	beta-2_microglobulin	6	higher_SLEDAI	0.330443	NTV	NTV	NTV	NTV
Q68	Exp I	beta-2 microglobulin|B2M	20667078	P61769	B2M (P61769; B2MG_HUMAN) Beta-2-microglobulin	beta-2_microglobulin	7	plasma_EBV-DNA	0.328728	NTV	NTV	NTV	NTV
Q68	Exp I	beta-2 microglobulin|B2M	20667078	P61769	B2M (P61769; B2MG_HUMAN) Beta-2-microglobulin	beta-2_microglobulin	8	2-microglobulin	0.325773	PTV	PTV	PTV	PTV
Q68	Exp I	beta-2 microglobulin|B2M	20667078	P61769	B2M (P61769; B2MG_HUMAN) Beta-2-microglobulin	beta-2_microglobulin	9	serum_concentration	0.31909	NTV	NTV	NTV	NTV
Q68	Exp I	beta-2 microglobulin|B2M	20667078	P61769	B2M (P61769; B2MG_HUMAN) Beta-2-microglobulin	beta-2_microglobulin	10	beta-microglobulin	0.318629	PTV	PTV	PTV	PTV
Q68	Exp I	beta-2 microglobulin|B2M	20667078	P61769	B2M (P61769; B2MG_HUMAN) Beta-2-microglobulin	beta-2_microglobulin	11	C-reactive_protein	0.315578	NTV	NTV	NTV	NTV
Q68	Exp I	beta-2 microglobulin|B2M	20667078	P61769	B2M (P61769; B2MG_HUMAN) Beta-2-microglobulin	beta-2_microglobulin	12	serum_monoclonal	0.310441	NTV	NTV	NTV	NTV
Q69	Exp I	beta-2 microglobulin|B2M	20667078	P61769	B2M (P61769; B2MG_HUMAN) Beta-2-microglobulin	B2M	1	ACTB	0.378983	NTV	NTV	NTV	NTV
Q69	Exp I	beta-2 microglobulin|B2M	20667078	P61769	B2M (P61769; B2MG_HUMAN) Beta-2-microglobulin	B2M	2	NCR(+)_ILC3	0.340491	NTV	NTV	NTV	NTV
Q69	Exp I	beta-2 microglobulin|B2M	20667078	P61769	B2M (P61769; B2MG_HUMAN) Beta-2-microglobulin	B2M	3	most_stable_genes	0.339744	NTV	NTV	NTV	NTV
Q69	Exp I	beta-2 microglobulin|B2M	20667078	P61769	B2M (P61769; B2MG_HUMAN) Beta-2-microglobulin	B2M	4	PPIA	0.320684	NTV	NTV	NTV	NTV
Q69	Exp I	beta-2 microglobulin|B2M	20667078	P61769	B2M (P61769; B2MG_HUMAN) Beta-2-microglobulin	B2M	5	v_bu	0.319996	NTV	NTV	NTV	NTV
Q69	Exp I	beta-2 microglobulin|B2M	20667078	P61769	B2M (P61769; B2MG_HUMAN) Beta-2-microglobulin	B2M	6	absolute_lymphocyte_count	0.315771	NTV	NTV	NTV	NTV
Q69	Exp I	beta-2 microglobulin|B2M	20667078	P61769	B2M (P61769; B2MG_HUMAN) Beta-2-microglobulin	B2M	7	reference_genes	0.311861	NTV	NTV	NTV	NTV
Q69	Exp I	beta-2 microglobulin|B2M	20667078	P61769	B2M (P61769; B2MG_HUMAN) Beta-2-microglobulin	B2M	8	for_accurate_normalization	0.309612	NTV	NTV	NTV	NTV
Q69	Exp I	beta-2 microglobulin|B2M	20667078	P61769	B2M (P61769; B2MG_HUMAN) Beta-2-microglobulin	B2M	9	was_significantly_underexpressed	0.30946	NTV	NTV	NTV	NTV
Q69	Exp I	beta-2 microglobulin|B2M	20667078	P61769	B2M (P61769; B2MG_HUMAN) Beta-2-microglobulin	B2M	10	HPRT1	0.305585	NTV	NTV	NTV	NTV
Q69	Exp I	beta-2 microglobulin|B2M	20667078	P61769	B2M (P61769; B2MG_HUMAN) Beta-2-microglobulin	B2M	11	reference_genes_for	0.305499	NTV	NTV	NTV	NTV
Q69	Exp I	beta-2 microglobulin|B2M	20667078	P61769	B2M (P61769; B2MG_HUMAN) Beta-2-microglobulin	B2M	12	left-side_predominant	0.305227	NTV	NTV	NTV	NTV
Q70	Exp I	PPIA|peptidyl-prolyl isomerase A (PPIA)	20667078	P62937	PPIA (P62937; PPIA_HUMAN) Peptidyl-prolyl cis-trans isomerase A	PPIA	1	ACTB	0.469221	NTV	NTV	NTV	NTV
Q70	Exp I	PPIA|peptidyl-prolyl isomerase A (PPIA)	20667078	P62937	PPIA (P62937; PPIA_HUMAN) Peptidyl-prolyl cis-trans isomerase A	PPIA	2	HPRT1	0.427858	NTV	NTV	NTV	NTV
Q70	Exp I	PPIA|peptidyl-prolyl isomerase A (PPIA)	20667078	P62937	PPIA (P62937; PPIA_HUMAN) Peptidyl-prolyl cis-trans isomerase A	PPIA	3	GAPDH	0.422511	NTV	NTV	NTV	NTV
Q70	Exp I	PPIA|peptidyl-prolyl isomerase A (PPIA)	20667078	P62937	PPIA (P62937; PPIA_HUMAN) Peptidyl-prolyl cis-trans isomerase A	PPIA	4	reference_genes	0.412564	NTV	NTV	NTV	NTV
Q70	Exp I	PPIA|peptidyl-prolyl isomerase A (PPIA)	20667078	P62937	PPIA (P62937; PPIA_HUMAN) Peptidyl-prolyl cis-trans isomerase A	PPIA	5	RPL13A	0.402396	NTV	NTV	NTV	NTV
Q70	Exp I	PPIA|peptidyl-prolyl isomerase A (PPIA)	20667078	P62937	PPIA (P62937; PPIA_HUMAN) Peptidyl-prolyl cis-trans isomerase A	PPIA	6	reference_gene	0.390183	NTV	NTV	NTV	NTV
Q70	Exp I	PPIA|peptidyl-prolyl isomerase A (PPIA)	20667078	P62937	PPIA (P62937; PPIA_HUMAN) Peptidyl-prolyl cis-trans isomerase A	PPIA	7	YWHAZ	0.385476	NTV	NTV	NTV	NTV
Q70	Exp I	PPIA|peptidyl-prolyl isomerase A (PPIA)	20667078	P62937	PPIA (P62937; PPIA_HUMAN) Peptidyl-prolyl cis-trans isomerase A	PPIA	8	most_stable_genes	0.385438	NTV	NTV	NTV	NTV
Q70	Exp I	PPIA|peptidyl-prolyl isomerase A (PPIA)	20667078	P62937	PPIA (P62937; PPIA_HUMAN) Peptidyl-prolyl cis-trans isomerase A	PPIA	9	NormFinder	0.383587	NTV	NTV	NTV	NTV
Q70	Exp I	PPIA|peptidyl-prolyl isomerase A (PPIA)	20667078	P62937	PPIA (P62937; PPIA_HUMAN) Peptidyl-prolyl cis-trans isomerase A	PPIA	10	housekeeping_genes	0.378963	NTV	NTV	NTV	NTV
Q70	Exp I	PPIA|peptidyl-prolyl isomerase A (PPIA)	20667078	P62937	PPIA (P62937; PPIA_HUMAN) Peptidyl-prolyl cis-trans isomerase A	PPIA	11	RPLP0	0.369165	NTV	NTV	NTV	NTV
Q70	Exp I	PPIA|peptidyl-prolyl isomerase A (PPIA)	20667078	P62937	PPIA (P62937; PPIA_HUMAN) Peptidyl-prolyl cis-trans isomerase A	PPIA	12	RPL4	0.354181	NTV	NTV	NTV	NTV
Q71	Exp I	OLR1	22738689	P78380	OLR1 (P78380; OLR1_HUMAN) Oxidized low-density lipoprotein receptor 1	OLR1	1	soluble_CD93	0.349483	NTV	NTV	NTV	NTV
Q71	Exp I	OLR1	22738689	P78380	OLR1 (P78380; OLR1_HUMAN) Oxidized low-density lipoprotein receptor 1	OLR1	2	single_nucleotide_polymorphisms	0.340079	NTV	NTV	NTV	NTV
Q71	Exp I	OLR1	22738689	P78380	OLR1 (P78380; OLR1_HUMAN) Oxidized low-density lipoprotein receptor 1	OLR1	3	female_yearling_weight	0.336964	NTV	NTV	NTV	NTV
Q71	Exp I	OLR1	22738689	P78380	OLR1 (P78380; OLR1_HUMAN) Oxidized low-density lipoprotein receptor 1	OLR1	4	Anka	0.333464	NTV	NTV	NTV	NTV
Q71	Exp I	OLR1	22738689	P78380	OLR1 (P78380; OLR1_HUMAN) Oxidized low-density lipoprotein receptor 1	OLR1	5	by_¹H-NMR	0.328385	NTV	NTV	NTV	NTV
Q71	Exp I	OLR1	22738689	P78380	OLR1 (P78380; OLR1_HUMAN) Oxidized low-density lipoprotein receptor 1	OLR1	6	gene_polymorphism	0.326497	NTV	NTV	NTV	NTV
Q71	Exp I	OLR1	22738689	P78380	OLR1 (P78380; OLR1_HUMAN) Oxidized low-density lipoprotein receptor 1	OLR1	7	UNC93B1_rs7149	0.322637	NTV	NTV	NTV	NTV
Q71	Exp I	OLR1	22738689	P78380	OLR1 (P78380; OLR1_HUMAN) Oxidized low-density lipoprotein receptor 1	OLR1	8	useful_genetic_marker	0.319304	NTV	NTV	NTV	NTV
Q71	Exp I	OLR1	22738689	P78380	OLR1 (P78380; OLR1_HUMAN) Oxidized low-density lipoprotein receptor 1	OLR1	9	polymorphism	0.317826	NTV	NTV	NTV	NTV
Q71	Exp I	OLR1	22738689	P78380	OLR1 (P78380; OLR1_HUMAN) Oxidized low-density lipoprotein receptor 1	OLR1	10	allele_carriers	0.316507	NTV	NTV	NTV	NTV
Q71	Exp I	OLR1	22738689	P78380	OLR1 (P78380; OLR1_HUMAN) Oxidized low-density lipoprotein receptor 1	OLR1	11	minor_alleles	0.315887	NTV	NTV	NTV	NTV
Q71	Exp I	OLR1	22738689	P78380	OLR1 (P78380; OLR1_HUMAN) Oxidized low-density lipoprotein receptor 1	OLR1	12	SORL1_gene	0.314186	NTV	NTV	NTV	NTV
Q72	Exp I	ANK2	23188564	Q01484	ANK2 (Q01484; ANK2_HUMAN) Ankyrin-2	ANK2	1	nonsense_p	0.347023	NTV	NTV	NTV	NTV
Q72	Exp I	ANK2	23188564	Q01484	ANK2 (Q01484; ANK2_HUMAN) Ankyrin-2	ANK2	2	variant	0.342609	NTV	NTV	NTV	NTV
Q72	Exp I	ANK2	23188564	Q01484	ANK2 (Q01484; ANK2_HUMAN) Ankyrin-2	ANK2	3	exon_7	0.337987	NTV	NTV	NTV	NTV
Q72	Exp I	ANK2	23188564	Q01484	ANK2 (Q01484; ANK2_HUMAN) Ankyrin-2	ANK2	4	1A7_gene	0.334484	NTV	NTV	NTV	NTV
Q72	Exp I	ANK2	23188564	Q01484	ANK2 (Q01484; ANK2_HUMAN) Ankyrin-2	ANK2	5	LAMA3	0.328054	NTV	NTV	NTV	NTV
Q72	Exp I	ANK2	23188564	Q01484	ANK2 (Q01484; ANK2_HUMAN) Ankyrin-2	ANK2	6	skinned_porcine	0.327859	NTV	NTV	NTV	NTV
Q72	Exp I	ANK2	23188564	Q01484	ANK2 (Q01484; ANK2_HUMAN) Ankyrin-2	ANK2	7	mrSNP	0.325944	NTV	NTV	NTV	NTV
Q72	Exp I	ANK2	23188564	Q01484	ANK2 (Q01484; ANK2_HUMAN) Ankyrin-2	ANK2	8	can_promote_HCC_cell	0.325653	NTV	NTV	NTV	NTV
Q72	Exp I	ANK2	23188564	Q01484	ANK2 (Q01484; ANK2_HUMAN) Ankyrin-2	ANK2	9	ICGC	0.325005	NTV	NTV	NTV	NTV
Q72	Exp I	ANK2	23188564	Q01484	ANK2 (Q01484; ANK2_HUMAN) Ankyrin-2	ANK2	10	mRNA_splice_variants	0.324871	NTV	NTV	NTV	NTV
Q72	Exp I	ANK2	23188564	Q01484	ANK2 (Q01484; ANK2_HUMAN) Ankyrin-2	ANK2	11	new_susceptibility_locus	0.324176	NTV	NTV	NTV	NTV
Q72	Exp I	ANK2	23188564	Q01484	ANK2 (Q01484; ANK2_HUMAN) Ankyrin-2	ANK2	12	targeted_exon_sequencing	0.321799	NTV	NTV	NTV	NTV
Q73	Exp I	PLA2G7	22738689	Q13093	PLA2G7 (Q13093; PAFA_HUMAN) Platelet-activating factor acetylhydrolase	PLA2G7	1	current_meta-analysis_suggested	0.349316	NTV	NTV	NTV	NTV
Q73	Exp I	PLA2G7	22738689	Q13093	PLA2G7 (Q13093; PAFA_HUMAN) Platelet-activating factor acetylhydrolase	PLA2G7	2	del/ins	0.318803	NTV	NTV	NTV	NTV
Q73	Exp I	PLA2G7	22738689	Q13093	PLA2G7 (Q13093; PAFA_HUMAN) Platelet-activating factor acetylhydrolase	PLA2G7	3	promoter_variant	0.318444	NTV	NTV	NTV	NTV
Q73	Exp I	PLA2G7	22738689	Q13093	PLA2G7 (Q13093; PAFA_HUMAN) Platelet-activating factor acetylhydrolase	PLA2G7	4	genetic_variant	0.317801	NTV	NTV	NTV	NTV
Q73	Exp I	PLA2G7	22738689	Q13093	PLA2G7 (Q13093; PAFA_HUMAN) Platelet-activating factor acetylhydrolase	PLA2G7	5	pathway-based_analysis	0.316877	NTV	NTV	NTV	NTV
Q73	Exp I	PLA2G7	22738689	Q13093	PLA2G7 (Q13093; PAFA_HUMAN) Platelet-activating factor acetylhydrolase	PLA2G7	6	Uterine_Endometrium	0.31632	NTV	NTV	NTV	NTV
Q73	Exp I	PLA2G7	22738689	Q13093	PLA2G7 (Q13093; PAFA_HUMAN) Platelet-activating factor acetylhydrolase	PLA2G7	7	T-allele	0.313417	NTV	NTV	NTV	NTV
Q73	Exp I	PLA2G7	22738689	Q13093	PLA2G7 (Q13093; PAFA_HUMAN) Platelet-activating factor acetylhydrolase	PLA2G7	8	SLC41A1	0.312062	NTV	NTV	NTV	NTV
Q73	Exp I	PLA2G7	22738689	Q13093	PLA2G7 (Q13093; PAFA_HUMAN) Platelet-activating factor acetylhydrolase	PLA2G7	9	T2DM_susceptibility	0.311182	NTV	NTV	NTV	NTV
Q73	Exp I	PLA2G7	22738689	Q13093	PLA2G7 (Q13093; PAFA_HUMAN) Platelet-activating factor acetylhydrolase	PLA2G7	10	polymorphism	0.310788	NTV	NTV	NTV	NTV
Q73	Exp I	PLA2G7	22738689	Q13093	PLA2G7 (Q13093; PAFA_HUMAN) Platelet-activating factor acetylhydrolase	PLA2G7	11	GSTT_null	0.3098	NTV	NTV	NTV	NTV
Q73	Exp I	PLA2G7	22738689	Q13093	PLA2G7 (Q13093; PAFA_HUMAN) Platelet-activating factor acetylhydrolase	PLA2G7	12	gene_polymorphism	0.309308	NTV	NTV	NTV	NTV
Q74	Exp I	IL-15Rα|alpha receptor subunit (IL-15Rα)|interleukin-15 receptor α	24603895	Q13261	IL15RA (Q13261; I15RA_HUMAN) Interleukin-15 receptor subunit alpha	IL-15Rα	1	IL-15	0.378476	PTV	NTV	PTV	PTV
Q74	Exp I	IL-15Rα|alpha receptor subunit (IL-15Rα)|interleukin-15 receptor α	24603895	Q13261	IL15RA (Q13261; I15RA_HUMAN) Interleukin-15 receptor subunit alpha	IL-15Rα	2	proinsulin-specific	0.361567	NTV	NTV	NTV	NTV
Q74	Exp I	IL-15Rα|alpha receptor subunit (IL-15Rα)|interleukin-15 receptor α	24603895	Q13261	IL15RA (Q13261; I15RA_HUMAN) Interleukin-15 receptor subunit alpha	IL-15Rα	3	IL-15Ralpha	0.359315	FTV	FTV	FTV	PTV
Q74	Exp I	IL-15Rα|alpha receptor subunit (IL-15Rα)|interleukin-15 receptor α	24603895	Q13261	IL15RA (Q13261; I15RA_HUMAN) Interleukin-15 receptor subunit alpha	IL-15Rα	4	transpresentation	0.358059	NTV	NTV	NTV	NTV
Q74	Exp I	IL-15Rα|alpha receptor subunit (IL-15Rα)|interleukin-15 receptor α	24603895	Q13261	IL15RA (Q13261; I15RA_HUMAN) Interleukin-15 receptor subunit alpha	IL-15Rα	5	IL-15_responsiveness	0.340671	PTV	NTV	PTV	PTV
Q74	Exp I	IL-15Rα|alpha receptor subunit (IL-15Rα)|interleukin-15 receptor α	24603895	Q13261	IL15RA (Q13261; I15RA_HUMAN) Interleukin-15 receptor subunit alpha	IL-15Rα	6	CD4(+)_T_cells	0.338131	NTV	NTV	NTV	NTV
Q74	Exp I	IL-15Rα|alpha receptor subunit (IL-15Rα)|interleukin-15 receptor α	24603895	Q13261	IL15RA (Q13261; I15RA_HUMAN) Interleukin-15 receptor subunit alpha	IL-15Rα	7	T-cell_costimulatory	0.336165	NTV	NTV	NTV	NTV
Q74	Exp I	IL-15Rα|alpha receptor subunit (IL-15Rα)|interleukin-15 receptor α	24603895	Q13261	IL15RA (Q13261; I15RA_HUMAN) Interleukin-15 receptor subunit alpha	IL-15Rα	8	wild-type_B_cells	0.333725	NTV	NTV	NTV	NTV
Q74	Exp I	IL-15Rα|alpha receptor subunit (IL-15Rα)|interleukin-15 receptor α	24603895	Q13261	IL15RA (Q13261; I15RA_HUMAN) Interleukin-15 receptor subunit alpha	IL-15Rα	9	Treg_cells	0.331737	NTV	NTV	NTV	NTV
Q74	Exp I	IL-15Rα|alpha receptor subunit (IL-15Rα)|interleukin-15 receptor α	24603895	Q13261	IL15RA (Q13261; I15RA_HUMAN) Interleukin-15 receptor subunit alpha	IL-15Rα	10	IFN-γ(+)	0.328484	NTV	NTV	NTV	NTV
Q74	Exp I	IL-15Rα|alpha receptor subunit (IL-15Rα)|interleukin-15 receptor α	24603895	Q13261	IL15RA (Q13261; I15RA_HUMAN) Interleukin-15 receptor subunit alpha	IL-15Rα	11	IFN-γ-producing_CD4(+)_T_cells	0.325363	NTV	NTV	NTV	NTV
Q74	Exp I	IL-15Rα|alpha receptor subunit (IL-15Rα)|interleukin-15 receptor α	24603895	Q13261	IL15RA (Q13261; I15RA_HUMAN) Interleukin-15 receptor subunit alpha	IL-15Rα	12	allospecifically	0.324528	NTV	NTV	NTV	NTV
Q75	Exp I	IL18R1	22738689	Q13478	IL18R1 (Q13478; IL18R_HUMAN) Interleukin-18 receptor 1	IL18R1	1	IL18RAP	0.437744	NTV	FTV	NTV	PTV
Q75	Exp I	IL18R1	22738689	Q13478	IL18R1 (Q13478; IL18R_HUMAN) Interleukin-18 receptor 1	IL18R1	2	IL23R	0.39399	NTV	NTV	NTV	NTV
Q75	Exp I	IL18R1	22738689	Q13478	IL18R1 (Q13478; IL18R_HUMAN) Interleukin-18 receptor 1	IL18R1	3	Asp299Gly	0.377104	NTV	NTV	NTV	NTV
Q75	Exp I	IL18R1	22738689	Q13478	IL18R1 (Q13478; IL18R_HUMAN) Interleukin-18 receptor 1	IL18R1	4	rs1501299	0.37678	NTV	NTV	NTV	NTV
Q75	Exp I	IL18R1	22738689	Q13478	IL18R1 (Q13478; IL18R_HUMAN) Interleukin-18 receptor 1	IL18R1	5	rs6822844	0.37165	NTV	NTV	NTV	NTV
Q75	Exp I	IL18R1	22738689	Q13478	IL18R1 (Q13478; IL18R_HUMAN) Interleukin-18 receptor 1	IL18R1	6	IL-16_gene	0.367283	NTV	NTV	NTV	NTV
Q75	Exp I	IL18R1	22738689	Q13478	IL18R1 (Q13478; IL18R_HUMAN) Interleukin-18 receptor 1	IL18R1	7	IL2RA	0.362848	NTV	NTV	NTV	NTV
Q75	Exp I	IL18R1	22738689	Q13478	IL18R1 (Q13478; IL18R_HUMAN) Interleukin-18 receptor 1	IL18R1	8	rs10489629	0.362396	NTV	NTV	NTV	NTV
Q75	Exp I	IL18R1	22738689	Q13478	IL18R1 (Q13478; IL18R_HUMAN) Interleukin-18 receptor 1	IL18R1	9	Study_Over	0.359862	NTV	NTV	NTV	NTV
Q75	Exp I	IL18R1	22738689	Q13478	IL18R1 (Q13478; IL18R_HUMAN) Interleukin-18 receptor 1	IL18R1	10	microRNA_expression_profiling_identifies	0.359383	NTV	NTV	NTV	NTV
Q75	Exp I	IL18R1	22738689	Q13478	IL18R1 (Q13478; IL18R_HUMAN) Interleukin-18 receptor 1	IL18R1	11	RELN_across_multiple	0.357601	NTV	NTV	NTV	NTV
Q75	Exp I	IL18R1	22738689	Q13478	IL18R1 (Q13478; IL18R_HUMAN) Interleukin-18 receptor 1	IL18R1	12	TNF-_-308G/A_polymorphism	0.356478	NTV	NTV	NTV	NTV
Q76	Exp I	phosphoglucomutase 5	22197968	Q15124	PGM5 (Q15124; PGM5_HUMAN) Phosphoglucomutase-like protein 5	phosphoglucomutase	1	phosphofructokinase	0.397119	NTV	NTV	NTV	NTV
Q76	Exp I	phosphoglucomutase 5	22197968	Q15124	PGM5 (Q15124; PGM5_HUMAN) Phosphoglucomutase-like protein 5	phosphoglucomutase	2	phosphoenolpyruvate_carboxylase	0.392361	NTV	NTV	NTV	NTV
Q76	Exp I	phosphoglucomutase 5	22197968	Q15124	PGM5 (Q15124; PGM5_HUMAN) Phosphoglucomutase-like protein 5	phosphoglucomutase	3	plastidic	0.383307	NTV	NTV	NTV	NTV
Q76	Exp I	phosphoglucomutase 5	22197968	Q15124	PGM5 (Q15124; PGM5_HUMAN) Phosphoglucomutase-like protein 5	phosphoglucomutase	4	glucose-6-phosphate	0.37495	NTV	NTV	NTV	NTV
Q76	Exp I	phosphoglucomutase 5	22197968	Q15124	PGM5 (Q15124; PGM5_HUMAN) Phosphoglucomutase-like protein 5	phosphoglucomutase	5	glucose_6-phosphate	0.370658	NTV	NTV	NTV	NTV
Q76	Exp I	phosphoglucomutase 5	22197968	Q15124	PGM5 (Q15124; PGM5_HUMAN) Phosphoglucomutase-like protein 5	phosphoglucomutase	6	dehydrogenase	0.359759	NTV	NTV	NTV	NTV
Q76	Exp I	phosphoglucomutase 5	22197968	Q15124	PGM5 (Q15124; PGM5_HUMAN) Phosphoglucomutase-like protein 5	phosphoglucomutase	7	sco7697	0.358805	NTV	NTV	NTV	NTV
Q76	Exp I	phosphoglucomutase 5	22197968	Q15124	PGM5 (Q15124; PGM5_HUMAN) Phosphoglucomutase-like protein 5	phosphoglucomutase	8	ADP-glucose	0.356266	NTV	NTV	NTV	NTV
Q76	Exp I	phosphoglucomutase 5	22197968	Q15124	PGM5 (Q15124; PGM5_HUMAN) Phosphoglucomutase-like protein 5	phosphoglucomutase	9	Leloir_pathway	0.355136	NTV	NTV	NTV	NTV
Q76	Exp I	phosphoglucomutase 5	22197968	Q15124	PGM5 (Q15124; PGM5_HUMAN) Phosphoglucomutase-like protein 5	phosphoglucomutase	10	starch_biosynthesis	0.354328	NTV	NTV	NTV	NTV
Q76	Exp I	phosphoglucomutase 5	22197968	Q15124	PGM5 (Q15124; PGM5_HUMAN) Phosphoglucomutase-like protein 5	phosphoglucomutase	11	synthetase	0.35312	NTV	NTV	NTV	NTV
Q76	Exp I	phosphoglucomutase 5	22197968	Q15124	PGM5 (Q15124; PGM5_HUMAN) Phosphoglucomutase-like protein 5	phosphoglucomutase	12	1-phosphate	0.352923	NTV	NTV	NTV	NTV
Q77	Exp I	SR-BI|scavenger receptor class B, type I	24082102	Q61009	Scarb1 (Q61009; SCRB1_MOUSE) Scavenger receptor class B member 1	SR-BI	1	ABCA1	0.608736	NTV	NTV	NTV	NTV
Q77	Exp I	SR-BI|scavenger receptor class B, type I	24082102	Q61009	Scarb1 (Q61009; SCRB1_MOUSE) Scavenger receptor class B member 1	SR-BI	2	cholesterol_efflux	0.588511	NTV	NTV	NTV	NTV
Q77	Exp I	SR-BI|scavenger receptor class B, type I	24082102	Q61009	Scarb1 (Q61009; SCRB1_MOUSE) Scavenger receptor class B member 1	SR-BI	3	apoA-I	0.582344	NTV	NTV	NTV	NTV
Q77	Exp I	SR-BI|scavenger receptor class B, type I	24082102	Q61009	Scarb1 (Q61009; SCRB1_MOUSE) Scavenger receptor class B member 1	SR-BI	4	LDL_receptor	0.574131	NTV	NTV	NTV	NTV
Q77	Exp I	SR-BI|scavenger receptor class B, type I	24082102	Q61009	Scarb1 (Q61009; SCRB1_MOUSE) Scavenger receptor class B member 1	SR-BI	5	HDL	0.550108	NTV	NTV	NTV	NTV
Q77	Exp I	SR-BI|scavenger receptor class B, type I	24082102	Q61009	Scarb1 (Q61009; SCRB1_MOUSE) Scavenger receptor class B member 1	SR-BI	6	LDLR	0.544779	NTV	NTV	NTV	NTV
Q77	Exp I	SR-BI|scavenger receptor class B, type I	24082102	Q61009	Scarb1 (Q61009; SCRB1_MOUSE) Scavenger receptor class B member 1	SR-BI	7	reverse_cholesterol_transport	0.540669	NTV	NTV	NTV	NTV
Q77	Exp I	SR-BI|scavenger receptor class B, type I	24082102	Q61009	Scarb1 (Q61009; SCRB1_MOUSE) Scavenger receptor class B member 1	SR-BI	8	lipid_uptake	0.531817	NTV	NTV	NTV	NTV
Q77	Exp I	SR-BI|scavenger receptor class B, type I	24082102	Q61009	Scarb1 (Q61009; SCRB1_MOUSE) Scavenger receptor class B member 1	SR-BI	9	HDL_particles	0.524421	NTV	NTV	NTV	NTV
Q77	Exp I	SR-BI|scavenger receptor class B, type I	24082102	Q61009	Scarb1 (Q61009; SCRB1_MOUSE) Scavenger receptor class B member 1	SR-BI	10	apolipoprotein_A-I	0.516157	NTV	NTV	NTV	NTV
Q77	Exp I	SR-BI|scavenger receptor class B, type I	24082102	Q61009	Scarb1 (Q61009; SCRB1_MOUSE) Scavenger receptor class B member 1	SR-BI	11	apolipoprotein	0.507953	NTV	NTV	NTV	NTV
Q77	Exp I	SR-BI|scavenger receptor class B, type I	24082102	Q61009	Scarb1 (Q61009; SCRB1_MOUSE) Scavenger receptor class B member 1	SR-BI	12	lipoproteins	0.504742	NTV	NTV	NTV	NTV
Q78	Exp I	SR-BI|scavenger receptor class B, type I	24082102	Q61009	Scarb1 (Q61009; SCRB1_MOUSE) Scavenger receptor class B member 1	scavenger_receptor_class_B	1	type_II	0.433647	NTV	NTV	NTV	NTV
Q78	Exp I	SR-BI|scavenger receptor class B, type I	24082102	Q61009	Scarb1 (Q61009; SCRB1_MOUSE) Scavenger receptor class B member 1	scavenger_receptor_class_B	2	LDL_receptor	0.425855	NTV	NTV	NTV	NTV
Q78	Exp I	SR-BI|scavenger receptor class B, type I	24082102	Q61009	Scarb1 (Q61009; SCRB1_MOUSE) Scavenger receptor class B member 1	scavenger_receptor_class_B	3	SR-BI	0.423187	FTV	FTV	NTV	FTV
Q78	Exp I	SR-BI|scavenger receptor class B, type I	24082102	Q61009	Scarb1 (Q61009; SCRB1_MOUSE) Scavenger receptor class B member 1	scavenger_receptor_class_B	4	low-density_lipoprotein_receptor	0.416485	NTV	NTV	NTV	NTV
Q78	Exp I	SR-BI|scavenger receptor class B, type I	24082102	Q61009	Scarb1 (Q61009; SCRB1_MOUSE) Scavenger receptor class B member 1	scavenger_receptor_class_B	5	type_II_IFN	0.412902	NTV	NTV	NTV	NTV
Q78	Exp I	SR-BI|scavenger receptor class B, type I	24082102	Q61009	Scarb1 (Q61009; SCRB1_MOUSE) Scavenger receptor class B member 1	scavenger_receptor_class_B	6	LDLR	0.404707	NTV	NTV	NTV	NTV
Q78	Exp I	SR-BI|scavenger receptor class B, type I	24082102	Q61009	Scarb1 (Q61009; SCRB1_MOUSE) Scavenger receptor class B member 1	scavenger_receptor_class_B	7	cholesterol_synthesis	0.400217	NTV	NTV	NTV	NTV
Q78	Exp I	SR-BI|scavenger receptor class B, type I	24082102	Q61009	Scarb1 (Q61009; SCRB1_MOUSE) Scavenger receptor class B member 1	scavenger_receptor_class_B	8	reverse_cholesterol_transport	0.395135	NTV	NTV	NTV	NTV
Q78	Exp I	SR-BI|scavenger receptor class B, type I	24082102	Q61009	Scarb1 (Q61009; SCRB1_MOUSE) Scavenger receptor class B member 1	scavenger_receptor_class_B	9	type_II_errors	0.394125	NTV	NTV	NTV	NTV
Q78	Exp I	SR-BI|scavenger receptor class B, type I	24082102	Q61009	Scarb1 (Q61009; SCRB1_MOUSE) Scavenger receptor class B member 1	scavenger_receptor_class_B	10	very_low_density_lipoprotein	0.393709	NTV	NTV	NTV	NTV
Q78	Exp I	SR-BI|scavenger receptor class B, type I	24082102	Q61009	Scarb1 (Q61009; SCRB1_MOUSE) Scavenger receptor class B member 1	scavenger_receptor_class_B	11	and_II_interferons	0.391564	NTV	NTV	NTV	NTV
Q78	Exp I	SR-BI|scavenger receptor class B, type I	24082102	Q61009	Scarb1 (Q61009; SCRB1_MOUSE) Scavenger receptor class B member 1	scavenger_receptor_class_B	12	type_II_IFNs	0.388036	NTV	NTV	NTV	NTV
Q79	Exp I	vasohibin 1	24558106	Q7L8A9	VASH1 (Q7L8A9; VASH1_HUMAN) Vasohibin-1	vasohibin_1	1	shaky_ground	0.416759	NTV	NTV	NTV	NTV
Q79	Exp I	vasohibin 1	24558106	Q7L8A9	VASH1 (Q7L8A9; VASH1_HUMAN) Vasohibin-1	vasohibin_1	2	Ia+	0.413525	NTV	NTV	NTV	NTV
Q79	Exp I	vasohibin 1	24558106	Q7L8A9	VASH1 (Q7L8A9; VASH1_HUMAN) Vasohibin-1	vasohibin_1	3	Jarnagin-Blumgart	0.403419	NTV	NTV	NTV	NTV
Q79	Exp I	vasohibin 1	24558106	Q7L8A9	VASH1 (Q7L8A9; VASH1_HUMAN) Vasohibin-1	vasohibin_1	4	Novalis_Body_system	0.396116	NTV	NTV	NTV	NTV
Q79	Exp I	vasohibin 1	24558106	Q7L8A9	VASH1 (Q7L8A9; VASH1_HUMAN) Vasohibin-1	vasohibin_1	5	histology-negative	0.39365	NTV	NTV	NTV	NTV
Q79	Exp I	vasohibin 1	24558106	Q7L8A9	VASH1 (Q7L8A9; VASH1_HUMAN) Vasohibin-1	vasohibin_1	6	DRB1*1302_allele	0.393295	NTV	NTV	NTV	NTV
Q79	Exp I	vasohibin 1	24558106	Q7L8A9	VASH1 (Q7L8A9; VASH1_HUMAN) Vasohibin-1	vasohibin_1	7	(P_046)	0.391159	NTV	NTV	NTV	NTV
Q79	Exp I	vasohibin 1	24558106	Q7L8A9	VASH1 (Q7L8A9; VASH1_HUMAN) Vasohibin-1	vasohibin_1	8	Apigenin_against	0.390847	NTV	NTV	NTV	NTV
Q79	Exp I	vasohibin 1	24558106	Q7L8A9	VASH1 (Q7L8A9; VASH1_HUMAN) Vasohibin-1	vasohibin_1	9	luciferase_assay_quantitative_RT-PCR	0.38857	NTV	NTV	NTV	NTV
Q79	Exp I	vasohibin 1	24558106	Q7L8A9	VASH1 (Q7L8A9; VASH1_HUMAN) Vasohibin-1	vasohibin_1	10	ocular_dipping	0.388454	NTV	NTV	NTV	NTV
Q79	Exp I	vasohibin 1	24558106	Q7L8A9	VASH1 (Q7L8A9; VASH1_HUMAN) Vasohibin-1	vasohibin_1	11	lifelong_endurance_running	0.388414	NTV	NTV	NTV	NTV
Q79	Exp I	vasohibin 1	24558106	Q7L8A9	VASH1 (Q7L8A9; VASH1_HUMAN) Vasohibin-1	vasohibin_1	12	SNUCs	0.386832	NTV	NTV	NTV	NTV
Q80	Exp I	four-jointed box 1 (FJX1)|FJX1	24558106	Q86VR8	FJX1 (Q86VR8; FJX1_HUMAN) Four-jointed box protein 1	FJX1	1	white-tan	0.346708	NTV	NTV	NTV	NTV
Q80	Exp I	four-jointed box 1 (FJX1)|FJX1	24558106	Q86VR8	FJX1 (Q86VR8; FJX1_HUMAN) Four-jointed box protein 1	FJX1	2	HMBA-treated	0.324911	NTV	NTV	NTV	NTV
Q80	Exp I	four-jointed box 1 (FJX1)|FJX1	24558106	Q86VR8	FJX1 (Q86VR8; FJX1_HUMAN) Four-jointed box protein 1	FJX1	3	osteoblastic_cell_responses	0.323901	NTV	NTV	NTV	NTV
Q80	Exp I	four-jointed box 1 (FJX1)|FJX1	24558106	Q86VR8	FJX1 (Q86VR8; FJX1_HUMAN) Four-jointed box protein 1	FJX1	4	D3-24-hydroxylase	0.316106	NTV	NTV	NTV	NTV
Q80	Exp I	four-jointed box 1 (FJX1)|FJX1	24558106	Q86VR8	FJX1 (Q86VR8; FJX1_HUMAN) Four-jointed box protein 1	FJX1	5	antitumor_antifungal	0.31268	NTV	NTV	NTV	NTV
Q80	Exp I	four-jointed box 1 (FJX1)|FJX1	24558106	Q86VR8	FJX1 (Q86VR8; FJX1_HUMAN) Four-jointed box protein 1	FJX1	6	PSP-	0.307493	NTV	NTV	NTV	NTV
Q80	Exp I	four-jointed box 1 (FJX1)|FJX1	24558106	Q86VR8	FJX1 (Q86VR8; FJX1_HUMAN) Four-jointed box protein 1	FJX1	7	FGF_SHH	0.307006	NTV	NTV	NTV	NTV
Q80	Exp I	four-jointed box 1 (FJX1)|FJX1	24558106	Q86VR8	FJX1 (Q86VR8; FJX1_HUMAN) Four-jointed box protein 1	FJX1	8	dialysis_(CKD5D)	0.30631	NTV	NTV	NTV	NTV
Q80	Exp I	four-jointed box 1 (FJX1)|FJX1	24558106	Q86VR8	FJX1 (Q86VR8; FJX1_HUMAN) Four-jointed box protein 1	FJX1	9	analyzed_by_DGGE	0.303181	NTV	NTV	NTV	NTV
Q80	Exp I	four-jointed box 1 (FJX1)|FJX1	24558106	Q86VR8	FJX1 (Q86VR8; FJX1_HUMAN) Four-jointed box protein 1	FJX1	10	DEPS-1	0.299961	NTV	NTV	NTV	NTV
Q80	Exp I	four-jointed box 1 (FJX1)|FJX1	24558106	Q86VR8	FJX1 (Q86VR8; FJX1_HUMAN) Four-jointed box protein 1	FJX1	11	preseptal_orbital	0.298806	NTV	NTV	NTV	NTV
Q80	Exp I	four-jointed box 1 (FJX1)|FJX1	24558106	Q86VR8	FJX1 (Q86VR8; FJX1_HUMAN) Four-jointed box protein 1	FJX1	12	premalignant_adenomas	0.298723	NTV	NTV	NTV	NTV
Q81	Exp I	four-jointed box 1 (FJX1)|FJX1	24558106	Q86VR8	FJX1 (Q86VR8; FJX1_HUMAN) Four-jointed box protein 1	four-jointed FJX1	1	fluorescent_timer	0.402918	NTV	NTV	NTV	NTV
Q81	Exp I	four-jointed box 1 (FJX1)|FJX1	24558106	Q86VR8	FJX1 (Q86VR8; FJX1_HUMAN) Four-jointed box protein 1	four-jointed FJX1	2	semiconservatively	0.358025	NTV	NTV	NTV	NTV
Q81	Exp I	four-jointed box 1 (FJX1)|FJX1	24558106	Q86VR8	FJX1 (Q86VR8; FJX1_HUMAN) Four-jointed box protein 1	four-jointed FJX1	3	misexpression	0.351908	NTV	NTV	NTV	NTV
Q81	Exp I	four-jointed box 1 (FJX1)|FJX1	24558106	Q86VR8	FJX1 (Q86VR8; FJX1_HUMAN) Four-jointed box protein 1	four-jointed FJX1	4	MEFs_importantly	0.350536	NTV	NTV	NTV	NTV
Q81	Exp I	four-jointed box 1 (FJX1)|FJX1	24558106	Q86VR8	FJX1 (Q86VR8; FJX1_HUMAN) Four-jointed box protein 1	four-jointed FJX1	5	FGF_signalling	0.347705	NTV	NTV	NTV	NTV
Q81	Exp I	four-jointed box 1 (FJX1)|FJX1	24558106	Q86VR8	FJX1 (Q86VR8; FJX1_HUMAN) Four-jointed box protein 1	four-jointed FJX1	6	Hox	0.346849	NTV	NTV	NTV	NTV
Q81	Exp I	four-jointed box 1 (FJX1)|FJX1	24558106	Q86VR8	FJX1 (Q86VR8; FJX1_HUMAN) Four-jointed box protein 1	four-jointed FJX1	7	isthmic_organizer	0.345041	NTV	NTV	NTV	NTV
Q81	Exp I	four-jointed box 1 (FJX1)|FJX1	24558106	Q86VR8	FJX1 (Q86VR8; FJX1_HUMAN) Four-jointed box protein 1	four-jointed FJX1	8	morphants_showed	0.339047	NTV	NTV	NTV	NTV
Q81	Exp I	four-jointed box 1 (FJX1)|FJX1	24558106	Q86VR8	FJX1 (Q86VR8; FJX1_HUMAN) Four-jointed box protein 1	four-jointed FJX1	9	early_vertebrate_embryo	0.33804	NTV	NTV	NTV	NTV
Q81	Exp I	four-jointed box 1 (FJX1)|FJX1	24558106	Q86VR8	FJX1 (Q86VR8; FJX1_HUMAN) Four-jointed box protein 1	four-jointed FJX1	10	fgf8	0.33712	NTV	NTV	NTV	NTV
Q81	Exp I	four-jointed box 1 (FJX1)|FJX1	24558106	Q86VR8	FJX1 (Q86VR8; FJX1_HUMAN) Four-jointed box protein 1	four-jointed FJX1	11	lastly_gene_ontology	0.336864	NTV	NTV	NTV	NTV
Q81	Exp I	four-jointed box 1 (FJX1)|FJX1	24558106	Q86VR8	FJX1 (Q86VR8; FJX1_HUMAN) Four-jointed box protein 1	four-jointed FJX1	12	lunatic_fringe	0.332289	NTV	NTV	NTV	NTV
Q82	Exp I	CTRP1|C1q/TNF-related protein 1|adipokine C1q/TNF-related protein (CTRP) 1	24945145	Q9BXJ1	C1QTNF1 (Q9BXJ1; C1QT1_HUMAN) Complement C1q tumor necrosis factor-related protein 1	CTRP1	1	cTRP1	0.451185	FTV	FTV	FTV	FTV
Q82	Exp I	CTRP1|C1q/TNF-related protein 1|adipokine C1q/TNF-related protein (CTRP) 1	24945145	Q9BXJ1	C1QTNF1 (Q9BXJ1; C1QT1_HUMAN) Complement C1q tumor necrosis factor-related protein 1	CTRP1	2	cells_(iNSCs)	0.350326	NTV	NTV	NTV	NTV
Q82	Exp I	CTRP1|C1q/TNF-related protein 1|adipokine C1q/TNF-related protein (CTRP) 1	24945145	Q9BXJ1	C1QTNF1 (Q9BXJ1; C1QT1_HUMAN) Complement C1q tumor necrosis factor-related protein 1	CTRP1	3	accompanied_by_augmented	0.303496	NTV	NTV	NTV	NTV
Q82	Exp I	CTRP1|C1q/TNF-related protein 1|adipokine C1q/TNF-related protein (CTRP) 1	24945145	Q9BXJ1	C1QTNF1 (Q9BXJ1; C1QT1_HUMAN) Complement C1q tumor necrosis factor-related protein 1	CTRP1	4	Group-Box	0.300334	NTV	NTV	NTV	NTV
Q82	Exp I	CTRP1|C1q/TNF-related protein 1|adipokine C1q/TNF-related protein (CTRP) 1	24945145	Q9BXJ1	C1QTNF1 (Q9BXJ1; C1QT1_HUMAN) Complement C1q tumor necrosis factor-related protein 1	CTRP1	5	traditional_Tibetan_medicinal_plant	0.299827	NTV	NTV	NTV	NTV
Q82	Exp I	CTRP1|C1q/TNF-related protein 1|adipokine C1q/TNF-related protein (CTRP) 1	24945145	Q9BXJ1	C1QTNF1 (Q9BXJ1; C1QT1_HUMAN) Complement C1q tumor necrosis factor-related protein 1	CTRP1	6	via_ERK1/2_activation	0.298479	NTV	NTV	NTV	NTV
Q82	Exp I	CTRP1|C1q/TNF-related protein 1|adipokine C1q/TNF-related protein (CTRP) 1	24945145	Q9BXJ1	C1QTNF1 (Q9BXJ1; C1QT1_HUMAN) Complement C1q tumor necrosis factor-related protein 1	CTRP1	7	ability_to_generate_singlet	0.292612	NTV	NTV	NTV	NTV
Q82	Exp I	CTRP1|C1q/TNF-related protein 1|adipokine C1q/TNF-related protein (CTRP) 1	24945145	Q9BXJ1	C1QTNF1 (Q9BXJ1; C1QT1_HUMAN) Complement C1q tumor necrosis factor-related protein 1	CTRP1	8	homocysteine-induced_neurotoxicity	0.292215	NTV	NTV	NTV	NTV
Q82	Exp I	CTRP1|C1q/TNF-related protein 1|adipokine C1q/TNF-related protein (CTRP) 1	24945145	Q9BXJ1	C1QTNF1 (Q9BXJ1; C1QT1_HUMAN) Complement C1q tumor necrosis factor-related protein 1	CTRP1	9	insulinotropic_polypeptide	0.291289	NTV	NTV	NTV	NTV
Q82	Exp I	CTRP1|C1q/TNF-related protein 1|adipokine C1q/TNF-related protein (CTRP) 1	24945145	Q9BXJ1	C1QTNF1 (Q9BXJ1; C1QT1_HUMAN) Complement C1q tumor necrosis factor-related protein 1	CTRP1	10	ghrelin_concentrations	0.289842	NTV	NTV	NTV	NTV
Q82	Exp I	CTRP1|C1q/TNF-related protein 1|adipokine C1q/TNF-related protein (CTRP) 1	24945145	Q9BXJ1	C1QTNF1 (Q9BXJ1; C1QT1_HUMAN) Complement C1q tumor necrosis factor-related protein 1	CTRP1	11	fractal_detector	0.283006	NTV	NTV	NTV	NTV
Q82	Exp I	CTRP1|C1q/TNF-related protein 1|adipokine C1q/TNF-related protein (CTRP) 1	24945145	Q9BXJ1	C1QTNF1 (Q9BXJ1; C1QT1_HUMAN) Complement C1q tumor necrosis factor-related protein 1	CTRP1	12	high-frequency_laser_fields	0.28043	NTV	NTV	NTV	NTV
Q83	Exp I	GHRL	22738689	Q9UBU3	GHRL (Q9UBU3; GHRL_HUMAN) Appetite-regulating hormone	GHRL	1	FTO	0.442672	NTV	NTV	NTV	NTV
Q83	Exp I	GHRL	22738689	Q9UBU3	GHRL (Q9UBU3; GHRL_HUMAN) Appetite-regulating hormone	GHRL	2	homozygote_carriers	0.391559	NTV	NTV	NTV	NTV
Q83	Exp I	GHRL	22738689	Q9UBU3	GHRL (Q9UBU3; GHRL_HUMAN) Appetite-regulating hormone	GHRL	3	LEPR	0.376129	NTV	NTV	NTV	NTV
Q83	Exp I	GHRL	22738689	Q9UBU3	GHRL (Q9UBU3; GHRL_HUMAN) Appetite-regulating hormone	GHRL	4	SNP	0.367402	NTV	NTV	NTV	NTV
Q83	Exp I	GHRL	22738689	Q9UBU3	GHRL (Q9UBU3; GHRL_HUMAN) Appetite-regulating hormone	GHRL	5	obesity_associated_(FTO)	0.360346	NTV	NTV	NTV	NTV
Q83	Exp I	GHRL	22738689	Q9UBU3	GHRL (Q9UBU3; GHRL_HUMAN) Appetite-regulating hormone	GHRL	6	functional_variants	0.358128	NTV	NTV	NTV	NTV
Q83	Exp I	GHRL	22738689	Q9UBU3	GHRL (Q9UBU3; GHRL_HUMAN) Appetite-regulating hormone	GHRL	7	LEPR_gene	0.356852	NTV	NTV	NTV	NTV
Q83	Exp I	GHRL	22738689	Q9UBU3	GHRL (Q9UBU3; GHRL_HUMAN) Appetite-regulating hormone	GHRL	8	rare_genetic_variants	0.35539	NTV	NTV	NTV	NTV
Q83	Exp I	GHRL	22738689	Q9UBU3	GHRL (Q9UBU3; GHRL_HUMAN) Appetite-regulating hormone	GHRL	9	peptide_YY	0.355046	NTV	NTV	NTV	NTV
Q83	Exp I	GHRL	22738689	Q9UBU3	GHRL (Q9UBU3; GHRL_HUMAN) Appetite-regulating hormone	GHRL	10	one_SNP	0.354999	NTV	NTV	NTV	NTV
Q83	Exp I	GHRL	22738689	Q9UBU3	GHRL (Q9UBU3; GHRL_HUMAN) Appetite-regulating hormone	GHRL	11	strong_linkage_disequilibrium	0.352957	NTV	NTV	NTV	NTV
Q83	Exp I	GHRL	22738689	Q9UBU3	GHRL (Q9UBU3; GHRL_HUMAN) Appetite-regulating hormone	GHRL	12	sNPs	0.349658	NTV	NTV	NTV	NTV
Q84	Exp I	thrombospondin-4	21681990	Q9Z1T2	Thbs4 (Q9Z1T2; TSP4_MOUSE) Thrombospondin-4	thrombospondin-4	1	thrombospondin-2	0.402557	NTV	NTV	NTV	NTV
Q84	Exp I	thrombospondin-4	21681990	Q9Z1T2	Thbs4 (Q9Z1T2; TSP4_MOUSE) Thrombospondin-4	thrombospondin-4	2	MAb_36/	0.366105	NTV	NTV	NTV	NTV
Q84	Exp I	thrombospondin-4	21681990	Q9Z1T2	Thbs4 (Q9Z1T2; TSP4_MOUSE) Thrombospondin-4	thrombospondin-4	3	integrin-mediated_signal_transduction_pathways	0.358571	NTV	NTV	NTV	NTV
Q84	Exp I	thrombospondin-4	21681990	Q9Z1T2	Thbs4 (Q9Z1T2; TSP4_MOUSE) Thrombospondin-4	thrombospondin-4	4	integrin	0.350138	NTV	NTV	NTV	NTV
Q84	Exp I	thrombospondin-4	21681990	Q9Z1T2	Thbs4 (Q9Z1T2; TSP4_MOUSE) Thrombospondin-4	thrombospondin-4	5	IP_prostanoid_receptors	0.342443	NTV	NTV	NTV	NTV
Q84	Exp I	thrombospondin-4	21681990	Q9Z1T2	Thbs4 (Q9Z1T2; TSP4_MOUSE) Thrombospondin-4	thrombospondin-4	6	extracellular_domains	0.341521	NTV	NTV	NTV	NTV
Q84	Exp I	thrombospondin-4	21681990	Q9Z1T2	Thbs4 (Q9Z1T2; TSP4_MOUSE) Thrombospondin-4	thrombospondin-4	7	H-gabapentin_binding	0.341296	NTV	NTV	NTV	NTV
Q84	Exp I	thrombospondin-4	21681990	Q9Z1T2	Thbs4 (Q9Z1T2; TSP4_MOUSE) Thrombospondin-4	thrombospondin-4	8	a_novel_non-canonical	0.339188	NTV	NTV	NTV	NTV
Q84	Exp I	thrombospondin-4	21681990	Q9Z1T2	Thbs4 (Q9Z1T2; TSP4_MOUSE) Thrombospondin-4	thrombospondin-4	9	(TSCCs)	0.333783	NTV	NTV	NTV	NTV
Q84	Exp I	thrombospondin-4	21681990	Q9Z1T2	Thbs4 (Q9Z1T2; TSP4_MOUSE) Thrombospondin-4	thrombospondin-4	10	integrins	0.328944	NTV	NTV	NTV	NTV
Q84	Exp I	thrombospondin-4	21681990	Q9Z1T2	Thbs4 (Q9Z1T2; TSP4_MOUSE) Thrombospondin-4	thrombospondin-4	11	binds_to_laminin	0.326093	NTV	NTV	NTV	NTV
Q84	Exp I	thrombospondin-4	21681990	Q9Z1T2	Thbs4 (Q9Z1T2; TSP4_MOUSE) Thrombospondin-4	thrombospondin-4	12	nuclear_DICER1	0.322745	NTV	NTV	NTV	NTV
Q85	Exp I	lamin A/C	22197968	W8QEH3	LMNA (W8QEH3; W8QEH3_HUMAN) Lamin A/C	lamin_A/C	1	emerin	0.588921	NTV	NTV	NTV	NTV
Q85	Exp I	lamin A/C	22197968	W8QEH3	LMNA (W8QEH3; W8QEH3_HUMAN) Lamin A/C	lamin_A/C	2	lamin_A	0.574513	PTV	PTV	PTV	PTV
Q85	Exp I	lamin A/C	22197968	W8QEH3	LMNA (W8QEH3; W8QEH3_HUMAN) Lamin A/C	lamin_A/C	3	nuclear_lamina	0.573016	PTV	NTV	NTV	PTV
Q85	Exp I	lamin A/C	22197968	W8QEH3	LMNA (W8QEH3; W8QEH3_HUMAN) Lamin A/C	lamin_A/C	4	lamins	0.510445	PTV	PTV	PTV	PTV
Q85	Exp I	lamin A/C	22197968	W8QEH3	LMNA (W8QEH3; W8QEH3_HUMAN) Lamin A/C	lamin_A/C	5	lamin	0.501986	PTV	PTV	PTV	PTV
Q85	Exp I	lamin A/C	22197968	W8QEH3	LMNA (W8QEH3; W8QEH3_HUMAN) Lamin A/C	lamin_A/C	6	inner_nuclear_membrane	0.473641	NTV	NTV	NTV	NTV
Q85	Exp I	lamin A/C	22197968	W8QEH3	LMNA (W8QEH3; W8QEH3_HUMAN) Lamin A/C	lamin_A/C	7	laminopathies	0.461203	NTV	NTV	NTV	NTV
Q85	Exp I	lamin A/C	22197968	W8QEH3	LMNA (W8QEH3; W8QEH3_HUMAN) Lamin A/C	lamin_A/C	8	lamin_B1	0.459701	NTV	NTV	NTV	NTV
Q85	Exp I	lamin A/C	22197968	W8QEH3	LMNA (W8QEH3; W8QEH3_HUMAN) Lamin A/C	lamin_A/C	9	A-type_lamins	0.449707	PTV	PTV	PTV	PTV
Q85	Exp I	lamin A/C	22197968	W8QEH3	LMNA (W8QEH3; W8QEH3_HUMAN) Lamin A/C	lamin_A/C	10	nuclear_envelope	0.439958	NTV	NTV	NTV	NTV
Q85	Exp I	lamin A/C	22197968	W8QEH3	LMNA (W8QEH3; W8QEH3_HUMAN) Lamin A/C	lamin_A/C	11	nesprin-2	0.422774	NTV	NTV	NTV	NTV
Q85	Exp I	lamin A/C	22197968	W8QEH3	LMNA (W8QEH3; W8QEH3_HUMAN) Lamin A/C	lamin_A/C	12	Emery-Dreifuss_muscular_dystrophy	0.410256	NTV	NTV	NTV	NTV
Q86	Exp II	ETV1	23468932	B5MCT2	ETV1 (B5MCT2; B5MCT2_HUMAN) ETS translocation variant 1	ETS_transcription ETV1	1	coregulated_target_genes	0.473041	NTV	NTV	NTV	NTV
Q86	Exp II	ETV1	23468932	B5MCT2	ETV1 (B5MCT2; B5MCT2_HUMAN) ETS translocation variant 1	ETS_transcription ETV1	2	as_an_oncogene	0.415196	NTV	NTV	NTV	NTV
Q86	Exp II	ETV1	23468932	B5MCT2	ETV1 (B5MCT2; B5MCT2_HUMAN) ETS translocation variant 1	ETS_transcription ETV1	3	transcription_factor	0.408799	NTV	PTV	NTV	NTV
Q86	Exp II	ETV1	23468932	B5MCT2	ETV1 (B5MCT2; B5MCT2_HUMAN) ETS translocation variant 1	ETS_transcription ETV1	4	proto-oncogene	0.406283	NTV	PTV	NTV	NTV
Q86	Exp II	ETV1	23468932	B5MCT2	ETV1 (B5MCT2; B5MCT2_HUMAN) ETS translocation variant 1	ETS_transcription ETV1	5	promotes_carcinogenesis_through	0.404412	NTV	NTV	NTV	NTV
Q86	Exp II	ETV1	23468932	B5MCT2	ETV1 (B5MCT2; B5MCT2_HUMAN) ETS translocation variant 1	ETS_transcription ETV1	6	c-Myc	0.40412	NTV	NTV	NTV	NTV
Q86	Exp II	ETV1	23468932	B5MCT2	ETV1 (B5MCT2; B5MCT2_HUMAN) ETS translocation variant 1	ETS_transcription ETV1	7	tumor_suppressor	0.402429	NTV	NTV	NTV	NTV
Q86	Exp II	ETV1	23468932	B5MCT2	ETV1 (B5MCT2; B5MCT2_HUMAN) ETS translocation variant 1	ETS_transcription ETV1	8	corepressor	0.394039	NTV	NTV	NTV	NTV
Q86	Exp II	ETV1	23468932	B5MCT2	ETV1 (B5MCT2; B5MCT2_HUMAN) ETS translocation variant 1	ETS_transcription ETV1	9	zinc_finger_transcription_factor	0.39401	NTV	NTV	NTV	NTV
Q86	Exp II	ETV1	23468932	B5MCT2	ETV1 (B5MCT2; B5MCT2_HUMAN) ETS translocation variant 1	ETS_transcription ETV1	10	a_direct_transcriptional	0.391696	NTV	NTV	NTV	NTV
Q86	Exp II	ETV1	23468932	B5MCT2	ETV1 (B5MCT2; B5MCT2_HUMAN) ETS translocation variant 1	ETS_transcription ETV1	11	transcriptional_repression	0.388189	NTV	NTV	NTV	NTV
Q86	Exp II	ETV1	23468932	B5MCT2	ETV1 (B5MCT2; B5MCT2_HUMAN) ETS translocation variant 1	ETS_transcription ETV1	12	a_novel_regulator	0.38465	NTV	NTV	NTV	NTV
Q87	Exp II	transcription co-factor LIM domain binding 2 (LDB2)|LDB2	19997623	D6RAT1	LDB2 (D6RAT1; D6RAT1_HUMAN) LIM domain-binding protein 2 (Fragment)	LIM_domain-binding_protein LDB2	1	TEML	0.43168	NTV	NTV	NTV	NTV
Q87	Exp II	transcription co-factor LIM domain binding 2 (LDB2)|LDB2	19997623	D6RAT1	LDB2 (D6RAT1; D6RAT1_HUMAN) LIM domain-binding protein 2 (Fragment)	LIM_domain-binding_protein LDB2	2	intradomain_contacts	0.394151	NTV	NTV	NTV	NTV
Q87	Exp II	transcription co-factor LIM domain binding 2 (LDB2)|LDB2	19997623	D6RAT1	LDB2 (D6RAT1; D6RAT1_HUMAN) LIM domain-binding protein 2 (Fragment)	LIM_domain-binding_protein LDB2	3	wing-wide	0.391351	NTV	NTV	NTV	NTV
Q87	Exp II	transcription co-factor LIM domain binding 2 (LDB2)|LDB2	19997623	D6RAT1	LDB2 (D6RAT1; D6RAT1_HUMAN) LIM domain-binding protein 2 (Fragment)	LIM_domain-binding_protein LDB2	4	HIPM	0.376806	NTV	NTV	NTV	NTV
Q87	Exp II	transcription co-factor LIM domain binding 2 (LDB2)|LDB2	19997623	D6RAT1	LDB2 (D6RAT1; D6RAT1_HUMAN) LIM domain-binding protein 2 (Fragment)	LIM_domain-binding_protein LDB2	5	bUT-B2	0.36519	NTV	NTV	NTV	NTV
Q87	Exp II	transcription co-factor LIM domain binding 2 (LDB2)|LDB2	19997623	D6RAT1	LDB2 (D6RAT1; D6RAT1_HUMAN) LIM domain-binding protein 2 (Fragment)	LIM_domain-binding_protein LDB2	6	TSHR_ECD	0.362552	NTV	NTV	NTV	NTV
Q87	Exp II	transcription co-factor LIM domain binding 2 (LDB2)|LDB2	19997623	D6RAT1	LDB2 (D6RAT1; D6RAT1_HUMAN) LIM domain-binding protein 2 (Fragment)	LIM_domain-binding_protein LDB2	7	human_beta-globin_promoter	0.358839	NTV	NTV	NTV	NTV
Q87	Exp II	transcription co-factor LIM domain binding 2 (LDB2)|LDB2	19997623	D6RAT1	LDB2 (D6RAT1; D6RAT1_HUMAN) LIM domain-binding protein 2 (Fragment)	LIM_domain-binding_protein LDB2	8	a_truncated_NELF-B	0.353668	NTV	NTV	NTV	NTV
Q87	Exp II	transcription co-factor LIM domain binding 2 (LDB2)|LDB2	19997623	D6RAT1	LDB2 (D6RAT1; D6RAT1_HUMAN) LIM domain-binding protein 2 (Fragment)	LIM_domain-binding_protein LDB2	9	insulation_imprinting	0.351705	NTV	NTV	NTV	NTV
Q87	Exp II	transcription co-factor LIM domain binding 2 (LDB2)|LDB2	19997623	D6RAT1	LDB2 (D6RAT1; D6RAT1_HUMAN) LIM domain-binding protein 2 (Fragment)	LIM_domain-binding_protein LDB2	10	axon_guidance_receptor	0.348228	NTV	NTV	NTV	NTV
Q87	Exp II	transcription co-factor LIM domain binding 2 (LDB2)|LDB2	19997623	D6RAT1	LDB2 (D6RAT1; D6RAT1_HUMAN) LIM domain-binding protein 2 (Fragment)	LIM_domain-binding_protein LDB2	11	phosphate_regulon	0.3482	NTV	NTV	NTV	NTV
Q87	Exp II	transcription co-factor LIM domain binding 2 (LDB2)|LDB2	19997623	D6RAT1	LDB2 (D6RAT1; D6RAT1_HUMAN) LIM domain-binding protein 2 (Fragment)	LIM_domain-binding_protein LDB2	12	Dnmt1-	0.34769	NTV	NTV	NTV	NTV
Q88	Exp II	β chains of fibrinogen	21681990	D6REL8	FGB (D6REL8; D6REL8_HUMAN) Fibrinogen beta chain	fibrinogen_beta_chain FGB	1	Arg353Gln	0.39207	NTV	NTV	NTV	NTV
Q88	Exp II	β chains of fibrinogen	21681990	D6REL8	FGB (D6REL8; D6REL8_HUMAN) Fibrinogen beta chain	fibrinogen_beta_chain FGB	2	PAI-1_Ag	0.374495	NTV	NTV	NTV	NTV
Q88	Exp II	β chains of fibrinogen	21681990	D6REL8	FGB (D6REL8; D6REL8_HUMAN) Fibrinogen beta chain	fibrinogen_beta_chain FGB	3	fibrinogen	0.373515	NTV	PTV	PTV	PTV
Q88	Exp II	β chains of fibrinogen	21681990	D6REL8	FGB (D6REL8; D6REL8_HUMAN) Fibrinogen beta chain	fibrinogen_beta_chain FGB	4	skull_BMD	0.355521	NTV	NTV	NTV	NTV
Q88	Exp II	β chains of fibrinogen	21681990	D6REL8	FGB (D6REL8; D6REL8_HUMAN) Fibrinogen beta chain	fibrinogen_beta_chain FGB	5	leptin_receptor_gene_(LEPR)	0.345714	NTV	NTV	NTV	NTV
Q88	Exp II	β chains of fibrinogen	21681990	D6REL8	FGB (D6REL8; D6REL8_HUMAN) Fibrinogen beta chain	fibrinogen_beta_chain FGB	6	promoter_polymorphism	0.344937	NTV	NTV	NTV	NTV
Q88	Exp II	β chains of fibrinogen	21681990	D6REL8	FGB (D6REL8; D6REL8_HUMAN) Fibrinogen beta chain	fibrinogen_beta_chain FGB	7	thrombin_generation_parameters	0.339866	NTV	NTV	NTV	NTV
Q88	Exp II	β chains of fibrinogen	21681990	D6REL8	FGB (D6REL8; D6REL8_HUMAN) Fibrinogen beta chain	fibrinogen_beta_chain FGB	8	Cytb_genes	0.337468	NTV	NTV	NTV	NTV
Q88	Exp II	β chains of fibrinogen	21681990	D6REL8	FGB (D6REL8; D6REL8_HUMAN) Fibrinogen beta chain	fibrinogen_beta_chain FGB	9	self-etching_primer_adhesive_system	0.333089	NTV	NTV	NTV	NTV
Q88	Exp II	β chains of fibrinogen	21681990	D6REL8	FGB (D6REL8; D6REL8_HUMAN) Fibrinogen beta chain	fibrinogen_beta_chain FGB	10	IVS1	0.331567	NTV	NTV	NTV	NTV
Q88	Exp II	β chains of fibrinogen	21681990	D6REL8	FGB (D6REL8; D6REL8_HUMAN) Fibrinogen beta chain	fibrinogen_beta_chain FGB	11	4_bp_insertion	0.330764	NTV	NTV	NTV	NTV
Q88	Exp II	β chains of fibrinogen	21681990	D6REL8	FGB (D6REL8; D6REL8_HUMAN) Fibrinogen beta chain	fibrinogen_beta_chain FGB	12	transmembrane_aspartyl	0.330645	NTV	NTV	NTV	NTV
Q89	Exp II	apolipoprotein B	21681990	E9Q414	Apob (E9Q414; APOB_MOUSE) Apolipoprotein B-100	apolipoprotein_B-100	1	apolipoprotein_B	0.484479	FTV	FTV	PTV	PTV
Q89	Exp II	apolipoprotein B	21681990	E9Q414	Apob (E9Q414; APOB_MOUSE) Apolipoprotein B-100	apolipoprotein_B-100	2	LDL	0.481772	NTV	PTV	NTV	NTV
Q89	Exp II	apolipoprotein B	21681990	E9Q414	Apob (E9Q414; APOB_MOUSE) Apolipoprotein B-100	apolipoprotein_B-100	3	HDL	0.47752	NTV	NTV	NTV	NTV
Q89	Exp II	apolipoprotein B	21681990	E9Q414	Apob (E9Q414; APOB_MOUSE) Apolipoprotein B-100	apolipoprotein_B-100	4	lipoproteins	0.465755	NTV	PTV	NTV	NTV
Q89	Exp II	apolipoprotein B	21681990	E9Q414	Apob (E9Q414; APOB_MOUSE) Apolipoprotein B-100	apolipoprotein_B-100	5	apolipoprotein_A-I	0.465737	NTV	NTV	NTV	NTV
Q89	Exp II	apolipoprotein B	21681990	E9Q414	Apob (E9Q414; APOB_MOUSE) Apolipoprotein B-100	apolipoprotein_B-100	6	lipoprotein	0.463839	NTV	PTV	NTV	NTV
Q89	Exp II	apolipoprotein B	21681990	E9Q414	Apob (E9Q414; APOB_MOUSE) Apolipoprotein B-100	apolipoprotein_B-100	7	high-density_lipoprotein	0.461592	NTV	NTV	NTV	NTV
Q89	Exp II	apolipoprotein B	21681990	E9Q414	Apob (E9Q414; APOB_MOUSE) Apolipoprotein B-100	apolipoprotein_B-100	8	apolipoprotein	0.456628	PTV	PTV	PTV	PTV
Q89	Exp II	apolipoprotein B	21681990	E9Q414	Apob (E9Q414; APOB_MOUSE) Apolipoprotein B-100	apolipoprotein_B-100	9	HDL_particles	0.446075	NTV	NTV	NTV	NTV
Q89	Exp II	apolipoprotein B	21681990	E9Q414	Apob (E9Q414; APOB_MOUSE) Apolipoprotein B-100	apolipoprotein_B-100	10	high-density_lipoprotein_(HDL)	0.445607	NTV	NTV	NTV	NTV
Q89	Exp II	apolipoprotein B	21681990	E9Q414	Apob (E9Q414; APOB_MOUSE) Apolipoprotein B-100	apolipoprotein_B-100	11	low_density_lipoprotein_(LDL)	0.444744	NTV	PTV	NTV	NTV
Q89	Exp II	apolipoprotein B	21681990	E9Q414	Apob (E9Q414; APOB_MOUSE) Apolipoprotein B-100	apolipoprotein_B-100	12	apoB	0.441404	FTV	FTV	PTV	FTV
Q90	Exp II	ESRRA	23468932	P11474	ESRRA (P11474; ERR1_HUMAN) Steroid hormone receptor ERR1	steroid_hormone_receptor ESRRA	1	androgen_receptor	0.407652	NTV	PTV	NTV	PTV
Q90	Exp II	ESRRA	23468932	P11474	ESRRA (P11474; ERR1_HUMAN) Steroid hormone receptor ERR1	steroid_hormone_receptor ESRRA	2	ER_expression	0.372614	NTV	PTV	NTV	NTV
Q90	Exp II	ESRRA	23468932	P11474	ESRRA (P11474; ERR1_HUMAN) Steroid hormone receptor ERR1	steroid_hormone_receptor ESRRA	3	CYP19A1	0.370088	NTV	NTV	NTV	NTV
Q90	Exp II	ESRRA	23468932	P11474	ESRRA (P11474; ERR1_HUMAN) Steroid hormone receptor ERR1	steroid_hormone_receptor ESRRA	4	hormone_receptor	0.357279	NTV	PTV	NTV	PTV
Q90	Exp II	ESRRA	23468932	P11474	ESRRA (P11474; ERR1_HUMAN) Steroid hormone receptor ERR1	steroid_hormone_receptor ESRRA	5	estrogen_receptor	0.353025	NTV	PTV	NTV	PTV
Q90	Exp II	ESRRA	23468932	P11474	ESRRA (P11474; ERR1_HUMAN) Steroid hormone receptor ERR1	steroid_hormone_receptor ESRRA	6	cD24	0.336699	NTV	NTV	NTV	NTV
Q90	Exp II	ESRRA	23468932	P11474	ESRRA (P11474; ERR1_HUMAN) Steroid hormone receptor ERR1	steroid_hormone_receptor ESRRA	7	CYP17_expression	0.336668	NTV	NTV	NTV	NTV
Q90	Exp II	ESRRA	23468932	P11474	ESRRA (P11474; ERR1_HUMAN) Steroid hormone receptor ERR1	steroid_hormone_receptor ESRRA	8	breast_carcinoma_tissues	0.335985	NTV	NTV	NTV	NTV
Q90	Exp II	ESRRA	23468932	P11474	ESRRA (P11474; ERR1_HUMAN) Steroid hormone receptor ERR1	steroid_hormone_receptor ESRRA	9	progesterone_receptor	0.335714	NTV	PTV	NTV	NTV
Q90	Exp II	ESRRA	23468932	P11474	ESRRA (P11474; ERR1_HUMAN) Steroid hormone receptor ERR1	steroid_hormone_receptor ESRRA	10	AR_target_genes	0.335591	NTV	NTV	NTV	NTV
Q90	Exp II	ESRRA	23468932	P11474	ESRRA (P11474; ERR1_HUMAN) Steroid hormone receptor ERR1	steroid_hormone_receptor ESRRA	11	estrogen_receptor_alpha	0.332893	NTV	PTV	NTV	PTV
Q90	Exp II	ESRRA	23468932	P11474	ESRRA (P11474; ERR1_HUMAN) Steroid hormone receptor ERR1	steroid_hormone_receptor ESRRA	12	steroid_receptors	0.332844	PTV	PTV	PTV	PTV
Q91	Exp II	ESRRA	23468932	P11474	ESRRA (P11474; ERR1_HUMAN) Steroid hormone receptor ERR1	hormone_receptor ERR1 ESRRA	1	Her2	0.371007	NTV	NTV	NTV	NTV
Q91	Exp II	ESRRA	23468932	P11474	ESRRA (P11474; ERR1_HUMAN) Steroid hormone receptor ERR1	hormone_receptor ERR1 ESRRA	2	progesterone_receptor	0.354487	NTV	NTV	NTV	PTV
Q91	Exp II	ESRRA	23468932	P11474	ESRRA (P11474; ERR1_HUMAN) Steroid hormone receptor ERR1	hormone_receptor ERR1 ESRRA	3	ER_expression	0.35004	NTV	PTV	NTV	NTV
Q91	Exp II	ESRRA	23468932	P11474	ESRRA (P11474; ERR1_HUMAN) Steroid hormone receptor ERR1	hormone_receptor ERR1 ESRRA	4	HSD17B1_expression	0.349778	NTV	NTV	NTV	NTV
Q91	Exp II	ESRRA	23468932	P11474	ESRRA (P11474; ERR1_HUMAN) Steroid hormone receptor ERR1	hormone_receptor ERR1 ESRRA	5	HER2/neu_status	0.349683	NTV	NTV	NTV	NTV
Q91	Exp II	ESRRA	23468932	P11474	ESRRA (P11474; ERR1_HUMAN) Steroid hormone receptor ERR1	hormone_receptor ERR1 ESRRA	6	estrogen_receptor	0.348168	NTV	PTV	NTV	PTV
Q91	Exp II	ESRRA	23468932	P11474	ESRRA (P11474; ERR1_HUMAN) Steroid hormone receptor ERR1	hormone_receptor ERR1 ESRRA	7	HER-2	0.346142	NTV	NTV	NTV	NTV
Q91	Exp II	ESRRA	23468932	P11474	ESRRA (P11474; ERR1_HUMAN) Steroid hormone receptor ERR1	hormone_receptor ERR1 ESRRA	8	CYP19A1	0.344449	NTV	NTV	NTV	NTV
Q91	Exp II	ESRRA	23468932	P11474	ESRRA (P11474; ERR1_HUMAN) Steroid hormone receptor ERR1	hormone_receptor ERR1 ESRRA	9	estrogen-receptor	0.343387	NTV	PTV	NTV	PTV
Q91	Exp II	ESRRA	23468932	P11474	ESRRA (P11474; ERR1_HUMAN) Steroid hormone receptor ERR1	hormone_receptor ERR1 ESRRA	10	VCREMS	0.342857	NTV	NTV	NTV	NTV
Q91	Exp II	ESRRA	23468932	P11474	ESRRA (P11474; ERR1_HUMAN) Steroid hormone receptor ERR1	hormone_receptor ERR1 ESRRA	11	p53_bcl-2_c-erbB-2_Ki-67	0.342576	NTV	NTV	NTV	NTV
Q91	Exp II	ESRRA	23468932	P11474	ESRRA (P11474; ERR1_HUMAN) Steroid hormone receptor ERR1	hormone_receptor ERR1 ESRRA	12	HER2_status	0.340949	NTV	NTV	NTV	NTV
Q92	Exp II	KLF7	23468932	O75840	KLF7 (O75840; KLF7_HUMAN) Krueppel-like factor 7	Krueppel KLF7	1	X-chromosomal_protein_(ZFX)	0.440498	NTV	NTV	NTV	NTV
Q92	Exp II	KLF7	23468932	O75840	KLF7 (O75840; KLF7_HUMAN) Krueppel-like factor 7	Krueppel KLF7	2	TCF/β-catenin_complexes	0.415162	NTV	NTV	NTV	NTV
Q92	Exp II	KLF7	23468932	O75840	KLF7 (O75840; KLF7_HUMAN) Krueppel-like factor 7	Krueppel KLF7	3	Zinc_finger	0.398766	NTV	PTV	NTV	NTV
Q92	Exp II	KLF7	23468932	O75840	KLF7 (O75840; KLF7_HUMAN) Krueppel-like factor 7	Krueppel KLF7	4	3_(Smad3)	0.394331	NTV	NTV	NTV	NTV
Q92	Exp II	KLF7	23468932	O75840	KLF7 (O75840; KLF7_HUMAN) Krueppel-like factor 7	Krueppel KLF7	5	genome_cTCF	0.387888	NTV	NTV	NTV	NTV
Q92	Exp II	KLF7	23468932	O75840	KLF7 (O75840; KLF7_HUMAN) Krueppel-like factor 7	Krueppel KLF7	6	Human_Cervical	0.387506	NTV	NTV	NTV	NTV
Q92	Exp II	KLF7	23468932	O75840	KLF7 (O75840; KLF7_HUMAN) Krueppel-like factor 7	Krueppel KLF7	7	FOXN5	0.385845	NTV	NTV	NTV	NTV
Q92	Exp II	KLF7	23468932	O75840	KLF7 (O75840; KLF7_HUMAN) Krueppel-like factor 7	Krueppel KLF7	8	Rag_GTPase	0.381724	NTV	NTV	NTV	NTV
Q92	Exp II	KLF7	23468932	O75840	KLF7 (O75840; KLF7_HUMAN) Krueppel-like factor 7	Krueppel KLF7	9	highly_conserved_member	0.380884	NTV	NTV	NTV	NTV
Q92	Exp II	KLF7	23468932	O75840	KLF7 (O75840; KLF7_HUMAN) Krueppel-like factor 7	Krueppel KLF7	10	a_direct_target	0.37799	NTV	NTV	NTV	NTV
Q92	Exp II	KLF7	23468932	O75840	KLF7 (O75840; KLF7_HUMAN) Krueppel-like factor 7	Krueppel KLF7	11	core_pluripotency	0.377809	NTV	NTV	NTV	NTV
Q92	Exp II	KLF7	23468932	O75840	KLF7 (O75840; KLF7_HUMAN) Krueppel-like factor 7	Krueppel KLF7	12	Diabetes-Induced_Endothelial_Dysfunction	0.377573	NTV	NTV	NTV	NTV
Q93	Exp II	IL18RAP	22738689	O95256	IL18RAP (O95256; I18RA_HUMAN) Interleukin-18 receptor accessory protein	interleukin-18 receptor_accessory_protein	1	proinflammatory_cytokine	0.4458	NTV	NTV	NTV	NTV
Q93	Exp II	IL18RAP	22738689	O95256	IL18RAP (O95256; I18RA_HUMAN) Interleukin-18 receptor accessory protein	interleukin-18 receptor_accessory_protein	2	IL-18	0.432645	PTV	NTV	PTV	PTV
Q93	Exp II	IL18RAP	22738689	O95256	IL18RAP (O95256; I18RA_HUMAN) Interleukin-18 receptor accessory protein	interleukin-18 receptor_accessory_protein	3	interleukin	0.429181	PTV	NTV	PTV	PTV
Q93	Exp II	IL18RAP	22738689	O95256	IL18RAP (O95256; I18RA_HUMAN) Interleukin-18 receptor accessory protein	interleukin-18 receptor_accessory_protein	4	interleukin-8	0.426125	NTV	NTV	NTV	NTV
Q93	Exp II	IL18RAP	22738689	O95256	IL18RAP (O95256; I18RA_HUMAN) Interleukin-18 receptor accessory protein	interleukin-18 receptor_accessory_protein	5	proinflammatory_cytokines	0.425542	NTV	NTV	NTV	NTV
Q93	Exp II	IL18RAP	22738689	O95256	IL18RAP (O95256; I18RA_HUMAN) Interleukin-18 receptor accessory protein	interleukin-18 receptor_accessory_protein	6	interleukin_-1	0.414865	NTV	NTV	NTV	NTV
Q93	Exp II	IL18RAP	22738689	O95256	IL18RAP (O95256; I18RA_HUMAN) Interleukin-18 receptor accessory protein	interleukin-18 receptor_accessory_protein	7	interleukin_6_(IL-6)	0.409391	NTV	NTV	NTV	NTV
Q93	Exp II	IL18RAP	22738689	O95256	IL18RAP (O95256; I18RA_HUMAN) Interleukin-18 receptor accessory protein	interleukin-18 receptor_accessory_protein	8	interleukin-4	0.403409	NTV	NTV	NTV	NTV
Q93	Exp II	IL18RAP	22738689	O95256	IL18RAP (O95256; I18RA_HUMAN) Interleukin-18 receptor accessory protein	interleukin-18 receptor_accessory_protein	9	IL-4_IL-10	0.402565	NTV	NTV	NTV	NTV
Q93	Exp II	IL18RAP	22738689	O95256	IL18RAP (O95256; I18RA_HUMAN) Interleukin-18 receptor accessory protein	interleukin-18 receptor_accessory_protein	10	tumour_necrosis_factor-alpha	0.402208	NTV	NTV	NTV	NTV
Q93	Exp II	IL18RAP	22738689	O95256	IL18RAP (O95256; I18RA_HUMAN) Interleukin-18 receptor accessory protein	interleukin-18 receptor_accessory_protein	11	pro-inflammatory_cytokine	0.400811	NTV	NTV	NTV	NTV
Q93	Exp II	IL18RAP	22738689	O95256	IL18RAP (O95256; I18RA_HUMAN) Interleukin-18 receptor accessory protein	interleukin-18 receptor_accessory_protein	12	proinflammatory	0.398554	NTV	NTV	NTV	NTV
Q94	Exp II	UTS2	22738689	O95399	UTS2 (O95399; UTS2_HUMAN) Urotensin-2	urotensin UTS2	1	P1_receptor_antagonist	0.379288	NTV	NTV	NTV	NTV
Q94	Exp II	UTS2	22738689	O95399	UTS2 (O95399; UTS2_HUMAN) Urotensin-2	urotensin UTS2	2	fos-LI	0.343925	NTV	NTV	NTV	NTV
Q94	Exp II	UTS2	22738689	O95399	UTS2 (O95399; UTS2_HUMAN) Urotensin-2	urotensin UTS2	3	Mill_leaf	0.33836	NTV	NTV	NTV	NTV
Q94	Exp II	UTS2	22738689	O95399	UTS2 (O95399; UTS2_HUMAN) Urotensin-2	urotensin UTS2	4	implicated_in_endothelial_dysfunction	0.332786	NTV	NTV	NTV	NTV
Q94	Exp II	UTS2	22738689	O95399	UTS2 (O95399; UTS2_HUMAN) Urotensin-2	urotensin UTS2	5	protamine_deficient	0.327802	NTV	NTV	NTV	NTV
Q94	Exp II	UTS2	22738689	O95399	UTS2 (O95399; UTS2_HUMAN) Urotensin-2	urotensin UTS2	6	medical_generalism	0.323929	NTV	NTV	NTV	NTV
Q94	Exp II	UTS2	22738689	O95399	UTS2 (O95399; UTS2_HUMAN) Urotensin-2	urotensin UTS2	7	running_frog_Kassina	0.317169	NTV	NTV	NTV	NTV
Q94	Exp II	UTS2	22738689	O95399	UTS2 (O95399; UTS2_HUMAN) Urotensin-2	urotensin UTS2	8	adrenomedullin_adrenomedullin_(AM)	0.315842	NTV	NTV	NTV	NTV
Q94	Exp II	UTS2	22738689	O95399	UTS2 (O95399; UTS2_HUMAN) Urotensin-2	urotensin UTS2	9	equi_isolates	0.315618	NTV	NTV	NTV	NTV
Q94	Exp II	UTS2	22738689	O95399	UTS2 (O95399; UTS2_HUMAN) Urotensin-2	urotensin UTS2	10	121_isoform	0.315171	NTV	NTV	NTV	NTV
Q94	Exp II	UTS2	22738689	O95399	UTS2 (O95399; UTS2_HUMAN) Urotensin-2	urotensin UTS2	11	PACAP_is_able	0.314523	NTV	NTV	NTV	NTV
Q94	Exp II	UTS2	22738689	O95399	UTS2 (O95399; UTS2_HUMAN) Urotensin-2	urotensin UTS2	12	ZM_230487	0.313184	NTV	NTV	NTV	NTV
Q95	Exp II	ABCA1	21840418	O95477	ABCA1 (O95477; ABCA1_HUMAN) ATP-binding cassette sub-family A member 1	ATP-binding_cassette ABCA1	1	ABCG1	0.600064	NTV	NTV	NTV	NTV
Q95	Exp II	ABCA1	21840418	O95477	ABCA1 (O95477; ABCA1_HUMAN) ATP-binding cassette sub-family A member 1	ATP-binding_cassette ABCA1	2	cholesterol_efflux	0.580286	NTV	NTV	NTV	NTV
Q95	Exp II	ABCA1	21840418	O95477	ABCA1 (O95477; ABCA1_HUMAN) ATP-binding cassette sub-family A member 1	ATP-binding_cassette ABCA1	3	ATP_binding_cassette_transporter	0.5386	FTV	PTV	PTV	FTV
Q95	Exp II	ABCA1	21840418	O95477	ABCA1 (O95477; ABCA1_HUMAN) ATP-binding cassette sub-family A member 1	ATP-binding_cassette ABCA1	4	cholesterol_metabolism	0.536653	NTV	NTV	NTV	NTV
Q95	Exp II	ABCA1	21840418	O95477	ABCA1 (O95477; ABCA1_HUMAN) ATP-binding cassette sub-family A member 1	ATP-binding_cassette ABCA1	5	cholesterol_transport	0.53489	NTV	NTV	NTV	NTV
Q95	Exp II	ABCA1	21840418	O95477	ABCA1 (O95477; ABCA1_HUMAN) ATP-binding cassette sub-family A member 1	ATP-binding_cassette ABCA1	6	SR-BI	0.52839	NTV	NTV	NTV	NTV
Q95	Exp II	ABCA1	21840418	O95477	ABCA1 (O95477; ABCA1_HUMAN) ATP-binding cassette sub-family A member 1	ATP-binding_cassette ABCA1	7	cholesterol_homeostasis	0.520336	NTV	NTV	NTV	NTV
Q95	Exp II	ABCA1	21840418	O95477	ABCA1 (O95477; ABCA1_HUMAN) ATP-binding cassette sub-family A member 1	ATP-binding_cassette ABCA1	8	apoA-I	0.519572	NTV	NTV	NTV	NTV
Q95	Exp II	ABCA1	21840418	O95477	ABCA1 (O95477; ABCA1_HUMAN) ATP-binding cassette sub-family A member 1	ATP-binding_cassette ABCA1	9	reverse_cholesterol_transport	0.511666	NTV	NTV	NTV	NTV
Q95	Exp II	ABCA1	21840418	O95477	ABCA1 (O95477; ABCA1_HUMAN) ATP-binding cassette sub-family A member 1	ATP-binding_cassette ABCA1	10	apolipoprotein	0.510438	NTV	NTV	NTV	NTV
Q95	Exp II	ABCA1	21840418	O95477	ABCA1 (O95477; ABCA1_HUMAN) ATP-binding cassette sub-family A member 1	ATP-binding_cassette ABCA1	11	apolipoprotein_A-I	0.507377	NTV	NTV	NTV	NTV
Q95	Exp II	ABCA1	21840418	O95477	ABCA1 (O95477; ABCA1_HUMAN) ATP-binding cassette sub-family A member 1	ATP-binding_cassette ABCA1	12	aBCA1	0.507336	FTV	FTV	FTV	FTV
Q96	Exp II	HP	22738689	P00738	HP (P00738; HPT_HUMAN) Haptoglobin	haptoglobin	1	serum_amyloid_A	0.528888	NTV	NTV	NTV	NTV
Q96	Exp II	HP	22738689	P00738	HP (P00738; HPT_HUMAN) Haptoglobin	haptoglobin	2	acute_phase_proteins	0.522763	NTV	NTV	NTV	NTV
Q96	Exp II	HP	22738689	P00738	HP (P00738; HPT_HUMAN) Haptoglobin	haptoglobin	3	ceruloplasmin	0.456172	NTV	NTV	NTV	NTV
Q96	Exp II	HP	22738689	P00738	HP (P00738; HPT_HUMAN) Haptoglobin	haptoglobin	4	acute_phase_protein	0.455214	NTV	NTV	NTV	NTV
Q96	Exp II	HP	22738689	P00738	HP (P00738; HPT_HUMAN) Haptoglobin	haptoglobin	5	serum_haptoglobin	0.450705	PTV	PTV	PTV	NTV
Q96	Exp II	HP	22738689	P00738	HP (P00738; HPT_HUMAN) Haptoglobin	haptoglobin	6	hemoglobin	0.442621	NTV	NTV	NTV	NTV
Q96	Exp II	HP	22738689	P00738	HP (P00738; HPT_HUMAN) Haptoglobin	haptoglobin	7	hemopexin	0.439979	NTV	NTV	NTV	NTV
Q96	Exp II	HP	22738689	P00738	HP (P00738; HPT_HUMAN) Haptoglobin	haptoglobin	8	acute_phase_response	0.439898	NTV	NTV	NTV	NTV
Q96	Exp II	HP	22738689	P00738	HP (P00738; HPT_HUMAN) Haptoglobin	haptoglobin	9	serum_amyloid_A_(SAA)	0.434427	NTV	NTV	NTV	NTV
Q96	Exp II	HP	22738689	P00738	HP (P00738; HPT_HUMAN) Haptoglobin	haptoglobin	10	SAA	0.432278	NTV	NTV	NTV	NTV
Q96	Exp II	HP	22738689	P00738	HP (P00738; HPT_HUMAN) Haptoglobin	haptoglobin	11	acute_phase_proteins_(APPs)	0.427097	NTV	NTV	NTV	NTV
Q96	Exp II	HP	22738689	P00738	HP (P00738; HPT_HUMAN) Haptoglobin	haptoglobin	12	C-reactive_protein	0.418714	NTV	NTV	NTV	NTV
Q97	Exp II	IL1B	22738689	P01584	IL1B (P01584; IL1B_HUMAN) Interleukin-1 beta	interleukin-1_beta	1	tumor_necrosis_factor-alpha	0.608917	NTV	NTV	NTV	NTV
Q97	Exp II	IL1B	22738689	P01584	IL1B (P01584; IL1B_HUMAN) Interleukin-1 beta	interleukin-1_beta	2	interleukin-1beta	0.605393	FTV	FTV	FTV	FTV
Q97	Exp II	IL1B	22738689	P01584	IL1B (P01584; IL1B_HUMAN) Interleukin-1 beta	interleukin-1_beta	3	interleukin-1	0.601104	PTV	PTV	PTV	PTV
Q97	Exp II	IL1B	22738689	P01584	IL1B (P01584; IL1B_HUMAN) Interleukin-1 beta	interleukin-1_beta	4	interleukin-6	0.559647	NTV	NTV	NTV	NTV
Q97	Exp II	IL1B	22738689	P01584	IL1B (P01584; IL1B_HUMAN) Interleukin-1 beta	interleukin-1_beta	5	interleukin_-6	0.559615	NTV	NTV	NTV	NTV
Q97	Exp II	IL1B	22738689	P01584	IL1B (P01584; IL1B_HUMAN) Interleukin-1 beta	interleukin-1_beta	6	interleukin_-1	0.557615	PTV	PTV	PTV	PTV
Q97	Exp II	IL1B	22738689	P01584	IL1B (P01584; IL1B_HUMAN) Interleukin-1 beta	interleukin-1_beta	7	proinflammatory_cytokines_such_as	0.550804	NTV	NTV	NTV	NTV
Q97	Exp II	IL1B	22738689	P01584	IL1B (P01584; IL1B_HUMAN) Interleukin-1 beta	interleukin-1_beta	8	tumor_necrosis_factor-alpha_(TNF-alpha)	0.549067	NTV	NTV	NTV	NTV
Q97	Exp II	IL1B	22738689	P01584	IL1B (P01584; IL1B_HUMAN) Interleukin-1 beta	interleukin-1_beta	9	interleukin_-1beta	0.538717	FTV	FTV	FTV	FTV
Q97	Exp II	IL1B	22738689	P01584	IL1B (P01584; IL1B_HUMAN) Interleukin-1 beta	interleukin-1_beta	10	tumor_necrosis_factor-α	0.532363	NTV	NTV	NTV	NTV
Q97	Exp II	IL1B	22738689	P01584	IL1B (P01584; IL1B_HUMAN) Interleukin-1 beta	interleukin-1_beta	11	inflammatory_cytokines	0.530047	NTV	NTV	NTV	NTV
Q97	Exp II	IL1B	22738689	P01584	IL1B (P01584; IL1B_HUMAN) Interleukin-1 beta	interleukin-1_beta	12	proinflammatory_cytokine	0.526831	NTV	NTV	NTV	NTV
Q98	Exp II	CD4	19059264	P01730	CD4 (P01730; CD4_HUMAN) T-cell surface glycoprotein CD4	surface_glycoprotein CD4	1	HIV-1	0.552379	NTV	NTV	NTV	NTV
Q98	Exp II	CD4	19059264	P01730	CD4 (P01730; CD4_HUMAN) T-cell surface glycoprotein CD4	surface_glycoprotein CD4	2	cD4	0.521431	FTV	FTV	FTV	NTV
Q98	Exp II	CD4	19059264	P01730	CD4 (P01730; CD4_HUMAN) T-cell surface glycoprotein CD4	surface_glycoprotein CD4	3	coreceptor	0.517776	NTV	PTV	NTV	NTV
Q98	Exp II	CD4	19059264	P01730	CD4 (P01730; CD4_HUMAN) T-cell surface glycoprotein CD4	surface_glycoprotein CD4	4	CD8	0.513164	NTV	NTV	NTV	NTV
Q98	Exp II	CD4	19059264	P01730	CD4 (P01730; CD4_HUMAN) T-cell surface glycoprotein CD4	surface_glycoprotein CD4	5	CCR5	0.507837	NTV	NTV	NTV	NTV
Q98	Exp II	CD4	19059264	P01730	CD4 (P01730; CD4_HUMAN) T-cell surface glycoprotein CD4	surface_glycoprotein CD4	6	HIV-1_gp120	0.506752	NTV	NTV	NTV	NTV
Q98	Exp II	CD4	19059264	P01730	CD4 (P01730; CD4_HUMAN) T-cell surface glycoprotein CD4	surface_glycoprotein CD4	7	hIV-1	0.505488	NTV	NTV	NTV	NTV
Q98	Exp II	CD4	19059264	P01730	CD4 (P01730; CD4_HUMAN) T-cell surface glycoprotein CD4	surface_glycoprotein CD4	8	HIV-1_envelope	0.499738	NTV	NTV	NTV	NTV
Q98	Exp II	CD4	19059264	P01730	CD4 (P01730; CD4_HUMAN) T-cell surface glycoprotein CD4	surface_glycoprotein CD4	9	HIV-1_infection	0.484966	NTV	NTV	NTV	NTV
Q98	Exp II	CD4	19059264	P01730	CD4 (P01730; CD4_HUMAN) T-cell surface glycoprotein CD4	surface_glycoprotein CD4	10	HIV-1_replication	0.484313	NTV	NTV	NTV	NTV
Q98	Exp II	CD4	19059264	P01730	CD4 (P01730; CD4_HUMAN) T-cell surface glycoprotein CD4	surface_glycoprotein CD4	11	HIV_envelope	0.481003	NTV	NTV	NTV	NTV
Q98	Exp II	CD4	19059264	P01730	CD4 (P01730; CD4_HUMAN) T-cell surface glycoprotein CD4	surface_glycoprotein CD4	12	CD4_T_cells	0.480608	PTV	PTV	PTV	PTV
Q99	Exp II	collagen type 1|collagen type I	20811296|22371488	P02452	COL1A1 (P02452; CO1A1_HUMAN) Collagen alpha-1(I) chain	collagen_alpha-1 COL1A1	1	Col_I	0.408967	FTV	PTV	PTV	PTV
Q99	Exp II	collagen type 1|collagen type I	20811296|22371488	P02452	COL1A1 (P02452; CO1A1_HUMAN) Collagen alpha-1(I) chain	collagen_alpha-1 COL1A1	2	type_I_collagen	0.404528	FTV	PTV	PTV	PTV
Q99	Exp II	collagen type 1|collagen type I	20811296|22371488	P02452	COL1A1 (P02452; CO1A1_HUMAN) Collagen alpha-1(I) chain	collagen_alpha-1 COL1A1	3	COL1A1_gene	0.390129	PTV	PTV	PTV	FTV
Q99	Exp II	collagen type 1|collagen type I	20811296|22371488	P02452	COL1A1 (P02452; CO1A1_HUMAN) Collagen alpha-1(I) chain	collagen_alpha-1 COL1A1	4	type_I_procollagen	0.383202	NTV	PTV	NTV	PTV
Q99	Exp II	collagen type 1|collagen type I	20811296|22371488	P02452	COL1A1 (P02452; CO1A1_HUMAN) Collagen alpha-1(I) chain	collagen_alpha-1 COL1A1	5	collagen_type_I	0.376215	FTV	PTV	PTV	PTV
Q99	Exp II	collagen type 1|collagen type I	20811296|22371488	P02452	COL1A1 (P02452; CO1A1_HUMAN) Collagen alpha-1(I) chain	collagen_alpha-1 COL1A1	6	collagens	0.372906	PTV	PTV	PTV	PTV
Q99	Exp II	collagen type 1|collagen type I	20811296|22371488	P02452	COL1A1 (P02452; CO1A1_HUMAN) Collagen alpha-1(I) chain	collagen_alpha-1 COL1A1	7	procollagen	0.369067	NTV	PTV	NTV	PTV
Q99	Exp II	collagen type 1|collagen type I	20811296|22371488	P02452	COL1A1 (P02452; CO1A1_HUMAN) Collagen alpha-1(I) chain	collagen_alpha-1 COL1A1	8	procollagen_type_III	0.368209	NTV	NTV	NTV	NTV
Q99	Exp II	collagen type 1|collagen type I	20811296|22371488	P02452	COL1A1 (P02452; CO1A1_HUMAN) Collagen alpha-1(I) chain	collagen_alpha-1 COL1A1	9	pro-COL1A1	0.364957	NTV	PTV	NTV	PTV
Q99	Exp II	collagen type 1|collagen type I	20811296|22371488	P02452	COL1A1 (P02452; CO1A1_HUMAN) Collagen alpha-1(I) chain	collagen_alpha-1 COL1A1	10	type_III_collagen	0.362894	NTV	NTV	NTV	NTV
Q99	Exp II	collagen type 1|collagen type I	20811296|22371488	P02452	COL1A1 (P02452; CO1A1_HUMAN) Collagen alpha-1(I) chain	collagen_alpha-1 COL1A1	11	fibulin	0.354306	NTV	NTV	NTV	NTV
Q99	Exp II	collagen type 1|collagen type I	20811296|22371488	P02452	COL1A1 (P02452; CO1A1_HUMAN) Collagen alpha-1(I) chain	collagen_alpha-1 COL1A1	12	transforming_growth_factor_-β1	0.352582	NTV	NTV	NTV	NTV
Q100	Exp II	fibrinogen-alpha chain	20811296	P02671	FGA (P02671; FIBA_HUMAN) Fibrinogen alpha chain	fibrinogen_alpha_chain FGA	1	FGB	0.333679	NTV	NTV	NTV	NTV
Q100	Exp II	fibrinogen-alpha chain	20811296	P02671	FGA (P02671; FIBA_HUMAN) Fibrinogen alpha chain	fibrinogen_alpha_chain FGA	2	FGG	0.333627	NTV	NTV	NTV	NTV
Q100	Exp II	fibrinogen-alpha chain	20811296	P02671	FGA (P02671; FIBA_HUMAN) Fibrinogen alpha chain	fibrinogen_alpha_chain FGA	3	fragments	0.330073	NTV	NTV	NTV	NTV
Q100	Exp II	fibrinogen-alpha chain	20811296	P02671	FGA (P02671; FIBA_HUMAN) Fibrinogen alpha chain	fibrinogen_alpha_chain FGA	4	haplotypes	0.323845	NTV	NTV	NTV	NTV
Q100	Exp II	fibrinogen-alpha chain	20811296	P02671	FGA (P02671; FIBA_HUMAN) Fibrinogen alpha chain	fibrinogen_alpha_chain FGA	5	single_nucleotide_polymorphism	0.319786	NTV	NTV	NTV	NTV
Q100	Exp II	fibrinogen-alpha chain	20811296	P02671	FGA (P02671; FIBA_HUMAN) Fibrinogen alpha chain	fibrinogen_alpha_chain FGA	6	XbaI	0.31946	NTV	NTV	NTV	NTV
Q100	Exp II	fibrinogen-alpha chain	20811296	P02671	FGA (P02671; FIBA_HUMAN) Fibrinogen alpha chain	fibrinogen_alpha_chain FGA	7	haplotype	0.318964	NTV	NTV	NTV	NTV
Q100	Exp II	fibrinogen-alpha chain	20811296	P02671	FGA (P02671; FIBA_HUMAN) Fibrinogen alpha chain	fibrinogen_alpha_chain FGA	8	effectively_distinguished	0.316663	NTV	NTV	NTV	NTV
Q100	Exp II	fibrinogen-alpha chain	20811296	P02671	FGA (P02671; FIBA_HUMAN) Fibrinogen alpha chain	fibrinogen_alpha_chain FGA	9	fibrinogen	0.315608	PTV	PTV	PTV	PTV
Q100	Exp II	fibrinogen-alpha chain	20811296	P02671	FGA (P02671; FIBA_HUMAN) Fibrinogen alpha chain	fibrinogen_alpha_chain FGA	10	D2S1338	0.315332	NTV	NTV	NTV	NTV
Q100	Exp II	fibrinogen-alpha chain	20811296	P02671	FGA (P02671; FIBA_HUMAN) Fibrinogen alpha chain	fibrinogen_alpha_chain FGA	11	polymorphic_marker	0.314145	NTV	NTV	NTV	NTV
Q100	Exp II	fibrinogen-alpha chain	20811296	P02671	FGA (P02671; FIBA_HUMAN) Fibrinogen alpha chain	fibrinogen_alpha_chain FGA	12	fVL	0.311435	NTV	NTV	NTV	NTV
Q101	Exp II	γ chain of fibrinogen	21681990	P02679	FGG (P02679; FIBG_HUMAN) Fibrinogen gamma chain	fibrinogen_gamma_chain FGG	1	fibrinogen	0.456286	PTV	PTV	PTV	PTV
Q101	Exp II	γ chain of fibrinogen	21681990	P02679	FGG (P02679; FIBG_HUMAN) Fibrinogen gamma chain	fibrinogen_gamma_chain FGG	2	factor_XIII	0.413512	NTV	NTV	NTV	NTV
Q101	Exp II	γ chain of fibrinogen	21681990	P02679	FGG (P02679; FIBG_HUMAN) Fibrinogen gamma chain	fibrinogen_gamma_chain FGG	3	platelet_surface	0.401334	NTV	NTV	NTV	NTV
Q101	Exp II	γ chain of fibrinogen	21681990	P02679	FGG (P02679; FIBG_HUMAN) Fibrinogen gamma chain	fibrinogen_gamma_chain FGG	4	TAFI	0.384127	NTV	NTV	NTV	NTV
Q101	Exp II	γ chain of fibrinogen	21681990	P02679	FGG (P02679; FIBG_HUMAN) Fibrinogen gamma chain	fibrinogen_gamma_chain FGG	5	clot_formation	0.37957	NTV	NTV	NTV	NTV
Q101	Exp II	γ chain of fibrinogen	21681990	P02679	FGG (P02679; FIBG_HUMAN) Fibrinogen gamma chain	fibrinogen_gamma_chain FGG	6	coagulation_factors	0.377308	NTV	NTV	NTV	NTV
Q101	Exp II	γ chain of fibrinogen	21681990	P02679	FGG (P02679; FIBG_HUMAN) Fibrinogen gamma chain	fibrinogen_gamma_chain FGG	7	FVIIa	0.373589	NTV	NTV	NTV	NTV
Q101	Exp II	γ chain of fibrinogen	21681990	P02679	FGG (P02679; FIBG_HUMAN) Fibrinogen gamma chain	fibrinogen_gamma_chain FGG	8	FXIII	0.372924	NTV	NTV	NTV	NTV
Q101	Exp II	γ chain of fibrinogen	21681990	P02679	FGG (P02679; FIBG_HUMAN) Fibrinogen gamma chain	fibrinogen_gamma_chain FGG	9	thrombin_activatable_fibrinolysis_inhibitor	0.366356	NTV	NTV	NTV	NTV
Q101	Exp II	γ chain of fibrinogen	21681990	P02679	FGG (P02679; FIBG_HUMAN) Fibrinogen gamma chain	fibrinogen_gamma_chain FGG	10	FXII	0.358745	NTV	NTV	NTV	NTV
Q101	Exp II	γ chain of fibrinogen	21681990	P02679	FGG (P02679; FIBG_HUMAN) Fibrinogen gamma chain	fibrinogen_gamma_chain FGG	11	GPVI	0.358632	NTV	NTV	NTV	NTV
Q101	Exp II	γ chain of fibrinogen	21681990	P02679	FGG (P02679; FIBG_HUMAN) Fibrinogen gamma chain	fibrinogen_gamma_chain FGG	12	hypodysfibrinogenemia	0.358606	NTV	NTV	NTV	NTV
Q102	Exp II	hs-CRP|high sensitive C-reactive protein (hs-CRP)	24954318	P02741	CRP (P02741; CRP_HUMAN) C-reactive protein	C-reactive_protein CRP	1	C-reactive_protein_(CRP)	0.745384	FTV	FTV	FTV	FTV
Q102	Exp II	hs-CRP|high sensitive C-reactive protein (hs-CRP)	24954318	P02741	CRP (P02741; CRP_HUMAN) C-reactive protein	C-reactive_protein CRP	2	CRP_levels	0.732438	PTV	PTV	PTV	PTV
Q102	Exp II	hs-CRP|high sensitive C-reactive protein (hs-CRP)	24954318	P02741	CRP (P02741; CRP_HUMAN) C-reactive protein	C-reactive_protein CRP	3	cRP	0.712252	FTV	FTV	FTV	FTV
Q102	Exp II	hs-CRP|high sensitive C-reactive protein (hs-CRP)	24954318	P02741	CRP (P02741; CRP_HUMAN) C-reactive protein	C-reactive_protein CRP	4	C-reactive_protein_levels	0.710711	PTV	PTV	PTV	PTV
Q102	Exp II	hs-CRP|high sensitive C-reactive protein (hs-CRP)	24954318	P02741	CRP (P02741; CRP_HUMAN) C-reactive protein	C-reactive_protein CRP	5	serum_C-reactive_protein	0.652991	PTV	PTV	PTV	PTV
Q102	Exp II	hs-CRP|high sensitive C-reactive protein (hs-CRP)	24954318	P02741	CRP (P02741; CRP_HUMAN) C-reactive protein	C-reactive_protein CRP	6	high-sensitivity_C-reactive_protein	0.630201	PTV	PTV	PTV	PTV
Q102	Exp II	hs-CRP|high sensitive C-reactive protein (hs-CRP)	24954318	P02741	CRP (P02741; CRP_HUMAN) C-reactive protein	C-reactive_protein CRP	7	ESR	0.619543	NTV	NTV	NTV	NTV
Q102	Exp II	hs-CRP|high sensitive C-reactive protein (hs-CRP)	24954318	P02741	CRP (P02741; CRP_HUMAN) C-reactive protein	C-reactive_protein CRP	8	c-reactive_protein	0.61905	FTV	FTV	FTV	FTV
Q102	Exp II	hs-CRP|high sensitive C-reactive protein (hs-CRP)	24954318	P02741	CRP (P02741; CRP_HUMAN) C-reactive protein	C-reactive_protein CRP	9	serum_amyloid_A	0.616434	NTV	NTV	NTV	NTV
Q102	Exp II	hs-CRP|high sensitive C-reactive protein (hs-CRP)	24954318	P02741	CRP (P02741; CRP_HUMAN) C-reactive protein	C-reactive_protein CRP	10	serum_CRP	0.614716	PTV	PTV	NTV	PTV
Q102	Exp II	hs-CRP|high sensitive C-reactive protein (hs-CRP)	24954318	P02741	CRP (P02741; CRP_HUMAN) C-reactive protein	C-reactive_protein CRP	11	CRP_level	0.610299	PTV	PTV	PTV	PTV
Q102	Exp II	hs-CRP|high sensitive C-reactive protein (hs-CRP)	24954318	P02741	CRP (P02741; CRP_HUMAN) C-reactive protein	C-reactive_protein CRP	12	white_blood_cell_count	0.606144	NTV	NTV	NTV	NTV
Q103	Exp II	ferritin light chain	21248247	P02792	FTL (P02792; FRIL_HUMAN) Ferritin light chain	ferritin_light_chain FTL	1	iron-responsive_element	0.331135	NTV	PTV	NTV	NTV
Q103	Exp II	ferritin light chain	21248247	P02792	FTL (P02792; FRIL_HUMAN) Ferritin light chain	ferritin_light_chain FTL	2	neuroferritinopathy	0.326935	NTV	NTV	NTV	NTV
Q103	Exp II	ferritin light chain	21248247	P02792	FTL (P02792; FRIL_HUMAN) Ferritin light chain	ferritin_light_chain FTL	3	peroxiredoxin_VI	0.32354	NTV	NTV	NTV	NTV
Q103	Exp II	ferritin light chain	21248247	P02792	FTL (P02792; FRIL_HUMAN) Ferritin light chain	ferritin_light_chain FTL	4	hemojuvelin	0.318988	NTV	NTV	NTV	NTV
Q103	Exp II	ferritin light chain	21248247	P02792	FTL (P02792; FRIL_HUMAN) Ferritin light chain	ferritin_light_chain FTL	5	iron_regulatory_protein	0.31709	NTV	PTV	NTV	PTV
Q103	Exp II	ferritin light chain	21248247	P02792	FTL (P02792; FRIL_HUMAN) Ferritin light chain	ferritin_light_chain FTL	6	ceruloplasmin_gene	0.31147	NTV	NTV	NTV	NTV
Q103	Exp II	ferritin light chain	21248247	P02792	FTL (P02792; FRIL_HUMAN) Ferritin light chain	ferritin_light_chain FTL	7	glucocerebrosidase	0.310429	NTV	NTV	NTV	NTV
Q103	Exp II	ferritin light chain	21248247	P02792	FTL (P02792; FRIL_HUMAN) Ferritin light chain	ferritin_light_chain FTL	8	phosphorylate_sphingosine	0.310364	NTV	NTV	NTV	NTV
Q103	Exp II	ferritin light chain	21248247	P02792	FTL (P02792; FRIL_HUMAN) Ferritin light chain	ferritin_light_chain FTL	9	TMPRSS6	0.30989	NTV	NTV	NTV	NTV
Q103	Exp II	ferritin light chain	21248247	P02792	FTL (P02792; FRIL_HUMAN) Ferritin light chain	ferritin_light_chain FTL	10	t2*_relaxation	0.30815	NTV	NTV	NTV	NTV
Q103	Exp II	ferritin light chain	21248247	P02792	FTL (P02792; FRIL_HUMAN) Ferritin light chain	ferritin_light_chain FTL	11	induced_by_tunicamycin	0.305985	NTV	NTV	NTV	NTV
Q103	Exp II	ferritin light chain	21248247	P02792	FTL (P02792; FRIL_HUMAN) Ferritin light chain	ferritin_light_chain FTL	12	affecting_mitochondrial_function	0.305297	NTV	NTV	NTV	NTV
Q104	Exp II	SOD2	22738689	P04179	SOD2 (P04179; SODM_HUMAN) Superoxide dismutase [Mn], mitochondrial	superoxide_dismutase SOD2	1	catalase	0.729527	NTV	NTV	NTV	NTV
Q104	Exp II	SOD2	22738689	P04179	SOD2 (P04179; SODM_HUMAN) Superoxide dismutase [Mn], mitochondrial	superoxide_dismutase SOD2	2	glutathione_peroxidase	0.667622	NTV	NTV	NTV	NTV
Q104	Exp II	SOD2	22738689	P04179	SOD2 (P04179; SODM_HUMAN) Superoxide dismutase [Mn], mitochondrial	superoxide_dismutase SOD2	3	antioxidant_enzymes	0.667043	NTV	PTV	NTV	NTV
Q104	Exp II	SOD2	22738689	P04179	SOD2 (P04179; SODM_HUMAN) Superoxide dismutase [Mn], mitochondrial	superoxide_dismutase SOD2	4	glutathione_reductase	0.648969	NTV	NTV	NTV	NTV
Q104	Exp II	SOD2	22738689	P04179	SOD2 (P04179; SODM_HUMAN) Superoxide dismutase [Mn], mitochondrial	superoxide_dismutase SOD2	5	glutathione_levels	0.645953	NTV	NTV	NTV	NTV
Q104	Exp II	SOD2	22738689	P04179	SOD2 (P04179; SODM_HUMAN) Superoxide dismutase [Mn], mitochondrial	superoxide_dismutase SOD2	6	malondialdehyde	0.644354	NTV	NTV	NTV	NTV
Q104	Exp II	SOD2	22738689	P04179	SOD2 (P04179; SODM_HUMAN) Superoxide dismutase [Mn], mitochondrial	superoxide_dismutase SOD2	7	superoxide_dismutase_activity	0.631269	PTV	NTV	NTV	PTV
Q104	Exp II	SOD2	22738689	P04179	SOD2 (P04179; SODM_HUMAN) Superoxide dismutase [Mn], mitochondrial	superoxide_dismutase SOD2	8	SOD	0.625426	PTV	PTV	PTV	PTV
Q104	Exp II	SOD2	22738689	P04179	SOD2 (P04179; SODM_HUMAN) Superoxide dismutase [Mn], mitochondrial	superoxide_dismutase SOD2	9	reduced_glutathione	0.618145	NTV	NTV	NTV	NTV
Q104	Exp II	SOD2	22738689	P04179	SOD2 (P04179; SODM_HUMAN) Superoxide dismutase [Mn], mitochondrial	superoxide_dismutase SOD2	10	lipid_peroxidation	0.61754	NTV	NTV	NTV	NTV
Q104	Exp II	SOD2	22738689	P04179	SOD2 (P04179; SODM_HUMAN) Superoxide dismutase [Mn], mitochondrial	superoxide_dismutase SOD2	11	manganese_superoxide_dismutase	0.610731	PTV	FTV	PTV	PTV
Q104	Exp II	SOD2	22738689	P04179	SOD2 (P04179; SODM_HUMAN) Superoxide dismutase [Mn], mitochondrial	superoxide_dismutase SOD2	12	malondialdehyde_levels	0.598282	NTV	NTV	NTV	NTV
Q105	Exp II	HSP27|heat shock protein 27|heat shock protein-27 (HSP27)	15249501	P04792	HSPB1 (P04792; HSPB1_HUMAN) Heat shock protein beta-1	heat_shock_protein_beta-1 HSPB1	1	hSPB1	0.415087	FTV	FTV	FTV	FTV
Q105	Exp II	HSP27|heat shock protein 27|heat shock protein-27 (HSP27)	15249501	P04792	HSPB1 (P04792; HSPB1_HUMAN) Heat shock protein beta-1	heat_shock_protein_beta-1 HSPB1	2	OPA1	0.341256	NTV	NTV	NTV	NTV
Q105	Exp II	HSP27|heat shock protein 27|heat shock protein-27 (HSP27)	15249501	P04792	HSPB1 (P04792; HSPB1_HUMAN) Heat shock protein beta-1	heat_shock_protein_beta-1 HSPB1	3	mitochondrial_fragmentation	0.335943	NTV	NTV	NTV	NTV
Q105	Exp II	HSP27|heat shock protein 27|heat shock protein-27 (HSP27)	15249501	P04792	HSPB1 (P04792; HSPB1_HUMAN) Heat shock protein beta-1	heat_shock_protein_beta-1 HSPB1	4	HSPB5_mutants	0.335372	NTV	NTV	NTV	NTV
Q105	Exp II	HSP27|heat shock protein 27|heat shock protein-27 (HSP27)	15249501	P04792	HSPB1 (P04792; HSPB1_HUMAN) Heat shock protein beta-1	heat_shock_protein_beta-1 HSPB1	5	and_GSTT1)	0.334676	NTV	NTV	NTV	NTV
Q105	Exp II	HSP27|heat shock protein 27|heat shock protein-27 (HSP27)	15249501	P04792	HSPB1 (P04792; HSPB1_HUMAN) Heat shock protein beta-1	heat_shock_protein_beta-1 HSPB1	6	morphants_displayed	0.320951	NTV	NTV	NTV	NTV
Q105	Exp II	HSP27|heat shock protein 27|heat shock protein-27 (HSP27)	15249501	P04792	HSPB1 (P04792; HSPB1_HUMAN) Heat shock protein beta-1	heat_shock_protein_beta-1 HSPB1	7	HSPB8	0.315266	NTV	NTV	NTV	NTV
Q105	Exp II	HSP27|heat shock protein 27|heat shock protein-27 (HSP27)	15249501	P04792	HSPB1 (P04792; HSPB1_HUMAN) Heat shock protein beta-1	heat_shock_protein_beta-1 HSPB1	8	2006-10-01	0.312752	NTV	NTV	NTV	NTV
Q105	Exp II	HSP27|heat shock protein 27|heat shock protein-27 (HSP27)	15249501	P04792	HSPB1 (P04792; HSPB1_HUMAN) Heat shock protein beta-1	heat_shock_protein_beta-1 HSPB1	9	a_novel_apoptosis-related_gene	0.312131	NTV	NTV	NTV	NTV
Q105	Exp II	HSP27|heat shock protein 27|heat shock protein-27 (HSP27)	15249501	P04792	HSPB1 (P04792; HSPB1_HUMAN) Heat shock protein beta-1	heat_shock_protein_beta-1 HSPB1	10	induces_autophagic_cell_death	0.310873	NTV	NTV	NTV	NTV
Q105	Exp II	HSP27|heat shock protein 27|heat shock protein-27 (HSP27)	15249501	P04792	HSPB1 (P04792; HSPB1_HUMAN) Heat shock protein beta-1	heat_shock_protein_beta-1 HSPB1	11	PARK2	0.310004	NTV	NTV	NTV	NTV
Q105	Exp II	HSP27|heat shock protein 27|heat shock protein-27 (HSP27)	15249501	P04792	HSPB1 (P04792; HSPB1_HUMAN) Heat shock protein beta-1	heat_shock_protein_beta-1 HSPB1	12	wild-type_PABPN1	0.309677	NTV	NTV	NTV	NTV
Q106	Exp II	granin-like neuroendocrine peptide precursor	20811296	P05060	CHGB (P05060; SCG1_HUMAN) Secretogranin-1	secretogranin-1 CHGB	1	co-Circulation	0.319954	NTV	NTV	NTV	NTV
Q106	Exp II	granin-like neuroendocrine peptide precursor	20811296	P05060	CHGB (P05060; SCG1_HUMAN) Secretogranin-1	secretogranin-1 CHGB	2	SRAP_marker	0.30902	NTV	NTV	NTV	NTV
Q106	Exp II	granin-like neuroendocrine peptide precursor	20811296	P05060	CHGB (P05060; SCG1_HUMAN) Secretogranin-1	secretogranin-1 CHGB	3	5_(TXNDC5)	0.308583	NTV	NTV	NTV	NTV
Q106	Exp II	granin-like neuroendocrine peptide precursor	20811296	P05060	CHGB (P05060; SCG1_HUMAN) Secretogranin-1	secretogranin-1 CHGB	4	Cys-substituted	0.30171	NTV	NTV	NTV	NTV
Q106	Exp II	granin-like neuroendocrine peptide precursor	20811296	P05060	CHGB (P05060; SCG1_HUMAN) Secretogranin-1	secretogranin-1 CHGB	5	∼1000_K	0.29817	NTV	NTV	NTV	NTV
Q106	Exp II	granin-like neuroendocrine peptide precursor	20811296	P05060	CHGB (P05060; SCG1_HUMAN) Secretogranin-1	secretogranin-1 CHGB	6	reduced_graphene_oxide_decorated	0.294162	NTV	NTV	NTV	NTV
Q106	Exp II	granin-like neuroendocrine peptide precursor	20811296	P05060	CHGB (P05060; SCG1_HUMAN) Secretogranin-1	secretogranin-1 CHGB	7	G-7G-4'S	0.29372	NTV	NTV	NTV	NTV
Q106	Exp II	granin-like neuroendocrine peptide precursor	20811296	P05060	CHGB (P05060; SCG1_HUMAN) Secretogranin-1	secretogranin-1 CHGB	8	arrays_have_proven	0.293308	NTV	NTV	NTV	NTV
Q106	Exp II	granin-like neuroendocrine peptide precursor	20811296	P05060	CHGB (P05060; SCG1_HUMAN) Secretogranin-1	secretogranin-1 CHGB	9	IRL1038	0.292196	NTV	NTV	NTV	NTV
Q106	Exp II	granin-like neuroendocrine peptide precursor	20811296	P05060	CHGB (P05060; SCG1_HUMAN) Secretogranin-1	secretogranin-1 CHGB	10	newly_identified_locus	0.29031	NTV	NTV	NTV	NTV
Q106	Exp II	granin-like neuroendocrine peptide precursor	20811296	P05060	CHGB (P05060; SCG1_HUMAN) Secretogranin-1	secretogranin-1 CHGB	11	haplotype_structure	0.290163	NTV	NTV	NTV	NTV
Q106	Exp II	granin-like neuroendocrine peptide precursor	20811296	P05060	CHGB (P05060; SCG1_HUMAN) Secretogranin-1	secretogranin-1 CHGB	12	DArT_markers	0.289675	NTV	NTV	NTV	NTV
Q107	Exp II	ITGB3	22738689	P05106	ITGB3 (P05106; ITB3_HUMAN) Integrin beta-3	integrin_beta-3 ITGB3	1	genetic_variants	0.368295	NTV	NTV	NTV	NTV
Q107	Exp II	ITGB3	22738689	P05106	ITGB3 (P05106; ITB3_HUMAN) Integrin beta-3	integrin_beta-3 ITGB3	2	gene_polymorphisms	0.368217	NTV	NTV	NTV	NTV
Q107	Exp II	ITGB3	22738689	P05106	ITGB3 (P05106; ITB3_HUMAN) Integrin beta-3	integrin_beta-3 ITGB3	3	mild_VWD_type_1	0.363343	NTV	NTV	NTV	NTV
Q107	Exp II	ITGB3	22738689	P05106	ITGB3 (P05106; ITB3_HUMAN) Integrin beta-3	integrin_beta-3 ITGB3	4	MIA3	0.36185	NTV	NTV	NTV	NTV
Q107	Exp II	ITGB3	22738689	P05106	ITGB3 (P05106; ITB3_HUMAN) Integrin beta-3	integrin_beta-3 ITGB3	5	polymorphism	0.356206	NTV	NTV	NTV	NTV
Q107	Exp II	ITGB3	22738689	P05106	ITGB3 (P05106; ITB3_HUMAN) Integrin beta-3	integrin_beta-3 ITGB3	6	gene_polymorphism	0.355691	NTV	NTV	NTV	NTV
Q107	Exp II	ITGB3	22738689	P05106	ITGB3 (P05106; ITB3_HUMAN) Integrin beta-3	integrin_beta-3 ITGB3	7	common_genetic_variant	0.352211	NTV	NTV	NTV	NTV
Q107	Exp II	ITGB3	22738689	P05106	ITGB3 (P05106; ITB3_HUMAN) Integrin beta-3	integrin_beta-3 ITGB3	8	Chinese_Han_population	0.348547	NTV	NTV	NTV	NTV
Q107	Exp II	ITGB3	22738689	P05106	ITGB3 (P05106; ITB3_HUMAN) Integrin beta-3	integrin_beta-3 ITGB3	9	genetic_risk_factor	0.345285	NTV	NTV	NTV	NTV
Q107	Exp II	ITGB3	22738689	P05106	ITGB3 (P05106; ITB3_HUMAN) Integrin beta-3	integrin_beta-3 ITGB3	10	polymorphisms	0.34372	NTV	NTV	NTV	NTV
Q107	Exp II	ITGB3	22738689	P05106	ITGB3 (P05106; ITB3_HUMAN) Integrin beta-3	integrin_beta-3 ITGB3	11	PEAR1	0.341501	NTV	NTV	NTV	NTV
Q107	Exp II	ITGB3	22738689	P05106	ITGB3 (P05106; ITB3_HUMAN) Integrin beta-3	integrin_beta-3 ITGB3	12	gene_variant	0.341305	NTV	NTV	NTV	NTV
Q108	Exp II	S100A8 calcium-binding protein	21938407	P05109	S100A8 (P05109; S10A8_HUMAN) Protein S100-A8	S100A8_protein S100-A8	1	7977	0.311589	NTV	NTV	NTV	NTV
Q108	Exp II	S100A8 calcium-binding protein	21938407	P05109	S100A8 (P05109; S10A8_HUMAN) Protein S100-A8	S100A8_protein S100-A8	2	HLA-DR3_IFN-γ(-/-)	0.308824	NTV	NTV	NTV	NTV
Q108	Exp II	S100A8 calcium-binding protein	21938407	P05109	S100A8 (P05109; S10A8_HUMAN) Protein S100-A8	S100A8_protein S100-A8	3	an_Nrf2-independent_mechanism	0.305727	NTV	NTV	NTV	NTV
Q108	Exp II	S100A8 calcium-binding protein	21938407	P05109	S100A8 (P05109; S10A8_HUMAN) Protein S100-A8	S100A8_protein S100-A8	4	tET_family_proteins	0.305279	NTV	NTV	NTV	NTV
Q108	Exp II	S100A8 calcium-binding protein	21938407	P05109	S100A8 (P05109; S10A8_HUMAN) Protein S100-A8	S100A8_protein S100-A8	5	tamoxifen-inducible_Col2-CreER	0.30365	NTV	NTV	NTV	NTV
Q108	Exp II	S100A8 calcium-binding protein	21938407	P05109	S100A8 (P05109; S10A8_HUMAN) Protein S100-A8	S100A8_protein S100-A8	6	several_actin_regulatory	0.301238	NTV	NTV	NTV	NTV
Q108	Exp II	S100A8 calcium-binding protein	21938407	P05109	S100A8 (P05109; S10A8_HUMAN) Protein S100-A8	S100A8_protein S100-A8	7	roux-en-Y_Gastric_Bypass_Surgery	0.296976	NTV	NTV	NTV	NTV
Q108	Exp II	S100A8 calcium-binding protein	21938407	P05109	S100A8 (P05109; S10A8_HUMAN) Protein S100-A8	S100A8_protein S100-A8	8	renal_disease_urinary_exosomes	0.296921	NTV	NTV	NTV	NTV
Q108	Exp II	S100A8 calcium-binding protein	21938407	P05109	S100A8 (P05109; S10A8_HUMAN) Protein S100-A8	S100A8_protein S100-A8	9	Deficiency_Suppresses	0.293448	NTV	NTV	NTV	NTV
Q108	Exp II	S100A8 calcium-binding protein	21938407	P05109	S100A8 (P05109; S10A8_HUMAN) Protein S100-A8	S100A8_protein S100-A8	10	S100-A9	0.293336	NTV	NTV	NTV	NTV
Q108	Exp II	S100A8 calcium-binding protein	21938407	P05109	S100A8 (P05109; S10A8_HUMAN) Protein S100-A8	S100A8_protein S100-A8	11	βIV-spectrin	0.291303	NTV	NTV	NTV	NTV
Q108	Exp II	S100A8 calcium-binding protein	21938407	P05109	S100A8 (P05109; S10A8_HUMAN) Protein S100-A8	S100A8_protein S100-A8	12	autoimmunity_follicular_helper	0.289916	NTV	NTV	NTV	NTV
Q109	Exp II	gelsolin	22197968|23429260	P06396	GSN (P06396; GELS_HUMAN) Gelsolin	gelsolin GSN	1	cytoskeletal_protein	0.393908	NTV	NTV	NTV	NTV
Q109	Exp II	gelsolin	22197968|23429260	P06396	GSN (P06396; GELS_HUMAN) Gelsolin	gelsolin GSN	2	actin	0.391273	NTV	NTV	NTV	NTV
Q109	Exp II	gelsolin	22197968|23429260	P06396	GSN (P06396; GELS_HUMAN) Gelsolin	gelsolin GSN	3	WASP	0.384031	NTV	NTV	NTV	NTV
Q109	Exp II	gelsolin	22197968|23429260	P06396	GSN (P06396; GELS_HUMAN) Gelsolin	gelsolin GSN	4	alpha-actinin	0.379775	NTV	NTV	NTV	NTV
Q109	Exp II	gelsolin	22197968|23429260	P06396	GSN (P06396; GELS_HUMAN) Gelsolin	gelsolin GSN	5	F-actin	0.377607	NTV	NTV	NTV	NTV
Q109	Exp II	gelsolin	22197968|23429260	P06396	GSN (P06396; GELS_HUMAN) Gelsolin	gelsolin GSN	6	actin-binding_protein	0.373059	NTV	PTV	NTV	NTV
Q109	Exp II	gelsolin	22197968|23429260	P06396	GSN (P06396; GELS_HUMAN) Gelsolin	gelsolin GSN	7	cofilin	0.369081	NTV	NTV	NTV	NTV
Q109	Exp II	gelsolin	22197968|23429260	P06396	GSN (P06396; GELS_HUMAN) Gelsolin	gelsolin GSN	8	plasma_gelsolin	0.355335	PTV	PTV	NTV	PTV
Q109	Exp II	gelsolin	22197968|23429260	P06396	GSN (P06396; GELS_HUMAN) Gelsolin	gelsolin GSN	9	actin_filament	0.355317	NTV	NTV	NTV	NTV
Q109	Exp II	gelsolin	22197968|23429260	P06396	GSN (P06396; GELS_HUMAN) Gelsolin	gelsolin GSN	10	tropomyosin	0.355254	NTV	NTV	NTV	NTV
Q109	Exp II	gelsolin	22197968|23429260	P06396	GSN (P06396; GELS_HUMAN) Gelsolin	gelsolin GSN	11	filamentous_actin	0.3495	NTV	NTV	NTV	NTV
Q109	Exp II	gelsolin	22197968|23429260	P06396	GSN (P06396; GELS_HUMAN) Gelsolin	gelsolin GSN	12	G-actin	0.34621	NTV	NTV	NTV	NTV
Q110	Exp II	apoA-IV	21840418	P06727	APOA4 (P06727; APOA4_HUMAN) Apolipoprotein A-IV	apolipoprotein_A-IV	1	apoA-IV	0.364493	FTV	FTV	FTV	FTV
Q110	Exp II	apoA-IV	21840418	P06727	APOA4 (P06727; APOA4_HUMAN) Apolipoprotein A-IV	apolipoprotein_A-IV	2	Endoplasmic_Reticulum_Stress_Response	0.349953	NTV	NTV	NTV	NTV
Q110	Exp II	apoA-IV	21840418	P06727	APOA4 (P06727; APOA4_HUMAN) Apolipoprotein A-IV	apolipoprotein_A-IV	3	apolipoprotein_AIV	0.348075	FTV	FTV	FTV	FTV
Q110	Exp II	apoA-IV	21840418	P06727	APOA4 (P06727; APOA4_HUMAN) Apolipoprotein A-IV	apolipoprotein_A-IV	4	apolipoprotein_C-III	0.343254	NTV	NTV	NTV	NTV
Q110	Exp II	apoA-IV	21840418	P06727	APOA4 (P06727; APOA4_HUMAN) Apolipoprotein A-IV	apolipoprotein_A-IV	5	sterol_metabolism	0.341405	NTV	NTV	NTV	NTV
Q110	Exp II	apoA-IV	21840418	P06727	APOA4 (P06727; APOA4_HUMAN) Apolipoprotein A-IV	apolipoprotein_A-IV	6	CD36	0.340669	NTV	NTV	NTV	NTV
Q110	Exp II	apoA-IV	21840418	P06727	APOA4 (P06727; APOA4_HUMAN) Apolipoprotein A-IV	apolipoprotein_A-IV	7	leptin_leptin_receptor	0.335227	NTV	NTV	NTV	NTV
Q110	Exp II	apoA-IV	21840418	P06727	APOA4 (P06727; APOA4_HUMAN) Apolipoprotein A-IV	apolipoprotein_A-IV	8	peroxisome-proliferator-activated_receptors	0.334812	NTV	NTV	NTV	NTV
Q110	Exp II	apoA-IV	21840418	P06727	APOA4 (P06727; APOA4_HUMAN) Apolipoprotein A-IV	apolipoprotein_A-IV	9	hRFVT-3	0.334016	NTV	NTV	NTV	NTV
Q110	Exp II	apoA-IV	21840418	P06727	APOA4 (P06727; APOA4_HUMAN) Apolipoprotein A-IV	apolipoprotein_A-IV	10	apolipoprotein_A-I	0.333033	NTV	NTV	NTV	NTV
Q110	Exp II	apoA-IV	21840418	P06727	APOA4 (P06727; APOA4_HUMAN) Apolipoprotein A-IV	apolipoprotein_A-IV	11	sPHK1	0.329911	NTV	NTV	NTV	NTV
Q110	Exp II	apoA-IV	21840418	P06727	APOA4 (P06727; APOA4_HUMAN) Apolipoprotein A-IV	apolipoprotein_A-IV	12	receptor_farnesoid_X_receptor	0.329586	NTV	NTV	NTV	NTV
Q111	Exp II	collagen type 1|collagen type I	20811296|22371488	P08123	COL1A2 (P08123; CO1A2_HUMAN) Collagen alpha-2(I) chain	collagen_alpha-2 COL1A2	1	keratin_type_I	0.345945	NTV	NTV	NTV	NTV
Q111	Exp II	collagen type 1|collagen type I	20811296|22371488	P08123	COL1A2 (P08123; CO1A2_HUMAN) Collagen alpha-2(I) chain	collagen_alpha-2 COL1A2	2	fibrillin-1_gene	0.323893	NTV	NTV	NTV	NTV
Q111	Exp II	collagen type 1|collagen type I	20811296|22371488	P08123	COL1A2 (P08123; CO1A2_HUMAN) Collagen alpha-2(I) chain	collagen_alpha-2 COL1A2	3	17225AG	0.317731	NTV	NTV	NTV	NTV
Q111	Exp II	collagen type 1|collagen type I	20811296|22371488	P08123	COL1A2 (P08123; CO1A2_HUMAN) Collagen alpha-2(I) chain	collagen_alpha-2 COL1A2	4	COL1A1	0.314404	NTV	NTV	NTV	NTV
Q111	Exp II	collagen type 1|collagen type I	20811296|22371488	P08123	COL1A2 (P08123; CO1A2_HUMAN) Collagen alpha-2(I) chain	collagen_alpha-2 COL1A2	5	COL3A1	0.305373	NTV	NTV	NTV	NTV
Q111	Exp II	collagen type 1|collagen type I	20811296|22371488	P08123	COL1A2 (P08123; CO1A2_HUMAN) Collagen alpha-2(I) chain	collagen_alpha-2 COL1A2	6	osteogenesis_imperfecta	0.305031	NTV	PTV	NTV	NTV
Q111	Exp II	collagen type 1|collagen type I	20811296|22371488	P08123	COL1A2 (P08123; CO1A2_HUMAN) Collagen alpha-2(I) chain	collagen_alpha-2 COL1A2	7	FBN1	0.302123	NTV	NTV	NTV	NTV
Q111	Exp II	collagen type 1|collagen type I	20811296|22371488	P08123	COL1A2 (P08123; CO1A2_HUMAN) Collagen alpha-2(I) chain	collagen_alpha-2 COL1A2	8	MYOC	0.302042	NTV	NTV	NTV	NTV
Q111	Exp II	collagen type 1|collagen type I	20811296|22371488	P08123	COL1A2 (P08123; CO1A2_HUMAN) Collagen alpha-2(I) chain	collagen_alpha-2 COL1A2	9	COL1A2_gene	0.300437	PTV	PTV	PTV	PTV
Q111	Exp II	collagen type 1|collagen type I	20811296|22371488	P08123	COL1A2 (P08123; CO1A2_HUMAN) Collagen alpha-2(I) chain	collagen_alpha-2 COL1A2	10	type_I_collagen	0.297874	NTV	PTV	PTV	NTV
Q111	Exp II	collagen type 1|collagen type I	20811296|22371488	P08123	COL1A2 (P08123; CO1A2_HUMAN) Collagen alpha-2(I) chain	collagen_alpha-2 COL1A2	11	oculocutaneous_albinism	0.296463	NTV	NTV	NTV	NTV
Q111	Exp II	collagen type 1|collagen type I	20811296|22371488	P08123	COL1A2 (P08123; CO1A2_HUMAN) Collagen alpha-2(I) chain	collagen_alpha-2 COL1A2	12	morpholgical	0.293665	NTV	NTV	NTV	NTV
Q112	Exp II	superoxide dismutase 3	23429260	P08294	SOD3 (P08294; SODE_HUMAN) Extracellular superoxide dismutase [Cu-Zn]	extracellular_superoxide_dismutase SOD3	1	SOD2	0.439025	NTV	NTV	NTV	NTV
Q112	Exp II	superoxide dismutase 3	23429260	P08294	SOD3 (P08294; SODE_HUMAN) Extracellular superoxide dismutase [Cu-Zn]	extracellular_superoxide_dismutase SOD3	2	catalase	0.412416	NTV	NTV	NTV	NTV
Q112	Exp II	superoxide dismutase 3	23429260	P08294	SOD3 (P08294; SODE_HUMAN) Extracellular superoxide dismutase [Cu-Zn]	extracellular_superoxide_dismutase SOD3	3	manganese_superoxide_dismutase	0.40951	NTV	NTV	NTV	NTV
Q112	Exp II	superoxide dismutase 3	23429260	P08294	SOD3 (P08294; SODE_HUMAN) Extracellular superoxide dismutase [Cu-Zn]	extracellular_superoxide_dismutase SOD3	4	antioxidant_defense	0.407048	NTV	NTV	NTV	NTV
Q112	Exp II	superoxide dismutase 3	23429260	P08294	SOD3 (P08294; SODE_HUMAN) Extracellular superoxide dismutase [Cu-Zn]	extracellular_superoxide_dismutase SOD3	5	EC-SOD	0.402011	PTV	FTV	PTV	FTV
Q112	Exp II	superoxide dismutase 3	23429260	P08294	SOD3 (P08294; SODE_HUMAN) Extracellular superoxide dismutase [Cu-Zn]	extracellular_superoxide_dismutase SOD3	6	heme_oxygenase-1	0.398564	NTV	NTV	NTV	NTV
Q112	Exp II	superoxide dismutase 3	23429260	P08294	SOD3 (P08294; SODE_HUMAN) Extracellular superoxide dismutase [Cu-Zn]	extracellular_superoxide_dismutase SOD3	7	extracellular_superoxide_dismutase_(EC-SOD)	0.387888	PTV	FTV	NTV	FTV
Q112	Exp II	superoxide dismutase 3	23429260	P08294	SOD3 (P08294; SODE_HUMAN) Extracellular superoxide dismutase [Cu-Zn]	extracellular_superoxide_dismutase SOD3	8	dismutase	0.386458	PTV	PTV	NTV	PTV
Q112	Exp II	superoxide dismutase 3	23429260	P08294	SOD3 (P08294; SODE_HUMAN) Extracellular superoxide dismutase [Cu-Zn]	extracellular_superoxide_dismutase SOD3	9	MnSOD	0.383305	NTV	NTV	PTV	NTV
Q112	Exp II	superoxide dismutase 3	23429260	P08294	SOD3 (P08294; SODE_HUMAN) Extracellular superoxide dismutase [Cu-Zn]	extracellular_superoxide_dismutase SOD3	10	CuZnSOD	0.379982	NTV	FTV	NTV	NTV
Q112	Exp II	superoxide dismutase 3	23429260	P08294	SOD3 (P08294; SODE_HUMAN) Extracellular superoxide dismutase [Cu-Zn]	extracellular_superoxide_dismutase SOD3	11	oxidative_stress	0.370888	NTV	NTV	NTV	NTV
Q112	Exp II	superoxide dismutase 3	23429260	P08294	SOD3 (P08294; SODE_HUMAN) Extracellular superoxide dismutase [Cu-Zn]	extracellular_superoxide_dismutase SOD3	12	SOD2_gene	0.366924	NTV	NTV	NTV	NTV
Q113	Exp II	ITGA2B	22738689	P08514	ITGA2B (P08514; ITA2B_HUMAN) Integrin alpha-IIb	integrin_alpha ITGA2B	1	integrin	0.395395	PTV	PTV	PTV	PTV
Q113	Exp II	ITGA2B	22738689	P08514	ITGA2B (P08514; ITA2B_HUMAN) Integrin alpha-IIb	integrin_alpha ITGA2B	2	integrins	0.394026	PTV	PTV	PTV	PTV
Q113	Exp II	ITGA2B	22738689	P08514	ITGA2B (P08514; ITA2B_HUMAN) Integrin alpha-IIb	integrin_alpha ITGA2B	3	vitronectin	0.386766	NTV	NTV	NTV	NTV
Q113	Exp II	ITGA2B	22738689	P08514	ITGA2B (P08514; ITA2B_HUMAN) Integrin alpha-IIb	integrin_alpha ITGA2B	4	RGD_sequence	0.374072	NTV	NTV	NTV	NTV
Q113	Exp II	ITGA2B	22738689	P08514	ITGA2B (P08514; ITA2B_HUMAN) Integrin alpha-IIb	integrin_alpha ITGA2B	5	GPIbbeta	0.374021	NTV	NTV	NTV	NTV
Q113	Exp II	ITGA2B	22738689	P08514	ITGA2B (P08514; ITA2B_HUMAN) Integrin alpha-IIb	integrin_alpha ITGA2B	6	αIIbβ3	0.370639	NTV	NTV	NTV	NTV
Q113	Exp II	ITGA2B	22738689	P08514	ITGA2B (P08514; ITA2B_HUMAN) Integrin alpha-IIb	integrin_alpha ITGA2B	7	integrin_binding	0.368514	NTV	NTV	PTV	NTV
Q113	Exp II	ITGA2B	22738689	P08514	ITGA2B (P08514; ITA2B_HUMAN) Integrin alpha-IIb	integrin_alpha ITGA2B	8	integrin_beta	0.365035	NTV	NTV	PTV	NTV
Q113	Exp II	ITGA2B	22738689	P08514	ITGA2B (P08514; ITA2B_HUMAN) Integrin alpha-IIb	integrin_alpha ITGA2B	9	cell_adhesion_molecule	0.364368	NTV	PTV	NTV	NTV
Q113	Exp II	ITGA2B	22738689	P08514	ITGA2B (P08514; ITA2B_HUMAN) Integrin alpha-IIb	integrin_alpha ITGA2B	10	fibronectin	0.363483	NTV	NTV	NTV	NTV
Q113	Exp II	ITGA2B	22738689	P08514	ITGA2B (P08514; ITA2B_HUMAN) Integrin alpha-IIb	integrin_alpha ITGA2B	11	integrin_alphabeta	0.360083	NTV	PTV	PTV	PTV
Q113	Exp II	ITGA2B	22738689	P08514	ITGA2B (P08514; ITA2B_HUMAN) Integrin alpha-IIb	integrin_alpha ITGA2B	12	a_novel_splicing_mutation	0.359727	NTV	NTV	NTV	NTV
Q114	Exp II	CD14	19059264	P08571	CD14 (P08571; CD14_HUMAN) Monocyte differentiation antigen CD14	monocyte_differentiation_antigen CD14	1	TLR4	0.524055	NTV	NTV	NTV	NTV
Q114	Exp II	CD14	19059264	P08571	CD14 (P08571; CD14_HUMAN) Monocyte differentiation antigen CD14	monocyte_differentiation_antigen CD14	2	toll-like_receptor_4	0.49066	NTV	NTV	NTV	NTV
Q114	Exp II	CD14	19059264	P08571	CD14 (P08571; CD14_HUMAN) Monocyte differentiation antigen CD14	monocyte_differentiation_antigen CD14	3	Toll-like_receptor_2	0.476258	NTV	NTV	NTV	NTV
Q114	Exp II	CD14	19059264	P08571	CD14 (P08571; CD14_HUMAN) Monocyte differentiation antigen CD14	monocyte_differentiation_antigen CD14	4	human_monocytes	0.47001	PTV	NTV	NTV	PTV
Q114	Exp II	CD14	19059264	P08571	CD14 (P08571; CD14_HUMAN) Monocyte differentiation antigen CD14	monocyte_differentiation_antigen CD14	5	tLR4	0.468507	NTV	NTV	NTV	NTV
Q114	Exp II	CD14	19059264	P08571	CD14 (P08571; CD14_HUMAN) Monocyte differentiation antigen CD14	monocyte_differentiation_antigen CD14	6	MD-2	0.464039	NTV	NTV	NTV	NTV
Q114	Exp II	CD14	19059264	P08571	CD14 (P08571; CD14_HUMAN) Monocyte differentiation antigen CD14	monocyte_differentiation_antigen CD14	7	CD11b	0.458526	NTV	NTV	NTV	NTV
Q114	Exp II	CD14	19059264	P08571	CD14 (P08571; CD14_HUMAN) Monocyte differentiation antigen CD14	monocyte_differentiation_antigen CD14	8	Toll-like_receptor	0.457682	NTV	NTV	NTV	NTV
Q114	Exp II	CD14	19059264	P08571	CD14 (P08571; CD14_HUMAN) Monocyte differentiation antigen CD14	monocyte_differentiation_antigen CD14	9	TLR4_expression	0.455033	NTV	NTV	NTV	NTV
Q114	Exp II	CD14	19059264	P08571	CD14 (P08571; CD14_HUMAN) Monocyte differentiation antigen CD14	monocyte_differentiation_antigen CD14	10	TLR2	0.453981	NTV	NTV	NTV	NTV
Q114	Exp II	CD14	19059264	P08571	CD14 (P08571; CD14_HUMAN) Monocyte differentiation antigen CD14	monocyte_differentiation_antigen CD14	11	TLR-4	0.45285	NTV	NTV	NTV	NTV
Q114	Exp II	CD14	19059264	P08571	CD14 (P08571; CD14_HUMAN) Monocyte differentiation antigen CD14	monocyte_differentiation_antigen CD14	12	through_TLR2	0.448284	NTV	NTV	NTV	NTV
Q115	Exp II	vimentin	21938407|23429260	P08670	VIM (P08670; VIME_HUMAN) Vimentin	vimentin VIM	1	desmin	0.562011	NTV	NTV	NTV	NTV
Q115	Exp II	vimentin	21938407|23429260	P08670	VIM (P08670; VIME_HUMAN) Vimentin	vimentin VIM	2	cytokeratin	0.557384	NTV	NTV	NTV	NTV
Q115	Exp II	vimentin	21938407|23429260	P08670	VIM (P08670; VIME_HUMAN) Vimentin	vimentin VIM	3	smooth_muscle_actin	0.539219	NTV	NTV	NTV	NTV
Q115	Exp II	vimentin	21938407|23429260	P08670	VIM (P08670; VIME_HUMAN) Vimentin	vimentin VIM	4	cytokeratins	0.527152	NTV	NTV	NTV	NTV
Q115	Exp II	vimentin	21938407|23429260	P08670	VIM (P08670; VIME_HUMAN) Vimentin	vimentin VIM	5	alpha-smooth_muscle_actin	0.493504	NTV	NTV	NTV	NTV
Q115	Exp II	vimentin	21938407|23429260	P08670	VIM (P08670; VIME_HUMAN) Vimentin	vimentin VIM	6	epithelial_membrane_antigen	0.490229	NTV	NTV	NTV	NTV
Q115	Exp II	vimentin	21938407|23429260	P08670	VIM (P08670; VIME_HUMAN) Vimentin	vimentin VIM	7	E-cadherin	0.488818	NTV	NTV	NTV	NTV
Q115	Exp II	vimentin	21938407|23429260	P08670	VIM (P08670; VIME_HUMAN) Vimentin	vimentin VIM	8	were_strongly_positive	0.47925	NTV	NTV	NTV	NTV
Q115	Exp II	vimentin	21938407|23429260	P08670	VIM (P08670; VIME_HUMAN) Vimentin	vimentin VIM	9	CK19	0.472376	NTV	NTV	NTV	NTV
Q115	Exp II	vimentin	21938407|23429260	P08670	VIM (P08670; VIME_HUMAN) Vimentin	vimentin VIM	10	Vimentin	0.472025	PTV	FTV	FTV	PTV
Q115	Exp II	vimentin	21938407|23429260	P08670	VIM (P08670; VIME_HUMAN) Vimentin	vimentin VIM	11	α-smooth_muscle_actin	0.464584	NTV	NTV	NTV	NTV
Q115	Exp II	vimentin	21938407|23429260	P08670	VIM (P08670; VIME_HUMAN) Vimentin	vimentin VIM	12	neuron-specific_enolase	0.454925	NTV	NTV	NTV	NTV
Q116	Exp II	annexin 4	21248247	P09525	ANXA4 (P09525; ANXA4_HUMAN) Annexin A4	annexin_A4 ANXA4	1	ribosomal_protein_S6	0.349645	NTV	NTV	NTV	NTV
Q116	Exp II	annexin 4	21248247	P09525	ANXA4 (P09525; ANXA4_HUMAN) Annexin A4	annexin_A4 ANXA4	2	cAXII	0.335588	NTV	NTV	NTV	NTV
Q116	Exp II	annexin 4	21248247	P09525	ANXA4 (P09525; ANXA4_HUMAN) Annexin A4	annexin_A4 ANXA4	3	aNXA4	0.334836	FTV	FTV	FTV	FTV
Q116	Exp II	annexin 4	21248247	P09525	ANXA4 (P09525; ANXA4_HUMAN) Annexin A4	annexin_A4 ANXA4	4	hDlg	0.332359	NTV	NTV	NTV	NTV
Q116	Exp II	annexin 4	21248247	P09525	ANXA4 (P09525; ANXA4_HUMAN) Annexin A4	annexin_A4 ANXA4	5	suppressed_AKT_phosphorylation	0.331589	NTV	NTV	NTV	NTV
Q116	Exp II	annexin 4	21248247	P09525	ANXA4 (P09525; ANXA4_HUMAN) Annexin A4	annexin_A4 ANXA4	6	ASOR_channel	0.329348	NTV	NTV	NTV	NTV
Q116	Exp II	annexin 4	21248247	P09525	ANXA4 (P09525; ANXA4_HUMAN) Annexin A4	annexin_A4 ANXA4	7	MAGE-A_proteins	0.326826	NTV	NTV	NTV	NTV
Q116	Exp II	annexin 4	21248247	P09525	ANXA4 (P09525; ANXA4_HUMAN) Annexin A4	annexin_A4 ANXA4	8	estrogen-ER_signaling	0.32631	NTV	NTV	NTV	NTV
Q116	Exp II	annexin 4	21248247	P09525	ANXA4 (P09525; ANXA4_HUMAN) Annexin A4	annexin_A4 ANXA4	9	nuclear_β-catenin_expression	0.326301	NTV	NTV	NTV	NTV
Q116	Exp II	annexin 4	21248247	P09525	ANXA4 (P09525; ANXA4_HUMAN) Annexin A4	annexin_A4 ANXA4	10	74-78-kDa	0.322098	NTV	NTV	NTV	NTV
Q116	Exp II	annexin 4	21248247	P09525	ANXA4 (P09525; ANXA4_HUMAN) Annexin A4	annexin_A4 ANXA4	11	cofilin-2	0.322014	NTV	NTV	NTV	NTV
Q116	Exp II	annexin 4	21248247	P09525	ANXA4 (P09525; ANXA4_HUMAN) Annexin A4	annexin_A4 ANXA4	12	3-kinase/AKT-dependent	0.319685	NTV	NTV	NTV	NTV
Q117	Exp II	serum amyloid A|serum amyloid A (SAA)|SAA	21840418|24859250	P0DJI8	SAA1 (P0DJI8; SAA1_HUMAN) Serum amyloid A-1 protein	serum_amyloid_A-1 SAA1	1	apolipoprotein_A-IV	0.342379	NTV	NTV	NTV	NTV
Q117	Exp II	serum amyloid A|serum amyloid A (SAA)|SAA	21840418|24859250	P0DJI8	SAA1 (P0DJI8; SAA1_HUMAN) Serum amyloid A-1 protein	serum_amyloid_A-1 SAA1	2	ER-stress-inducing	0.337239	NTV	NTV	NTV	NTV
Q117	Exp II	serum amyloid A|serum amyloid A (SAA)|SAA	21840418|24859250	P0DJI8	SAA1 (P0DJI8; SAA1_HUMAN) Serum amyloid A-1 protein	serum_amyloid_A-1 SAA1	3	-163	0.335888	NTV	NTV	NTV	NTV
Q117	Exp II	serum amyloid A|serum amyloid A (SAA)|SAA	21840418|24859250	P0DJI8	SAA1 (P0DJI8; SAA1_HUMAN) Serum amyloid A-1 protein	serum_amyloid_A-1 SAA1	4	IL-12A	0.330655	NTV	NTV	NTV	NTV
Q117	Exp II	serum amyloid A|serum amyloid A (SAA)|SAA	21840418|24859250	P0DJI8	SAA1 (P0DJI8; SAA1_HUMAN) Serum amyloid A-1 protein	serum_amyloid_A-1 SAA1	5	rs599839	0.328817	NTV	NTV	NTV	NTV
Q117	Exp II	serum amyloid A|serum amyloid A (SAA)|SAA	21840418|24859250	P0DJI8	SAA1 (P0DJI8; SAA1_HUMAN) Serum amyloid A-1 protein	serum_amyloid_A-1 SAA1	6	Liver_X_receptor	0.328235	NTV	NTV	NTV	NTV
Q117	Exp II	serum amyloid A|serum amyloid A (SAA)|SAA	21840418|24859250	P0DJI8	SAA1 (P0DJI8; SAA1_HUMAN) Serum amyloid A-1 protein	serum_amyloid_A-1 SAA1	7	AG_promoter_polymorphism	0.327365	NTV	NTV	NTV	NTV
Q117	Exp II	serum amyloid A|serum amyloid A (SAA)|SAA	21840418|24859250	P0DJI8	SAA1 (P0DJI8; SAA1_HUMAN) Serum amyloid A-1 protein	serum_amyloid_A-1 SAA1	8	SAA3	0.326314	NTV	NTV	NTV	NTV
Q117	Exp II	serum amyloid A|serum amyloid A (SAA)|SAA	21840418|24859250	P0DJI8	SAA1 (P0DJI8; SAA1_HUMAN) Serum amyloid A-1 protein	serum_amyloid_A-1 SAA1	9	tobacco-induced_disease	0.32461	NTV	NTV	NTV	NTV
Q117	Exp II	serum amyloid A|serum amyloid A (SAA)|SAA	21840418|24859250	P0DJI8	SAA1 (P0DJI8; SAA1_HUMAN) Serum amyloid A-1 protein	serum_amyloid_A-1 SAA1	10	CRP_serum_levels	0.322978	NTV	NTV	NTV	NTV
Q117	Exp II	serum amyloid A|serum amyloid A (SAA)|SAA	21840418|24859250	P0DJI8	SAA1 (P0DJI8; SAA1_HUMAN) Serum amyloid A-1 protein	serum_amyloid_A-1 SAA1	11	interleukin-10_promoter	0.321861	NTV	NTV	NTV	NTV
Q117	Exp II	serum amyloid A|serum amyloid A (SAA)|SAA	21840418|24859250	P0DJI8	SAA1 (P0DJI8; SAA1_HUMAN) Serum amyloid A-1 protein	serum_amyloid_A-1 SAA1	12	TNFalpha	0.32158	NTV	NTV	NTV	NTV
Q118	Exp II	heat shock protein 70 KDa	21938407	P0DMV8	HSPA1A (P0DMV8; HS71A_HUMAN) Heat shock 70 kDa protein 1A	heat_shock_protein HSPA1A	1	heat_shock_proteins	0.595251	PTV	PTV	PTV	PTV
Q118	Exp II	heat shock protein 70 KDa	21938407	P0DMV8	HSPA1A (P0DMV8; HS71A_HUMAN) Heat shock 70 kDa protein 1A	heat_shock_protein HSPA1A	2	heat-shock_protein	0.550353	PTV	PTV	PTV	PTV
Q118	Exp II	heat shock protein 70 KDa	21938407	P0DMV8	HSPA1A (P0DMV8; HS71A_HUMAN) Heat shock 70 kDa protein 1A	heat_shock_protein HSPA1A	3	heat_shock_protein_(HSP)	0.535037	PTV	PTV	PTV	PTV
Q118	Exp II	heat shock protein 70 KDa	21938407	P0DMV8	HSPA1A (P0DMV8; HS71A_HUMAN) Heat shock 70 kDa protein 1A	heat_shock_protein HSPA1A	4	heat_shock	0.533599	PTV	PTV	PTV	PTV
Q118	Exp II	heat shock protein 70 KDa	21938407	P0DMV8	HSPA1A (P0DMV8; HS71A_HUMAN) Heat shock 70 kDa protein 1A	heat_shock_protein HSPA1A	5	HSP70	0.533087	FTV	PTV	PTV	PTV
Q118	Exp II	heat shock protein 70 KDa	21938407	P0DMV8	HSPA1A (P0DMV8; HS71A_HUMAN) Heat shock 70 kDa protein 1A	heat_shock_protein HSPA1A	6	HSP	0.516777	PTV	PTV	PTV	PTV
Q118	Exp II	heat shock protein 70 KDa	21938407	P0DMV8	HSPA1A (P0DMV8; HS71A_HUMAN) Heat shock 70 kDa protein 1A	heat_shock_protein HSPA1A	7	HSP27	0.515161	NTV	NTV	NTV	NTV
Q118	Exp II	heat shock protein 70 KDa	21938407	P0DMV8	HSPA1A (P0DMV8; HS71A_HUMAN) Heat shock 70 kDa protein 1A	heat_shock_protein HSPA1A	8	HSP90	0.514891	NTV	NTV	NTV	NTV
Q118	Exp II	heat shock protein 70 KDa	21938407	P0DMV8	HSPA1A (P0DMV8; HS71A_HUMAN) Heat shock 70 kDa protein 1A	heat_shock_protein HSPA1A	9	Hsps	0.507755	PTV	PTV	PTV	PTV
Q118	Exp II	heat shock protein 70 KDa	21938407	P0DMV8	HSPA1A (P0DMV8; HS71A_HUMAN) Heat shock 70 kDa protein 1A	heat_shock_protein HSPA1A	10	heat-shock_proteins	0.504989	PTV	PTV	PTV	PTV
Q118	Exp II	heat shock protein 70 KDa	21938407	P0DMV8	HSPA1A (P0DMV8; HS71A_HUMAN) Heat shock 70 kDa protein 1A	heat_shock_protein HSPA1A	11	Hsp70	0.504076	FTV	PTV	PTV	PTV
Q118	Exp II	heat shock protein 70 KDa	21938407	P0DMV8	HSPA1A (P0DMV8; HS71A_HUMAN) Heat shock 70 kDa protein 1A	heat_shock_protein HSPA1A	12	small_heat_shock_protein	0.501065	PTV	PTV	PTV	PTV
Q119	Exp II	heat shock protein 70 KDa	21938407	P0DMV9	HSPA1B (P0DMV9; HS71B_HUMAN) Heat shock 70 kDa protein 1B	heat_shock_protein HSPA1B	1	heat_shock_proteins	0.628308	PTV	PTV	PTV	PTV
Q119	Exp II	heat shock protein 70 KDa	21938407	P0DMV9	HSPA1B (P0DMV9; HS71B_HUMAN) Heat shock 70 kDa protein 1B	heat_shock_protein HSPA1B	2	heat-shock_protein	0.54286	PTV	PTV	PTV	PTV
Q119	Exp II	heat shock protein 70 KDa	21938407	P0DMV9	HSPA1B (P0DMV9; HS71B_HUMAN) Heat shock 70 kDa protein 1B	heat_shock_protein HSPA1B	3	heat_shock	0.538299	PTV	PTV	PTV	PTV
Q119	Exp II	heat shock protein 70 KDa	21938407	P0DMV9	HSPA1B (P0DMV9; HS71B_HUMAN) Heat shock 70 kDa protein 1B	heat_shock_protein HSPA1B	4	heat_shock_protein_(HSP)	0.524842	PTV	PTV	PTV	PTV
Q119	Exp II	heat shock protein 70 KDa	21938407	P0DMV9	HSPA1B (P0DMV9; HS71B_HUMAN) Heat shock 70 kDa protein 1B	heat_shock_protein HSPA1B	5	Hsps	0.524272	PTV	PTV	PTV	PTV
Q119	Exp II	heat shock protein 70 KDa	21938407	P0DMV9	HSPA1B (P0DMV9; HS71B_HUMAN) Heat shock 70 kDa protein 1B	heat_shock_protein HSPA1B	6	Hsp70	0.523504	NTV	PTV	PTV	PTV
Q119	Exp II	heat shock protein 70 KDa	21938407	P0DMV9	HSPA1B (P0DMV9; HS71B_HUMAN) Heat shock 70 kDa protein 1B	heat_shock_protein HSPA1B	7	heat-shock_proteins	0.509645	PTV	PTV	PTV	PTV
Q119	Exp II	heat shock protein 70 KDa	21938407	P0DMV9	HSPA1B (P0DMV9; HS71B_HUMAN) Heat shock 70 kDa protein 1B	heat_shock_protein HSPA1B	8	HSP70	0.508509	NTV	PTV	PTV	PTV
Q119	Exp II	heat shock protein 70 KDa	21938407	P0DMV9	HSPA1B (P0DMV9; HS71B_HUMAN) Heat shock 70 kDa protein 1B	heat_shock_protein HSPA1B	9	HSP27	0.488033	NTV	NTV	NTV	NTV
Q119	Exp II	heat shock protein 70 KDa	21938407	P0DMV9	HSPA1B (P0DMV9; HS71B_HUMAN) Heat shock 70 kDa protein 1B	heat_shock_protein HSPA1B	10	molecular_chaperone	0.477259	NTV	NTV	NTV	NTV
Q119	Exp II	heat shock protein 70 KDa	21938407	P0DMV9	HSPA1B (P0DMV9; HS71B_HUMAN) Heat shock 70 kDa protein 1B	heat_shock_protein HSPA1B	11	hsp70	0.4748	NTV	PTV	PTV	PTV
Q119	Exp II	heat shock protein 70 KDa	21938407	P0DMV9	HSPA1B (P0DMV9; HS71B_HUMAN) Heat shock 70 kDa protein 1B	heat_shock_protein HSPA1B	12	small_heat_shock_protein	0.472604	PTV	PTV	PTV	PTV
Q120	Exp II	myosin regulatory light 2	21248247	P10916	MYL2 (P10916; MLRV_HUMAN) Myosin regulatory light chain 2, ventricular/cardiac muscle isoform	myosin_regulatory_light_chain	1	myosin_light_chain	0.516025	PTV	FTV	PTV	FTV
Q120	Exp II	myosin regulatory light 2	21248247	P10916	MYL2 (P10916; MLRV_HUMAN) Myosin regulatory light chain 2, ventricular/cardiac muscle isoform	myosin_regulatory_light_chain	2	myosin	0.486016	PTV	PTV	PTV	PTV
Q120	Exp II	myosin regulatory light 2	21248247	P10916	MYL2 (P10916; MLRV_HUMAN) Myosin regulatory light chain 2, ventricular/cardiac muscle isoform	myosin_regulatory_light_chain	3	regulatory_light_chain	0.475163	PTV	PTV	NTV	PTV
Q120	Exp II	myosin regulatory light 2	21248247	P10916	MYL2 (P10916; MLRV_HUMAN) Myosin regulatory light chain 2, ventricular/cardiac muscle isoform	myosin_regulatory_light_chain	4	myosin_phosphatase	0.462832	NTV	NTV	NTV	NTV
Q120	Exp II	myosin regulatory light 2	21248247	P10916	MYL2 (P10916; MLRV_HUMAN) Myosin regulatory light chain 2, ventricular/cardiac muscle isoform	myosin_regulatory_light_chain	5	myosin_light_chain_(MLC)	0.452566	PTV	FTV	PTV	FTV
Q120	Exp II	myosin regulatory light 2	21248247	P10916	MYL2 (P10916; MLRV_HUMAN) Myosin regulatory light chain 2, ventricular/cardiac muscle isoform	myosin_regulatory_light_chain	6	force_generation	0.4487	NTV	NTV	NTV	NTV
Q120	Exp II	myosin regulatory light 2	21248247	P10916	MYL2 (P10916; MLRV_HUMAN) Myosin regulatory light chain 2, ventricular/cardiac muscle isoform	myosin_regulatory_light_chain	7	contractile_proteins	0.439163	NTV	NTV	NTV	NTV
Q120	Exp II	myosin regulatory light 2	21248247	P10916	MYL2 (P10916; MLRV_HUMAN) Myosin regulatory light chain 2, ventricular/cardiac muscle isoform	myosin_regulatory_light_chain	8	MLC_phosphorylation	0.439052	NTV	NTV	NTV	NTV
Q120	Exp II	myosin regulatory light 2	21248247	P10916	MYL2 (P10916; MLRV_HUMAN) Myosin regulatory light chain 2, ventricular/cardiac muscle isoform	myosin_regulatory_light_chain	9	myosin_phosphorylation	0.434453	NTV	NTV	NTV	NTV
Q120	Exp II	myosin regulatory light 2	21248247	P10916	MYL2 (P10916; MLRV_HUMAN) Myosin regulatory light chain 2, ventricular/cardiac muscle isoform	myosin_regulatory_light_chain	10	titin	0.434092	NTV	NTV	NTV	NTV
Q120	Exp II	myosin regulatory light 2	21248247	P10916	MYL2 (P10916; MLRV_HUMAN) Myosin regulatory light chain 2, ventricular/cardiac muscle isoform	myosin_regulatory_light_chain	11	smooth_muscle_myosin	0.432041	PTV	PTV	NTV	PTV
Q120	Exp II	myosin regulatory light 2	21248247	P10916	MYL2 (P10916; MLRV_HUMAN) Myosin regulatory light chain 2, ventricular/cardiac muscle isoform	myosin_regulatory_light_chain	12	sarcomere	0.425324	NTV	NTV	NTV	NTV
Q121	Exp II	GP1BB|glycoprotein Ib β-polypeptide (GP1BB)	21420725	P13224	GP1BB (P13224; GP1BB_HUMAN) Platelet glycoprotein Ib beta chain	platelet_glycoprotein_Ib	1	A1_domain	0.488428	NTV	PTV	NTV	NTV
Q121	Exp II	GP1BB|glycoprotein Ib β-polypeptide (GP1BB)	21420725	P13224	GP1BB (P13224; GP1BB_HUMAN) Platelet glycoprotein Ib beta chain	platelet_glycoprotein_Ib	2	thrombin	0.482165	NTV	NTV	NTV	NTV
Q121	Exp II	GP1BB|glycoprotein Ib β-polypeptide (GP1BB)	21420725	P13224	GP1BB (P13224; GP1BB_HUMAN) Platelet glycoprotein Ib beta chain	platelet_glycoprotein_Ib	3	activated_platelets	0.460284	NTV	NTV	NTV	NTV
Q121	Exp II	GP1BB|glycoprotein Ib β-polypeptide (GP1BB)	21420725	P13224	GP1BB (P13224; GP1BB_HUMAN) Platelet glycoprotein Ib beta chain	platelet_glycoprotein_Ib	4	von_Willebrand_factor_(VWF)	0.459593	NTV	NTV	NTV	NTV
Q121	Exp II	GP1BB|glycoprotein Ib β-polypeptide (GP1BB)	21420725	P13224	GP1BB (P13224; GP1BB_HUMAN) Platelet glycoprotein Ib beta chain	platelet_glycoprotein_Ib	5	von_Willebrand_factor	0.443787	NTV	NTV	NTV	NTV
Q121	Exp II	GP1BB|glycoprotein Ib β-polypeptide (GP1BB)	21420725	P13224	GP1BB (P13224; GP1BB_HUMAN) Platelet glycoprotein Ib beta chain	platelet_glycoprotein_Ib	6	platelet_thrombus_formation	0.4412	NTV	NTV	NTV	NTV
Q121	Exp II	GP1BB|glycoprotein Ib β-polypeptide (GP1BB)	21420725	P13224	GP1BB (P13224; GP1BB_HUMAN) Platelet glycoprotein Ib beta chain	platelet_glycoprotein_Ib	7	VWF	0.440293	NTV	NTV	NTV	NTV
Q121	Exp II	GP1BB|glycoprotein Ib β-polypeptide (GP1BB)	21420725	P13224	GP1BB (P13224; GP1BB_HUMAN) Platelet glycoprotein Ib beta chain	platelet_glycoprotein_Ib	8	platelet_receptor	0.432749	NTV	NTV	NTV	NTV
Q121	Exp II	GP1BB|glycoprotein Ib β-polypeptide (GP1BB)	21420725	P13224	GP1BB (P13224; GP1BB_HUMAN) Platelet glycoprotein Ib beta chain	platelet_glycoprotein_Ib	9	antithrombin_(AT)	0.412234	NTV	NTV	NTV	NTV
Q121	Exp II	GP1BB|glycoprotein Ib β-polypeptide (GP1BB)	21420725	P13224	GP1BB (P13224; GP1BB_HUMAN) Platelet glycoprotein Ib beta chain	platelet_glycoprotein_Ib	10	platelet_adhesion	0.411178	NTV	NTV	NTV	NTV
Q121	Exp II	GP1BB|glycoprotein Ib β-polypeptide (GP1BB)	21420725	P13224	GP1BB (P13224; GP1BB_HUMAN) Platelet glycoprotein Ib beta chain	platelet_glycoprotein_Ib	11	blood_coagulation	0.404075	NTV	NTV	NTV	NTV
Q121	Exp II	GP1BB|glycoprotein Ib β-polypeptide (GP1BB)	21420725	P13224	GP1BB (P13224; GP1BB_HUMAN) Platelet glycoprotein Ib beta chain	platelet_glycoprotein_Ib	12	fibrinogen	0.400385	NTV	NTV	NTV	NTV
Q122	Exp II	GP1BB|glycoprotein Ib β-polypeptide (GP1BB)	21420725	P13224	GP1BB (P13224; GP1BB_HUMAN) Platelet glycoprotein Ib beta chain	platelet_GPIb	1	platelets	0.505363	NTV	NTV	NTV	NTV
Q122	Exp II	GP1BB|glycoprotein Ib β-polypeptide (GP1BB)	21420725	P13224	GP1BB (P13224; GP1BB_HUMAN) Platelet glycoprotein Ib beta chain	platelet_GPIb	2	GPIb	0.501176	FTV	FTV	FTV	FTV
Q122	Exp II	GP1BB|glycoprotein Ib β-polypeptide (GP1BB)	21420725	P13224	GP1BB (P13224; GP1BB_HUMAN) Platelet glycoprotein Ib beta chain	platelet_GPIb	3	activated_platelets	0.499954	NTV	NTV	NTV	NTV
Q122	Exp II	GP1BB|glycoprotein Ib β-polypeptide (GP1BB)	21420725	P13224	GP1BB (P13224; GP1BB_HUMAN) Platelet glycoprotein Ib beta chain	platelet_GPIb	4	GPIIb/IIIa	0.498714	PTV	NTV	NTV	NTV
Q122	Exp II	GP1BB|glycoprotein Ib β-polypeptide (GP1BB)	21420725	P13224	GP1BB (P13224; GP1BB_HUMAN) Platelet glycoprotein Ib beta chain	platelet_GPIb	5	platelet	0.470545	NTV	NTV	NTV	NTV
Q122	Exp II	GP1BB|glycoprotein Ib β-polypeptide (GP1BB)	21420725	P13224	GP1BB (P13224; GP1BB_HUMAN) Platelet glycoprotein Ib beta chain	platelet_GPIb	6	platelet_activation	0.45754	NTV	NTV	NTV	NTV
Q122	Exp II	GP1BB|glycoprotein Ib β-polypeptide (GP1BB)	21420725	P13224	GP1BB (P13224; GP1BB_HUMAN) Platelet glycoprotein Ib beta chain	platelet_GPIb	7	coagulant_reactions	0.457336	NTV	NTV	NTV	NTV
Q122	Exp II	GP1BB|glycoprotein Ib β-polypeptide (GP1BB)	21420725	P13224	GP1BB (P13224; GP1BB_HUMAN) Platelet glycoprotein Ib beta chain	platelet_GPIb	8	GPVI	0.456443	NTV	NTV	NTV	NTV
Q122	Exp II	GP1BB|glycoprotein Ib β-polypeptide (GP1BB)	21420725	P13224	GP1BB (P13224; GP1BB_HUMAN) Platelet glycoprotein Ib beta chain	platelet_GPIb	9	platelet_agonists	0.455937	NTV	NTV	NTV	NTV
Q122	Exp II	GP1BB|glycoprotein Ib β-polypeptide (GP1BB)	21420725	P13224	GP1BB (P13224; GP1BB_HUMAN) Platelet glycoprotein Ib beta chain	platelet_GPIb	10	ristocetin	0.455551	NTV	NTV	NTV	NTV
Q122	Exp II	GP1BB|glycoprotein Ib β-polypeptide (GP1BB)	21420725	P13224	GP1BB (P13224; GP1BB_HUMAN) Platelet glycoprotein Ib beta chain	platelet_GPIb	11	platelet_adhesion	0.455314	NTV	NTV	NTV	NTV
Q122	Exp II	GP1BB|glycoprotein Ib β-polypeptide (GP1BB)	21420725	P13224	GP1BB (P13224; GP1BB_HUMAN) Platelet glycoprotein Ib beta chain	platelet_GPIb	12	vWF	0.453442	NTV	NTV	NTV	NTV
Q123	Exp II	MMP9	22738689	P14780	MMP9 (P14780; MMP9_HUMAN) Matrix metalloproteinase-9	metalloproteinase-9 MMP9	1	MMP2	0.575546	NTV	NTV	NTV	NTV
Q123	Exp II	MMP9	22738689	P14780	MMP9 (P14780; MMP9_HUMAN) Matrix metalloproteinase-9	metalloproteinase-9 MMP9	2	MMP-2	0.564008	NTV	NTV	NTV	NTV
Q123	Exp II	MMP9	22738689	P14780	MMP9 (P14780; MMP9_HUMAN) Matrix metalloproteinase-9	metalloproteinase-9 MMP9	3	MMP-9	0.561151	FTV	FTV	FTV	FTV
Q123	Exp II	MMP9	22738689	P14780	MMP9 (P14780; MMP9_HUMAN) Matrix metalloproteinase-9	metalloproteinase-9 MMP9	4	matrix_metalloproteinases	0.55449	PTV	PTV	PTV	PTV
Q123	Exp II	MMP9	22738689	P14780	MMP9 (P14780; MMP9_HUMAN) Matrix metalloproteinase-9	metalloproteinase-9 MMP9	5	matrix_metalloproteinase	0.554138	PTV	PTV	PTV	PTV
Q123	Exp II	MMP9	22738689	P14780	MMP9 (P14780; MMP9_HUMAN) Matrix metalloproteinase-9	metalloproteinase-9 MMP9	6	MMP-2_MMP-9	0.549803	PTV	PTV	PTV	PTV
Q123	Exp II	MMP9	22738689	P14780	MMP9 (P14780; MMP9_HUMAN) Matrix metalloproteinase-9	metalloproteinase-9 MMP9	7	matrix_metalloproteinase-9	0.548307	FTV	FTV	FTV	FTV
Q123	Exp II	MMP9	22738689	P14780	MMP9 (P14780; MMP9_HUMAN) Matrix metalloproteinase-9	metalloproteinase-9 MMP9	8	matrix_metalloproteinase_-2	0.536893	NTV	NTV	NTV	NTV
Q123	Exp II	MMP9	22738689	P14780	MMP9 (P14780; MMP9_HUMAN) Matrix metalloproteinase-9	metalloproteinase-9 MMP9	9	TIMP2	0.533404	NTV	NTV	NTV	NTV
Q123	Exp II	MMP9	22738689	P14780	MMP9 (P14780; MMP9_HUMAN) Matrix metalloproteinase-9	metalloproteinase-9 MMP9	10	matrix_metalloproteinase-2	0.530823	NTV	NTV	NTV	NTV
Q123	Exp II	MMP9	22738689	P14780	MMP9 (P14780; MMP9_HUMAN) Matrix metalloproteinase-9	metalloproteinase-9 MMP9	11	MMPs	0.526381	PTV	PTV	PTV	PTV
Q123	Exp II	MMP9	22738689	P14780	MMP9 (P14780; MMP9_HUMAN) Matrix metalloproteinase-9	metalloproteinase-9 MMP9	12	MMP	0.52338	PTV	PTV	PTV	PTV
Q124	Exp II	BPI|bactericidal/permeability-increasing protein	23020738	P17213	BPI (P17213; BPI_HUMAN) Bactericidal permeability-increasing protein	bactericidal_permeability-increasing BPI	1	feature_(third-order)	0.362104	NTV	NTV	NTV	NTV
Q124	Exp II	BPI|bactericidal/permeability-increasing protein	23020738	P17213	BPI (P17213; BPI_HUMAN) Bactericidal permeability-increasing protein	bactericidal_permeability-increasing BPI	2	CC	0.322941	NTV	NTV	NTV	NTV
Q124	Exp II	BPI|bactericidal/permeability-increasing protein	23020738	P17213	BPI (P17213; BPI_HUMAN) Bactericidal permeability-increasing protein	bactericidal_permeability-increasing BPI	3	Plunc	0.318003	NTV	NTV	NTV	NTV
Q124	Exp II	BPI|bactericidal/permeability-increasing protein	23020738	P17213	BPI (P17213; BPI_HUMAN) Bactericidal permeability-increasing protein	bactericidal_permeability-increasing BPI	4	AHL_QS_system	0.2994	NTV	NTV	NTV	NTV
Q124	Exp II	BPI|bactericidal/permeability-increasing protein	23020738	P17213	BPI (P17213; BPI_HUMAN) Bactericidal permeability-increasing protein	bactericidal_permeability-increasing BPI	5	Reverse-phi	0.298298	NTV	NTV	NTV	NTV
Q124	Exp II	BPI|bactericidal/permeability-increasing protein	23020738	P17213	BPI (P17213; BPI_HUMAN) Bactericidal permeability-increasing protein	bactericidal_permeability-increasing BPI	6	nerve-cord	0.292224	NTV	NTV	NTV	NTV
Q124	Exp II	BPI|bactericidal/permeability-increasing protein	23020738	P17213	BPI (P17213; BPI_HUMAN) Bactericidal permeability-increasing protein	bactericidal_permeability-increasing BPI	7	(CPE	0.291506	NTV	NTV	NTV	NTV
Q124	Exp II	BPI|bactericidal/permeability-increasing protein	23020738	P17213	BPI (P17213; BPI_HUMAN) Bactericidal permeability-increasing protein	bactericidal_permeability-increasing BPI	8	strong-feature	0.285615	NTV	NTV	NTV	NTV
Q124	Exp II	BPI|bactericidal/permeability-increasing protein	23020738	P17213	BPI (P17213; BPI_HUMAN) Bactericidal permeability-increasing protein	bactericidal_permeability-increasing BPI	9	multimeric	0.279297	NTV	NTV	NTV	NTV
Q124	Exp II	BPI|bactericidal/permeability-increasing protein	23020738	P17213	BPI (P17213; BPI_HUMAN) Bactericidal permeability-increasing protein	bactericidal_permeability-increasing BPI	10	interpain_A	0.277551	NTV	NTV	NTV	NTV
Q124	Exp II	BPI|bactericidal/permeability-increasing protein	23020738	P17213	BPI (P17213; BPI_HUMAN) Bactericidal permeability-increasing protein	bactericidal_permeability-increasing BPI	11	satABC	0.27624	NTV	NTV	NTV	NTV
Q124	Exp II	BPI|bactericidal/permeability-increasing protein	23020738	P17213	BPI (P17213; BPI_HUMAN) Bactericidal permeability-increasing protein	bactericidal_permeability-increasing BPI	12	transgenic_cloned_cows	0.274279	NTV	NTV	NTV	NTV
Q125	Exp II	BPI|bactericidal/permeability-increasing protein	23020738	P17213	BPI (P17213; BPI_HUMAN) Bactericidal permeability-increasing protein	bactericidal_permeability-increasing_protein BPI	1	feature_(third-order)	0.430585	NTV	NTV	NTV	NTV
Q125	Exp II	BPI|bactericidal/permeability-increasing protein	23020738	P17213	BPI (P17213; BPI_HUMAN) Bactericidal permeability-increasing protein	bactericidal_permeability-increasing_protein BPI	2	Reverse-phi	0.344838	NTV	NTV	NTV	NTV
Q125	Exp II	BPI|bactericidal/permeability-increasing protein	23020738	P17213	BPI (P17213; BPI_HUMAN) Bactericidal permeability-increasing protein	bactericidal_permeability-increasing_protein BPI	3	weak-feature	0.329011	NTV	NTV	NTV	NTV
Q125	Exp II	BPI|bactericidal/permeability-increasing protein	23020738	P17213	BPI (P17213; BPI_HUMAN) Bactericidal permeability-increasing protein	bactericidal_permeability-increasing_protein BPI	4	sCD14	0.320364	NTV	NTV	NTV	NTV
Q125	Exp II	BPI|bactericidal/permeability-increasing protein	23020738	P17213	BPI (P17213; BPI_HUMAN) Bactericidal permeability-increasing protein	bactericidal_permeability-increasing_protein BPI	5	RTX-like	0.315784	NTV	NTV	NTV	NTV
Q125	Exp II	BPI|bactericidal/permeability-increasing protein	23020738	P17213	BPI (P17213; BPI_HUMAN) Bactericidal permeability-increasing protein	bactericidal_permeability-increasing_protein BPI	6	MUC8	0.315266	NTV	NTV	NTV	NTV
Q125	Exp II	BPI|bactericidal/permeability-increasing protein	23020738	P17213	BPI (P17213; BPI_HUMAN) Bactericidal permeability-increasing protein	bactericidal_permeability-increasing_protein BPI	7	chemotactic_factor	0.313483	NTV	NTV	NTV	NTV
Q125	Exp II	BPI|bactericidal/permeability-increasing protein	23020738	P17213	BPI (P17213; BPI_HUMAN) Bactericidal permeability-increasing protein	bactericidal_permeability-increasing_protein BPI	8	strong-feature	0.313358	NTV	NTV	NTV	NTV
Q125	Exp II	BPI|bactericidal/permeability-increasing protein	23020738	P17213	BPI (P17213; BPI_HUMAN) Bactericidal permeability-increasing protein	bactericidal_permeability-increasing_protein BPI	9	BADL_IADL	0.310574	NTV	NTV	NTV	NTV
Q125	Exp II	BPI|bactericidal/permeability-increasing protein	23020738	P17213	BPI (P17213; BPI_HUMAN) Bactericidal permeability-increasing protein	bactericidal_permeability-increasing_protein BPI	10	(first-order)_motion	0.307389	NTV	NTV	NTV	NTV
Q125	Exp II	BPI|bactericidal/permeability-increasing protein	23020738	P17213	BPI (P17213; BPI_HUMAN) Bactericidal permeability-increasing protein	bactericidal_permeability-increasing_protein BPI	11	group_B_Streptococcus_(GBS)	0.306416	NTV	NTV	NTV	NTV
Q125	Exp II	BPI|bactericidal/permeability-increasing protein	23020738	P17213	BPI (P17213; BPI_HUMAN) Bactericidal permeability-increasing protein	bactericidal_permeability-increasing_protein BPI	12	end-stop-feature	0.305141	NTV	NTV	NTV	NTV
Q126	Exp II	EGR1	23468932	P18146	EGR1 (P18146; EGR1_HUMAN) Early growth response protein 1	early_growth_response-1 EGR1	1	growth_response_gene-1	0.433448	PTV	PTV	PTV	PTV
Q126	Exp II	EGR1	23468932	P18146	EGR1 (P18146; EGR1_HUMAN) Early growth response protein 1	early_growth_response-1 EGR1	2	Egr-1	0.420943	PTV	FTV	FTV	FTV
Q126	Exp II	EGR1	23468932	P18146	EGR1 (P18146; EGR1_HUMAN) Early growth response protein 1	early_growth_response-1 EGR1	3	transcriptional_activation	0.419821	NTV	NTV	NTV	NTV
Q126	Exp II	EGR1	23468932	P18146	EGR1 (P18146; EGR1_HUMAN) Early growth response protein 1	early_growth_response-1 EGR1	4	target_genes	0.410886	NTV	NTV	NTV	NTV
Q126	Exp II	EGR1	23468932	P18146	EGR1 (P18146; EGR1_HUMAN) Early growth response protein 1	early_growth_response-1 EGR1	5	transcription_factor	0.406749	NTV	PTV	NTV	NTV
Q126	Exp II	EGR1	23468932	P18146	EGR1 (P18146; EGR1_HUMAN) Early growth response protein 1	early_growth_response-1 EGR1	6	transcription	0.399656	NTV	NTV	NTV	NTV
Q126	Exp II	EGR1	23468932	P18146	EGR1 (P18146; EGR1_HUMAN) Early growth response protein 1	early_growth_response-1 EGR1	7	repression	0.397626	NTV	NTV	NTV	NTV
Q126	Exp II	EGR1	23468932	P18146	EGR1 (P18146; EGR1_HUMAN) Early growth response protein 1	early_growth_response-1 EGR1	8	transcriptional_activity	0.391057	NTV	NTV	NTV	NTV
Q126	Exp II	EGR1	23468932	P18146	EGR1 (P18146; EGR1_HUMAN) Early growth response protein 1	early_growth_response-1 EGR1	9	its_target_gene	0.383706	NTV	NTV	NTV	NTV
Q126	Exp II	EGR1	23468932	P18146	EGR1 (P18146; EGR1_HUMAN) Early growth response protein 1	early_growth_response-1 EGR1	10	c-jun	0.382587	NTV	NTV	NTV	NTV
Q126	Exp II	EGR1	23468932	P18146	EGR1 (P18146; EGR1_HUMAN) Early growth response protein 1	early_growth_response-1 EGR1	11	transactivation	0.382226	NTV	NTV	NTV	NTV
Q126	Exp II	EGR1	23468932	P18146	EGR1 (P18146; EGR1_HUMAN) Early growth response protein 1	early_growth_response-1 EGR1	12	expression	0.377752	NTV	NTV	NTV	NTV
Q127	Exp II	vinculin	22197968|23429260	P18206	VCL (P18206; VINC_HUMAN) Vinculin	vinculin VCL	1	talin	0.556957	NTV	NTV	NTV	NTV
Q127	Exp II	vinculin	22197968|23429260	P18206	VCL (P18206; VINC_HUMAN) Vinculin	vinculin VCL	2	focal_adhesions	0.526516	NTV	NTV	NTV	NTV
Q127	Exp II	vinculin	22197968|23429260	P18206	VCL (P18206; VINC_HUMAN) Vinculin	vinculin VCL	3	cell_spreading	0.515255	NTV	NTV	NTV	NTV
Q127	Exp II	vinculin	22197968|23429260	P18206	VCL (P18206; VINC_HUMAN) Vinculin	vinculin VCL	4	focal_adhesion	0.508952	NTV	NTV	NTV	NTV
Q127	Exp II	vinculin	22197968|23429260	P18206	VCL (P18206; VINC_HUMAN) Vinculin	vinculin VCL	5	FAK	0.488527	NTV	NTV	NTV	NTV
Q127	Exp II	vinculin	22197968|23429260	P18206	VCL (P18206; VINC_HUMAN) Vinculin	vinculin VCL	6	actin_cytoskeleton	0.475972	NTV	NTV	NTV	NTV
Q127	Exp II	vinculin	22197968|23429260	P18206	VCL (P18206; VINC_HUMAN) Vinculin	vinculin VCL	7	actin	0.472971	NTV	NTV	NTV	NTV
Q127	Exp II	vinculin	22197968|23429260	P18206	VCL (P18206; VINC_HUMAN) Vinculin	vinculin VCL	8	stress_fibers	0.471126	NTV	NTV	NTV	NTV
Q127	Exp II	vinculin	22197968|23429260	P18206	VCL (P18206; VINC_HUMAN) Vinculin	vinculin VCL	9	actin_stress_fibers	0.461347	NTV	NTV	NTV	NTV
Q127	Exp II	vinculin	22197968|23429260	P18206	VCL (P18206; VINC_HUMAN) Vinculin	vinculin VCL	10	lamellipodia	0.460597	NTV	NTV	NTV	NTV
Q127	Exp II	vinculin	22197968|23429260	P18206	VCL (P18206; VINC_HUMAN) Vinculin	vinculin VCL	11	actin_filaments	0.458949	NTV	NTV	NTV	NTV
Q127	Exp II	vinculin	22197968|23429260	P18206	VCL (P18206; VINC_HUMAN) Vinculin	vinculin VCL	12	alpha-actinin	0.455398	NTV	NTV	NTV	NTV
Q128	Exp II	filamin A	23429260	P21333	FLNA (P21333; FLNA_HUMAN) Filamin-A	filamin-A FLNA	1	filamin_A	0.394058	FTV	FTV	FTV	FTV
Q128	Exp II	filamin A	23429260	P21333	FLNA (P21333; FLNA_HUMAN) Filamin-A	filamin-A FLNA	2	cell_motility	0.381725	NTV	NTV	NTV	NTV
Q128	Exp II	filamin A	23429260	P21333	FLNA (P21333; FLNA_HUMAN) Filamin-A	filamin-A FLNA	3	factor_(eIF)	0.362197	NTV	NTV	NTV	NTV
Q128	Exp II	filamin A	23429260	P21333	FLNA (P21333; FLNA_HUMAN) Filamin-A	filamin-A FLNA	4	maintained_enabling_S1P-mediated	0.355248	NTV	NTV	NTV	NTV
Q128	Exp II	filamin A	23429260	P21333	FLNA (P21333; FLNA_HUMAN) Filamin-A	filamin-A FLNA	5	Filamin_A	0.35289	FTV	FTV	FTV	FTV
Q128	Exp II	filamin A	23429260	P21333	FLNA (P21333; FLNA_HUMAN) Filamin-A	filamin-A FLNA	6	Aip2p	0.352609	NTV	NTV	NTV	NTV
Q128	Exp II	filamin A	23429260	P21333	FLNA (P21333; FLNA_HUMAN) Filamin-A	filamin-A FLNA	7	cortactin	0.350657	NTV	NTV	NTV	NTV
Q128	Exp II	filamin A	23429260	P21333	FLNA (P21333; FLNA_HUMAN) Filamin-A	filamin-A FLNA	8	melanoma_cells_through_modulation	0.348468	NTV	NTV	NTV	NTV
Q128	Exp II	filamin A	23429260	P21333	FLNA (P21333; FLNA_HUMAN) Filamin-A	filamin-A FLNA	9	actin_cytoskeleton	0.346715	NTV	NTV	NTV	NTV
Q128	Exp II	filamin A	23429260	P21333	FLNA (P21333; FLNA_HUMAN) Filamin-A	filamin-A FLNA	10	tumor_cell_migration	0.345917	NTV	NTV	NTV	NTV
Q128	Exp II	filamin A	23429260	P21333	FLNA (P21333; FLNA_HUMAN) Filamin-A	filamin-A FLNA	11	scaffold_protein	0.344475	NTV	NTV	NTV	NTV
Q128	Exp II	filamin A	23429260	P21333	FLNA (P21333; FLNA_HUMAN) Filamin-A	filamin-A FLNA	12	formin	0.344464	NTV	NTV	NTV	NTV
Q129	Exp II	thromboxane A2 receptor	24558106	P21731	TBXA2R (P21731; TA2R_HUMAN) Thromboxane A2 receptor	thromboxane_A2_receptor TBXA2R	1	gene_polymorphism	0.414935	NTV	NTV	NTV	NTV
Q129	Exp II	thromboxane A2 receptor	24558106	P21731	TBXA2R (P21731; TA2R_HUMAN) Thromboxane A2 receptor	thromboxane_A2_receptor TBXA2R	2	promoter_polymorphism	0.389712	NTV	NTV	NTV	NTV
Q129	Exp II	thromboxane A2 receptor	24558106	P21731	TBXA2R (P21731; TA2R_HUMAN) Thromboxane A2 receptor	thromboxane_A2_receptor TBXA2R	3	polymorphism	0.377741	NTV	NTV	NTV	NTV
Q129	Exp II	thromboxane A2 receptor	24558106	P21731	TBXA2R (P21731; TA2R_HUMAN) Thromboxane A2 receptor	thromboxane_A2_receptor TBXA2R	4	polymorphism_located	0.37647	NTV	NTV	NTV	NTV
Q129	Exp II	thromboxane A2 receptor	24558106	P21731	TBXA2R (P21731; TA2R_HUMAN) Thromboxane A2 receptor	thromboxane_A2_receptor TBXA2R	5	gene_polymorphisms	0.365089	NTV	NTV	NTV	NTV
Q129	Exp II	thromboxane A2 receptor	24558106	P21731	TBXA2R (P21731; TA2R_HUMAN) Thromboxane A2 receptor	thromboxane_A2_receptor TBXA2R	6	receptor)	0.35493	NTV	NTV	NTV	NTV
Q129	Exp II	thromboxane A2 receptor	24558106	P21731	TBXA2R (P21731; TA2R_HUMAN) Thromboxane A2 receptor	thromboxane_A2_receptor TBXA2R	7	polymorphisms	0.348202	NTV	NTV	NTV	NTV
Q129	Exp II	thromboxane A2 receptor	24558106	P21731	TBXA2R (P21731; TA2R_HUMAN) Thromboxane A2 receptor	thromboxane_A2_receptor TBXA2R	8	ESR2_polymorphism	0.34413	NTV	NTV	NTV	NTV
Q129	Exp II	thromboxane A2 receptor	24558106	P21731	TBXA2R (P21731; TA2R_HUMAN) Thromboxane A2 receptor	thromboxane_A2_receptor TBXA2R	9	C34T	0.342744	NTV	NTV	NTV	NTV
Q129	Exp II	thromboxane A2 receptor	24558106	P21731	TBXA2R (P21731; TA2R_HUMAN) Thromboxane A2 receptor	thromboxane_A2_receptor TBXA2R	10	aldosterone_synthase	0.341335	NTV	NTV	NTV	NTV
Q129	Exp II	thromboxane A2 receptor	24558106	P21731	TBXA2R (P21731; TA2R_HUMAN) Thromboxane A2 receptor	thromboxane_A2_receptor TBXA2R	11	promoter_region_polymorphism	0.339524	NTV	NTV	NTV	NTV
Q129	Exp II	thromboxane A2 receptor	24558106	P21731	TBXA2R (P21731; TA2R_HUMAN) Thromboxane A2 receptor	thromboxane_A2_receptor TBXA2R	12	poly_I:poly_C	0.337716	NTV	NTV	NTV	NTV
Q130	Exp II	insulin-like growth factor binding protein 4 (IGFBP4)|IGFBP4	20667078	P22692	IGFBP4 (P22692; IBP4_HUMAN) Insulin-like growth factor-binding protein 4	insulin-like_growth_factor-binding_protein IGFBP4	1	IGF_binding_protein	0.448245	PTV	PTV	PTV	NTV
Q130	Exp II	insulin-like growth factor binding protein 4 (IGFBP4)|IGFBP4	20667078	P22692	IGFBP4 (P22692; IBP4_HUMAN) Insulin-like growth factor-binding protein 4	insulin-like_growth_factor-binding_protein IGFBP4	2	IGFBPs	0.443267	PTV	PTV	PTV	NTV
Q130	Exp II	insulin-like growth factor binding protein 4 (IGFBP4)|IGFBP4	20667078	P22692	IGFBP4 (P22692; IBP4_HUMAN) Insulin-like growth factor-binding protein 4	insulin-like_growth_factor-binding_protein IGFBP4	3	IGF-I	0.433404	NTV	NTV	NTV	NTV
Q130	Exp II	insulin-like growth factor binding protein 4 (IGFBP4)|IGFBP4	20667078	P22692	IGFBP4 (P22692; IBP4_HUMAN) Insulin-like growth factor-binding protein 4	insulin-like_growth_factor-binding_protein IGFBP4	4	insulin-like_growth_factors	0.431986	PTV	NTV	PTV	PTV
Q130	Exp II	insulin-like growth factor binding protein 4 (IGFBP4)|IGFBP4	20667078	P22692	IGFBP4 (P22692; IBP4_HUMAN) Insulin-like growth factor-binding protein 4	insulin-like_growth_factor-binding_protein IGFBP4	5	insulin-like_growth_factor_binding	0.430742	PTV	PTV	PTV	PTV
Q130	Exp II	insulin-like growth factor binding protein 4 (IGFBP4)|IGFBP4	20667078	P22692	IGFBP4 (P22692; IBP4_HUMAN) Insulin-like growth factor-binding protein 4	insulin-like_growth_factor-binding_protein IGFBP4	6	IGF-binding_proteins	0.422161	PTV	PTV	PTV	PTV
Q130	Exp II	insulin-like growth factor binding protein 4 (IGFBP4)|IGFBP4	20667078	P22692	IGFBP4 (P22692; IBP4_HUMAN) Insulin-like growth factor-binding protein 4	insulin-like_growth_factor-binding_protein IGFBP4	7	IGF-II	0.417926	NTV	NTV	NTV	NTV
Q130	Exp II	insulin-like growth factor binding protein 4 (IGFBP4)|IGFBP4	20667078	P22692	IGFBP4 (P22692; IBP4_HUMAN) Insulin-like growth factor-binding protein 4	insulin-like_growth_factor-binding_protein IGFBP4	8	insulin-like_growth_factor-I	0.417313	NTV	NTV	NTV	NTV
Q130	Exp II	insulin-like growth factor binding protein 4 (IGFBP4)|IGFBP4	20667078	P22692	IGFBP4 (P22692; IBP4_HUMAN) Insulin-like growth factor-binding protein 4	insulin-like_growth_factor-binding_protein IGFBP4	9	ovarian_GCs	0.40629	NTV	NTV	NTV	NTV
Q130	Exp II	insulin-like growth factor binding protein 4 (IGFBP4)|IGFBP4	20667078	P22692	IGFBP4 (P22692; IBP4_HUMAN) Insulin-like growth factor-binding protein 4	insulin-like_growth_factor-binding_protein IGFBP4	10	insulin-like_growth_factor	0.404223	PTV	NTV	PTV	PTV
Q130	Exp II	insulin-like growth factor binding protein 4 (IGFBP4)|IGFBP4	20667078	P22692	IGFBP4 (P22692; IBP4_HUMAN) Insulin-like growth factor-binding protein 4	insulin-like_growth_factor-binding_protein IGFBP4	11	IGFBP3	0.403672	NTV	NTV	NTV	NTV
Q130	Exp II	insulin-like growth factor binding protein 4 (IGFBP4)|IGFBP4	20667078	P22692	IGFBP4 (P22692; IBP4_HUMAN) Insulin-like growth factor-binding protein 4	insulin-like_growth_factor-binding_protein IGFBP4	12	binding_protein-3	0.399552	NTV	NTV	NTV	NTV
Q131	Exp II	GSTT1|glutathione transferase	23188564|21938407	P30711	GSTT1 (P30711; GSTT1_HUMAN) Glutathione S-transferase theta-1	glutathione_S-transferase theta-1	1	glutathione-S-transferase	0.493645	PTV	NTV	PTV	PTV
Q131	Exp II	GSTT1|glutathione transferase	23188564|21938407	P30711	GSTT1 (P30711; GSTT1_HUMAN) Glutathione S-transferase theta-1	glutathione_S-transferase theta-1	2	glutathione_S-transferases	0.448747	PTV	NTV	NTV	PTV
Q131	Exp II	GSTT1|glutathione transferase	23188564|21938407	P30711	GSTT1 (P30711; GSTT1_HUMAN) Glutathione S-transferase theta-1	glutathione_S-transferase theta-1	3	glutathione_S-transferase_(GST)	0.438391	PTV	NTV	PTV	PTV
Q131	Exp II	GSTT1|glutathione transferase	23188564|21938407	P30711	GSTT1 (P30711; GSTT1_HUMAN) Glutathione S-transferase theta-1	glutathione_S-transferase theta-1	4	GST	0.413935	PTV	NTV	PTV	PTV
Q131	Exp II	GSTT1|glutathione transferase	23188564|21938407	P30711	GSTT1 (P30711; GSTT1_HUMAN) Glutathione S-transferase theta-1	glutathione_S-transferase theta-1	5	glutathione_reductase	0.408537	NTV	NTV	NTV	NTV
Q131	Exp II	GSTT1|glutathione transferase	23188564|21938407	P30711	GSTT1 (P30711; GSTT1_HUMAN) Glutathione S-transferase theta-1	glutathione_S-transferase theta-1	6	glutathione_transferase	0.407699	PTV	NTV	PTV	PTV
Q131	Exp II	GSTT1|glutathione transferase	23188564|21938407	P30711	GSTT1 (P30711; GSTT1_HUMAN) Glutathione S-transferase theta-1	glutathione_S-transferase theta-1	7	glutathione-S-transferase_(GST)	0.407255	PTV	NTV	PTV	PTV
Q131	Exp II	GSTT1|glutathione transferase	23188564|21938407	P30711	GSTT1 (P30711; GSTT1_HUMAN) Glutathione S-transferase theta-1	glutathione_S-transferase theta-1	8	GSTs	0.39332	PTV	NTV	PTV	PTV
Q131	Exp II	GSTT1|glutathione transferase	23188564|21938407	P30711	GSTT1 (P30711; GSTT1_HUMAN) Glutathione S-transferase theta-1	glutathione_S-transferase theta-1	9	microsomal_epoxide_hydrolase	0.365097	NTV	NTV	NTV	NTV
Q131	Exp II	GSTT1|glutathione transferase	23188564|21938407	P30711	GSTT1 (P30711; GSTT1_HUMAN) Glutathione S-transferase theta-1	glutathione_S-transferase theta-1	10	glutathione_peroxidase_glutathione_reductase	0.35352	NTV	NTV	NTV	NTV
Q131	Exp II	GSTT1|glutathione transferase	23188564|21938407	P30711	GSTT1 (P30711; GSTT1_HUMAN) Glutathione S-transferase theta-1	glutathione_S-transferase theta-1	11	epoxide_hydrolase	0.348959	NTV	NTV	NTV	NTV
Q131	Exp II	GSTT1|glutathione transferase	23188564|21938407	P30711	GSTT1 (P30711; GSTT1_HUMAN) Glutathione S-transferase theta-1	glutathione_S-transferase theta-1	12	glutathione_S-transferase_P1	0.3456	NTV	NTV	NTV	NTV
Q132	Exp II	CBS	22738689	P35520	CBS (P35520; CBS_HUMAN) Cystathionine beta-synthase	cystathionine_beta-synthase CBS	1	cystathionine	0.425318	FTV	PTV	NTV	PTV
Q132	Exp II	CBS	22738689	P35520	CBS (P35520; CBS_HUMAN) Cystathionine beta-synthase	cystathionine_beta-synthase CBS	2	844ins68bp	0.415516	NTV	NTV	NTV	NTV
Q132	Exp II	CBS	22738689	P35520	CBS (P35520; CBS_HUMAN) Cystathionine beta-synthase	cystathionine_beta-synthase CBS	3	homocystinuria	0.407648	NTV	NTV	NTV	NTV
Q132	Exp II	CBS	22738689	P35520	CBS (P35520; CBS_HUMAN) Cystathionine beta-synthase	cystathionine_beta-synthase CBS	4	cystathionine_beta-synthase_(CBS)	0.398709	FTV	FTV	FTV	FTV
Q132	Exp II	CBS	22738689	P35520	CBS (P35520; CBS_HUMAN) Cystathionine beta-synthase	cystathionine_beta-synthase CBS	5	methylmalonyl-CoA_mutase	0.385784	NTV	NTV	NTV	NTV
Q132	Exp II	CBS	22738689	P35520	CBS (P35520; CBS_HUMAN) Cystathionine beta-synthase	cystathionine_beta-synthase CBS	6	transsulfuration	0.377648	NTV	NTV	NTV	NTV
Q132	Exp II	CBS	22738689	P35520	CBS (P35520; CBS_HUMAN) Cystathionine beta-synthase	cystathionine_beta-synthase CBS	7	homocysteine	0.375781	NTV	NTV	NTV	NTV
Q132	Exp II	CBS	22738689	P35520	CBS (P35520; CBS_HUMAN) Cystathionine beta-synthase	cystathionine_beta-synthase CBS	8	NSM-IMF	0.373538	NTV	NTV	NTV	NTV
Q132	Exp II	CBS	22738689	P35520	CBS (P35520; CBS_HUMAN) Cystathionine beta-synthase	cystathionine_beta-synthase CBS	9	(CBS)	0.366146	FTV	FTV	FTV	FTV
Q132	Exp II	CBS	22738689	P35520	CBS (P35520; CBS_HUMAN) Cystathionine beta-synthase	cystathionine_beta-synthase CBS	10	BHMT	0.363354	NTV	NTV	NTV	NTV
Q132	Exp II	CBS	22738689	P35520	CBS (P35520; CBS_HUMAN) Cystathionine beta-synthase	cystathionine_beta-synthase CBS	11	methionine	0.359802	NTV	NTV	NTV	NTV
Q132	Exp II	CBS	22738689	P35520	CBS (P35520; CBS_HUMAN) Cystathionine beta-synthase	cystathionine_beta-synthase CBS	12	CBS_activity	0.357792	PTV	PTV	PTV	PTV
Q133	Exp II	insulin-like growth factor binding protein acid labile subunit (IGFALS)|IGFALS	20667078	P35858	IGFALS (P35858; ALS_HUMAN) Insulin-like growth factor-binding protein complex acid labile subunit	insulin-like_growth_factor-binding_protein IGFALS	1	insulin-like_growth_factor_binding	0.453317	PTV	PTV	PTV	PTV
Q133	Exp II	insulin-like growth factor binding protein acid labile subunit (IGFALS)|IGFALS	20667078	P35858	IGFALS (P35858; ALS_HUMAN) Insulin-like growth factor-binding protein complex acid labile subunit	insulin-like_growth_factor-binding_protein IGFALS	2	IGF_binding_protein	0.451284	FTV	PTV	PTV	PTV
Q133	Exp II	insulin-like growth factor binding protein acid labile subunit (IGFALS)|IGFALS	20667078	P35858	IGFALS (P35858; ALS_HUMAN) Insulin-like growth factor-binding protein complex acid labile subunit	insulin-like_growth_factor-binding_protein IGFALS	3	growth_hormone_(GH)	0.446926	NTV	NTV	NTV	NTV
Q133	Exp II	insulin-like growth factor binding protein acid labile subunit (IGFALS)|IGFALS	20667078	P35858	IGFALS (P35858; ALS_HUMAN) Insulin-like growth factor-binding protein complex acid labile subunit	insulin-like_growth_factor-binding_protein IGFALS	4	IGF-I_levels	0.440097	NTV	NTV	NTV	NTV
Q133	Exp II	insulin-like growth factor binding protein acid labile subunit (IGFALS)|IGFALS	20667078	P35858	IGFALS (P35858; ALS_HUMAN) Insulin-like growth factor-binding protein complex acid labile subunit	insulin-like_growth_factor-binding_protein IGFALS	5	growth_hormone	0.436778	NTV	NTV	NTV	NTV
Q133	Exp II	insulin-like growth factor binding protein acid labile subunit (IGFALS)|IGFALS	20667078	P35858	IGFALS (P35858; ALS_HUMAN) Insulin-like growth factor-binding protein complex acid labile subunit	insulin-like_growth_factor-binding_protein IGFALS	6	insulin-like_growth_factor-I	0.436313	NTV	NTV	NTV	NTV
Q133	Exp II	insulin-like growth factor binding protein acid labile subunit (IGFALS)|IGFALS	20667078	P35858	IGFALS (P35858; ALS_HUMAN) Insulin-like growth factor-binding protein complex acid labile subunit	insulin-like_growth_factor-binding_protein IGFALS	7	IGF-I	0.431055	NTV	NTV	NTV	NTV
Q133	Exp II	insulin-like growth factor binding protein acid labile subunit (IGFALS)|IGFALS	20667078	P35858	IGFALS (P35858; ALS_HUMAN) Insulin-like growth factor-binding protein complex acid labile subunit	insulin-like_growth_factor-binding_protein IGFALS	8	insulin-like_growth_factor-1_(IGF-1)	0.43008	NTV	NTV	NTV	NTV
Q133	Exp II	insulin-like growth factor binding protein acid labile subunit (IGFALS)|IGFALS	20667078	P35858	IGFALS (P35858; ALS_HUMAN) Insulin-like growth factor-binding protein complex acid labile subunit	insulin-like_growth_factor-binding_protein IGFALS	9	IGFBP-3	0.429816	NTV	NTV	NTV	NTV
Q133	Exp II	insulin-like growth factor binding protein acid labile subunit (IGFALS)|IGFALS	20667078	P35858	IGFALS (P35858; ALS_HUMAN) Insulin-like growth factor-binding protein complex acid labile subunit	insulin-like_growth_factor-binding_protein IGFALS	10	insulin-like_growth_factor_-I	0.427423	NTV	NTV	NTV	NTV
Q133	Exp II	insulin-like growth factor binding protein acid labile subunit (IGFALS)|IGFALS	20667078	P35858	IGFALS (P35858; ALS_HUMAN) Insulin-like growth factor-binding protein complex acid labile subunit	insulin-like_growth_factor-binding_protein IGFALS	11	acid-labile_subunit_(ALS)	0.427326	PTV	FTV	PTV	PTV
Q133	Exp II	insulin-like growth factor binding protein acid labile subunit (IGFALS)|IGFALS	20667078	P35858	IGFALS (P35858; ALS_HUMAN) Insulin-like growth factor-binding protein complex acid labile subunit	insulin-like_growth_factor-binding_protein IGFALS	12	IGF-1	0.424636	NTV	NTV	NTV	NTV
Q134	Exp II	PPARG	23468932	P37231	PPARG (P37231; PPARG_HUMAN) Peroxisome proliferator-activated receptor gamma	peroxisome_proliferator-activated PPARG	1	peroxisome_proliferator-activated_receptor_gamma	0.548624	FTV	FTV	FTV	FTV
Q134	Exp II	PPARG	23468932	P37231	PPARG (P37231; PPARG_HUMAN) Peroxisome proliferator-activated receptor gamma	peroxisome_proliferator-activated PPARG	2	peroxisome_proliferator-activated_receptor	0.524602	PTV	PTV	PTV	PTV
Q134	Exp II	PPARG	23468932	P37231	PPARG (P37231; PPARG_HUMAN) Peroxisome proliferator-activated receptor gamma	peroxisome_proliferator-activated PPARG	3	PPARalpha	0.506301	NTV	NTV	NTV	NTV
Q134	Exp II	PPARG	23468932	P37231	PPARG (P37231; PPARG_HUMAN) Peroxisome proliferator-activated receptor gamma	peroxisome_proliferator-activated PPARG	4	peroxisome_proliferator-activated_receptor-gamma	0.48986	FTV	FTV	PTV	FTV
Q134	Exp II	PPARG	23468932	P37231	PPARG (P37231; PPARG_HUMAN) Peroxisome proliferator-activated receptor gamma	peroxisome_proliferator-activated PPARG	5	peroxisome_proliferator-activated_receptor_alpha	0.481839	FTV	NTV	NTV	FTV
Q134	Exp II	PPARG	23468932	P37231	PPARG (P37231; PPARG_HUMAN) Peroxisome proliferator-activated receptor gamma	peroxisome_proliferator-activated PPARG	6	PPARgamma_agonist	0.469362	PTV	NTV	PTV	PTV
Q134	Exp II	PPARG	23468932	P37231	PPARG (P37231; PPARG_HUMAN) Peroxisome proliferator-activated receptor gamma	peroxisome_proliferator-activated PPARG	7	PPARgamma	0.467259	PTV	FTV	FTV	PTV
Q134	Exp II	PPARG	23468932	P37231	PPARG (P37231; PPARG_HUMAN) Peroxisome proliferator-activated receptor gamma	peroxisome_proliferator-activated PPARG	8	peroxisome_proliferator-activated_receptors	0.462146	PTV	PTV	PTV	PTV
Q134	Exp II	PPARG	23468932	P37231	PPARG (P37231; PPARG_HUMAN) Peroxisome proliferator-activated receptor gamma	peroxisome_proliferator-activated PPARG	9	PPAR-alpha	0.458121	NTV	NTV	NTV	NTV
Q134	Exp II	PPARG	23468932	P37231	PPARG (P37231; PPARG_HUMAN) Peroxisome proliferator-activated receptor gamma	peroxisome_proliferator-activated PPARG	10	PPARdelta	0.456881	NTV	NTV	NTV	NTV
Q134	Exp II	PPARG	23468932	P37231	PPARG (P37231; PPARG_HUMAN) Peroxisome proliferator-activated receptor gamma	peroxisome_proliferator-activated PPARG	11	PPARs	0.453632	PTV	PTV	PTV	PTV
Q134	Exp II	PPARG	23468932	P37231	PPARG (P37231; PPARG_HUMAN) Peroxisome proliferator-activated receptor gamma	peroxisome_proliferator-activated PPARG	12	hepatic_expression	0.448931	NTV	NTV	NTV	NTV
Q135	Exp II	serum cathepsin K	24954318	P43235	CTSK (P43235; CATK_HUMAN) Cathepsin K	cathepsin_K CTSK	1	bone_resorption	0.530651	NTV	NTV	NTV	NTV
Q135	Exp II	serum cathepsin K	24954318	P43235	CTSK (P43235; CATK_HUMAN) Cathepsin K	cathepsin_K CTSK	2	osteoclasts	0.522998	NTV	NTV	NTV	NTV
Q135	Exp II	serum cathepsin K	24954318	P43235	CTSK (P43235; CATK_HUMAN) Cathepsin K	cathepsin_K CTSK	3	RANKL	0.499149	NTV	NTV	NTV	NTV
Q135	Exp II	serum cathepsin K	24954318	P43235	CTSK (P43235; CATK_HUMAN) Cathepsin K	cathepsin_K CTSK	4	osteoclast_differentiation	0.494374	NTV	NTV	NTV	NTV
Q135	Exp II	serum cathepsin K	24954318	P43235	CTSK (P43235; CATK_HUMAN) Cathepsin K	cathepsin_K CTSK	5	osteoclastogenesis	0.487615	NTV	NTV	NTV	NTV
Q135	Exp II	serum cathepsin K	24954318	P43235	CTSK (P43235; CATK_HUMAN) Cathepsin K	cathepsin_K CTSK	6	tartrate-resistant_acid_phosphatase	0.487462	NTV	NTV	NTV	NTV
Q135	Exp II	serum cathepsin K	24954318	P43235	CTSK (P43235; CATK_HUMAN) Cathepsin K	cathepsin_K CTSK	7	osteoclast_activity	0.472673	NTV	NTV	NTV	NTV
Q135	Exp II	serum cathepsin K	24954318	P43235	CTSK (P43235; CATK_HUMAN) Cathepsin K	cathepsin_K CTSK	8	osteoclast	0.472612	NTV	NTV	NTV	NTV
Q135	Exp II	serum cathepsin K	24954318	P43235	CTSK (P43235; CATK_HUMAN) Cathepsin K	cathepsin_K CTSK	9	osteopontin	0.457203	NTV	NTV	NTV	NTV
Q135	Exp II	serum cathepsin K	24954318	P43235	CTSK (P43235; CATK_HUMAN) Cathepsin K	cathepsin_K CTSK	10	tartrate-resistant_acid_phosphatase_(TRAP)	0.451797	NTV	NTV	NTV	NTV
Q135	Exp II	serum cathepsin K	24954318	P43235	CTSK (P43235; CATK_HUMAN) Cathepsin K	cathepsin_K CTSK	11	osteoclast_formation	0.448404	NTV	NTV	NTV	NTV
Q135	Exp II	serum cathepsin K	24954318	P43235	CTSK (P43235; CATK_HUMAN) Cathepsin K	cathepsin_K CTSK	12	osteocalcin	0.44207	NTV	NTV	NTV	NTV
Q136	Exp II	ABCG1	21840418	P45844	ABCG1 (P45844; ABCG1_HUMAN) ATP-binding cassette sub-family G member 1	ATP-binding_cassette (ABCG1)	1	human_ATP-binding_cassette	0.451044	FTV	PTV	PTV	PTV
Q136	Exp II	ABCG1	21840418	P45844	ABCG1 (P45844; ABCG1_HUMAN) ATP-binding cassette sub-family G member 1	ATP-binding_cassette (ABCG1)	2	aTP-binding_cassette	0.443484	PTV	PTV	PTV	FTV
Q136	Exp II	ABCG1	21840418	P45844	ABCG1 (P45844; ABCG1_HUMAN) ATP-binding cassette sub-family G member 1	ATP-binding_cassette (ABCG1)	3	ATP-binding_cassette_(ABC)_transporters	0.426684	PTV	NTV	PTV	PTV
Q136	Exp II	ABCG1	21840418	P45844	ABCG1 (P45844; ABCG1_HUMAN) ATP-binding cassette sub-family G member 1	ATP-binding_cassette (ABCG1)	4	organic_anion_transporting_polypeptide	0.426622	NTV	NTV	NTV	NTV
Q136	Exp II	ABCG1	21840418	P45844	ABCG1 (P45844; ABCG1_HUMAN) ATP-binding cassette sub-family G member 1	ATP-binding_cassette (ABCG1)	5	ATP-binding_cassette_transporters	0.425701	PTV	NTV	PTV	PTV
Q136	Exp II	ABCG1	21840418	P45844	ABCG1 (P45844; ABCG1_HUMAN) ATP-binding cassette sub-family G member 1	ATP-binding_cassette (ABCG1)	6	transporters	0.421477	NTV	NTV	NTV	NTV
Q136	Exp II	ABCG1	21840418	P45844	ABCG1 (P45844; ABCG1_HUMAN) ATP-binding cassette sub-family G member 1	ATP-binding_cassette (ABCG1)	7	ATP-binding_cassette_(ABC)_transporter	0.420875	PTV	NTV	PTV	PTV
Q136	Exp II	ABCG1	21840418	P45844	ABCG1 (P45844; ABCG1_HUMAN) ATP-binding cassette sub-family G member 1	ATP-binding_cassette (ABCG1)	8	multidrug_resistance_protein	0.414728	NTV	NTV	NTV	NTV
Q136	Exp II	ABCG1	21840418	P45844	ABCG1 (P45844; ABCG1_HUMAN) ATP-binding cassette sub-family G member 1	ATP-binding_cassette (ABCG1)	9	breast_cancer_resistance	0.413407	NTV	NTV	NTV	NTV
Q136	Exp II	ABCG1	21840418	P45844	ABCG1 (P45844; ABCG1_HUMAN) ATP-binding cassette sub-family G member 1	ATP-binding_cassette (ABCG1)	10	ABCA1	0.401458	FTV	NTV	NTV	NTV
Q136	Exp II	ABCG1	21840418	P45844	ABCG1 (P45844; ABCG1_HUMAN) ATP-binding cassette sub-family G member 1	ATP-binding_cassette (ABCG1)	11	multidrug_resistance-associated_protein	0.401369	NTV	NTV	NTV	NTV
Q136	Exp II	ABCG1	21840418	P45844	ABCG1 (P45844; ABCG1_HUMAN) ATP-binding cassette sub-family G member 1	ATP-binding_cassette (ABCG1)	12	transporters_such_as	0.399239	NTV	NTV	NTV	NTV
Q137	Exp II	sodium/potassium-transporting ATPase gamma chain	20811296	P54710	FXYD2 (P54710; ATNG_HUMAN) Sodium/potassium-transporting ATPase subunit gamma	sodium/potassium-transporting_ATPase FXYD2	1	Na_K-ATPase	0.365552	NTV	PTV	FTV	FTV
Q137	Exp II	sodium/potassium-transporting ATPase gamma chain	20811296	P54710	FXYD2 (P54710; ATNG_HUMAN) Sodium/potassium-transporting ATPase subunit gamma	sodium/potassium-transporting_ATPase FXYD2	2	BKCa	0.350431	NTV	NTV	NTV	NTV
Q137	Exp II	sodium/potassium-transporting ATPase gamma chain	20811296	P54710	FXYD2 (P54710; ATNG_HUMAN) Sodium/potassium-transporting ATPase subunit gamma	sodium/potassium-transporting_ATPase FXYD2	3	Kir	0.348106	NTV	NTV	NTV	NTV
Q137	Exp II	sodium/potassium-transporting ATPase gamma chain	20811296	P54710	FXYD2 (P54710; ATNG_HUMAN) Sodium/potassium-transporting ATPase subunit gamma	sodium/potassium-transporting_ATPase FXYD2	4	was_coexpressed_with	0.346906	NTV	NTV	NTV	NTV
Q137	Exp II	sodium/potassium-transporting ATPase gamma chain	20811296	P54710	FXYD2 (P54710; ATNG_HUMAN) Sodium/potassium-transporting ATPase subunit gamma	sodium/potassium-transporting_ATPase FXYD2	5	Doc2gamma	0.340673	NTV	NTV	NTV	NTV
Q137	Exp II	sodium/potassium-transporting ATPase gamma chain	20811296	P54710	FXYD2 (P54710; ATNG_HUMAN) Sodium/potassium-transporting ATPase subunit gamma	sodium/potassium-transporting_ATPase FXYD2	6	K+	0.340652	NTV	NTV	NTV	NTV
Q137	Exp II	sodium/potassium-transporting ATPase gamma chain	20811296	P54710	FXYD2 (P54710; ATNG_HUMAN) Sodium/potassium-transporting ATPase subunit gamma	sodium/potassium-transporting_ATPase FXYD2	7	channel_activity	0.333185	NTV	NTV	NTV	NTV
Q137	Exp II	sodium/potassium-transporting ATPase gamma chain	20811296	P54710	FXYD2 (P54710; ATNG_HUMAN) Sodium/potassium-transporting ATPase subunit gamma	sodium/potassium-transporting_ATPase FXYD2	8	alpha3-_alpha4-	0.332944	NTV	NTV	NTV	NTV
Q137	Exp II	sodium/potassium-transporting ATPase gamma chain	20811296	P54710	FXYD2 (P54710; ATNG_HUMAN) Sodium/potassium-transporting ATPase subunit gamma	sodium/potassium-transporting_ATPase FXYD2	9	Ca2+_activated_K+	0.33049	NTV	NTV	NTV	NTV
Q137	Exp II	sodium/potassium-transporting ATPase gamma chain	20811296	P54710	FXYD2 (P54710; ATNG_HUMAN) Sodium/potassium-transporting ATPase subunit gamma	sodium/potassium-transporting_ATPase FXYD2	10	regulates_E-cadherin	0.327369	NTV	NTV	NTV	NTV
Q137	Exp II	sodium/potassium-transporting ATPase gamma chain	20811296	P54710	FXYD2 (P54710; ATNG_HUMAN) Sodium/potassium-transporting ATPase subunit gamma	sodium/potassium-transporting_ATPase FXYD2	11	ion-conducting_pore	0.323618	NTV	NTV	NTV	NTV
Q137	Exp II	sodium/potassium-transporting ATPase gamma chain	20811296	P54710	FXYD2 (P54710; ATNG_HUMAN) Sodium/potassium-transporting ATPase subunit gamma	sodium/potassium-transporting_ATPase FXYD2	12	Trk_system	0.32321	NTV	NTV	NTV	NTV
Q138	Exp II	sodium/potassium-transporting ATPase gamma chain	20811296	P54710	FXYD2 (P54710; ATNG_HUMAN) Sodium/potassium-transporting ATPase subunit gamma	FXYD2	1	Na_K-ATPase	0.353565	NTV	PTV	PTV	NTV
Q138	Exp II	sodium/potassium-transporting ATPase gamma chain	20811296	P54710	FXYD2 (P54710; ATNG_HUMAN) Sodium/potassium-transporting ATPase subunit gamma	FXYD2	2	voltage_sensing	0.316938	NTV	NTV	NTV	NTV
Q138	Exp II	sodium/potassium-transporting ATPase gamma chain	20811296	P54710	FXYD2 (P54710; ATNG_HUMAN) Sodium/potassium-transporting ATPase subunit gamma	FXYD2	3	gating_properties	0.314873	NTV	NTV	NTV	NTV
Q138	Exp II	sodium/potassium-transporting ATPase gamma chain	20811296	P54710	FXYD2 (P54710; ATNG_HUMAN) Sodium/potassium-transporting ATPase subunit gamma	FXYD2	4	shares_characteristics_with	0.312284	NTV	NTV	NTV	NTV
Q138	Exp II	sodium/potassium-transporting ATPase gamma chain	20811296	P54710	FXYD2 (P54710; ATNG_HUMAN) Sodium/potassium-transporting ATPase subunit gamma	FXYD2	5	CAKbeta	0.312253	NTV	NTV	NTV	NTV
Q138	Exp II	sodium/potassium-transporting ATPase gamma chain	20811296	P54710	FXYD2 (P54710; ATNG_HUMAN) Sodium/potassium-transporting ATPase subunit gamma	FXYD2	6	IL-11_receptor	0.312134	NTV	NTV	NTV	NTV
Q138	Exp II	sodium/potassium-transporting ATPase gamma chain	20811296	P54710	FXYD2 (P54710; ATNG_HUMAN) Sodium/potassium-transporting ATPase subunit gamma	FXYD2	7	Kir	0.308859	NTV	NTV	NTV	NTV
Q138	Exp II	sodium/potassium-transporting ATPase gamma chain	20811296	P54710	FXYD2 (P54710; ATNG_HUMAN) Sodium/potassium-transporting ATPase subunit gamma	FXYD2	8	K(+)_channel	0.303732	NTV	PTV	NTV	NTV
Q138	Exp II	sodium/potassium-transporting ATPase gamma chain	20811296	P54710	FXYD2 (P54710; ATNG_HUMAN) Sodium/potassium-transporting ATPase subunit gamma	FXYD2	9	ecdysone-inducible_gene	0.302933	NTV	NTV	NTV	NTV
Q138	Exp II	sodium/potassium-transporting ATPase gamma chain	20811296	P54710	FXYD2 (P54710; ATNG_HUMAN) Sodium/potassium-transporting ATPase subunit gamma	FXYD2	10	heterotetrameric_channels	0.302266	NTV	PTV	NTV	NTV
Q138	Exp II	sodium/potassium-transporting ATPase gamma chain	20811296	P54710	FXYD2 (P54710; ATNG_HUMAN) Sodium/potassium-transporting ATPase subunit gamma	FXYD2	11	potassium_channel	0.299384	NTV	PTV	NTV	NTV
Q138	Exp II	sodium/potassium-transporting ATPase gamma chain	20811296	P54710	FXYD2 (P54710; ATNG_HUMAN) Sodium/potassium-transporting ATPase subunit gamma	FXYD2	12	alpha1G	0.298849	NTV	NTV	NTV	NTV
Q139	Exp II	kidney androgen-regulated protein	22371488	P61110	Kap (P61110; ANRE_MOUSE) Kidney androgen-regulated protein	kidney_androgen-regulated_protein Kap	1	Kap_beta2	0.348268	PTV	PTV	NTV	PTV
Q139	Exp II	kidney androgen-regulated protein	22371488	P61110	Kap (P61110; ANRE_MOUSE) Kidney androgen-regulated protein	kidney_androgen-regulated_protein Kap	2	amino-terminal_region	0.323413	NTV	NTV	NTV	NTV
Q139	Exp II	kidney androgen-regulated protein	22371488	P61110	Kap (P61110; ANRE_MOUSE) Kidney androgen-regulated protein	kidney_androgen-regulated_protein Kap	3	would_like_to_get	0.320609	NTV	NTV	NTV	NTV
Q139	Exp II	kidney androgen-regulated protein	22371488	P61110	Kap (P61110; ANRE_MOUSE) Kidney androgen-regulated protein	kidney_androgen-regulated_protein Kap	4	TMV_RNA	0.311506	NTV	NTV	NTV	NTV
Q139	Exp II	kidney androgen-regulated protein	22371488	P61110	Kap (P61110; ANRE_MOUSE) Kidney androgen-regulated protein	kidney_androgen-regulated_protein Kap	5	glucocorticoid-induced_kinase	0.307082	NTV	NTV	NTV	NTV
Q139	Exp II	kidney androgen-regulated protein	22371488	P61110	Kap (P61110; ANRE_MOUSE) Kidney androgen-regulated protein	kidney_androgen-regulated_protein Kap	6	C-tail	0.304843	NTV	NTV	NTV	NTV
Q139	Exp II	kidney androgen-regulated protein	22371488	P61110	Kap (P61110; ANRE_MOUSE) Kidney androgen-regulated protein	kidney_androgen-regulated_protein Kap	7	cytoplasmic_tail_(CT)	0.303259	NTV	NTV	NTV	NTV
Q139	Exp II	kidney androgen-regulated protein	22371488	P61110	Kap (P61110; ANRE_MOUSE) Kidney androgen-regulated protein	kidney_androgen-regulated_protein Kap	8	U31_protein	0.303128	NTV	NTV	NTV	NTV
Q139	Exp II	kidney androgen-regulated protein	22371488	P61110	Kap (P61110; ANRE_MOUSE) Kidney androgen-regulated protein	kidney_androgen-regulated_protein Kap	9	3'-half	0.299755	NTV	NTV	NTV	NTV
Q139	Exp II	kidney androgen-regulated protein	22371488	P61110	Kap (P61110; ANRE_MOUSE) Kidney androgen-regulated protein	kidney_androgen-regulated_protein Kap	10	MAGOH	0.298286	NTV	NTV	NTV	NTV
Q139	Exp II	kidney androgen-regulated protein	22371488	P61110	Kap (P61110; ANRE_MOUSE) Kidney androgen-regulated protein	kidney_androgen-regulated_protein Kap	11	Its_Comparison_with	0.294847	NTV	NTV	NTV	NTV
Q139	Exp II	kidney androgen-regulated protein	22371488	P61110	Kap (P61110; ANRE_MOUSE) Kidney androgen-regulated protein	kidney_androgen-regulated_protein Kap	12	adeno-associated_virus_type	0.293012	NTV	NTV	NTV	NTV
Q140	Exp II	beta-2 microglobulin|B2M	20667078	P61769	B2M (P61769; B2MG_HUMAN) Beta-2-microglobulin	beta-2-microglobulin B2M	1	creatinine	0.385211	NTV	NTV	NTV	NTV
Q140	Exp II	beta-2 microglobulin|B2M	20667078	P61769	B2M (P61769; B2MG_HUMAN) Beta-2-microglobulin	beta-2-microglobulin B2M	2	urine_NGAL	0.371562	NTV	NTV	NTV	NTV
Q140	Exp II	beta-2 microglobulin|B2M	20667078	P61769	B2M (P61769; B2MG_HUMAN) Beta-2-microglobulin	beta-2-microglobulin B2M	3	could_independently_predict	0.37059	NTV	NTV	NTV	NTV
Q140	Exp II	beta-2 microglobulin|B2M	20667078	P61769	B2M (P61769; B2MG_HUMAN) Beta-2-microglobulin	beta-2-microglobulin B2M	4	β-trace_protein_β2-microglobulin_cystatin	0.358792	PTV	PTV	NTV	PTV
Q140	Exp II	beta-2 microglobulin|B2M	20667078	P61769	B2M (P61769; B2MG_HUMAN) Beta-2-microglobulin	beta-2-microglobulin B2M	5	serum_creatinine	0.347964	NTV	NTV	NTV	NTV
Q140	Exp II	beta-2 microglobulin|B2M	20667078	P61769	B2M (P61769; B2MG_HUMAN) Beta-2-microglobulin	beta-2-microglobulin B2M	6	beta2-microglobulin	0.34718	FTV	FTV	FTV	FTV
Q140	Exp II	beta-2 microglobulin|B2M	20667078	P61769	B2M (P61769; B2MG_HUMAN) Beta-2-microglobulin	beta-2-microglobulin B2M	7	elevated	0.341237	NTV	NTV	NTV	NTV
Q140	Exp II	beta-2 microglobulin|B2M	20667078	P61769	B2M (P61769; B2MG_HUMAN) Beta-2-microglobulin	beta-2-microglobulin B2M	8	SCr	0.340423	NTV	NTV	NTV	NTV
Q140	Exp II	beta-2 microglobulin|B2M	20667078	P61769	B2M (P61769; B2MG_HUMAN) Beta-2-microglobulin	beta-2-microglobulin B2M	9	creatinine_clearance	0.33892	NTV	NTV	NTV	NTV
Q140	Exp II	beta-2 microglobulin|B2M	20667078	P61769	B2M (P61769; B2MG_HUMAN) Beta-2-microglobulin	beta-2-microglobulin B2M	10	urinary_β2-microglobulin	0.336812	PTV	PTV	PTV	PTV
Q140	Exp II	beta-2 microglobulin|B2M	20667078	P61769	B2M (P61769; B2MG_HUMAN) Beta-2-microglobulin	beta-2-microglobulin B2M	11	CysC	0.335859	NTV	NTV	NTV	NTV
Q140	Exp II	beta-2 microglobulin|B2M	20667078	P61769	B2M (P61769; B2MG_HUMAN) Beta-2-microglobulin	beta-2-microglobulin B2M	12	creatinine_concentrations	0.334895	NTV	NTV	NTV	NTV
Q141	Exp II	PPIA|peptidyl-prolyl isomerase A (PPIA)	20667078	P62937	PPIA (P62937; PPIA_HUMAN) Peptidyl-prolyl cis-trans isomerase A	peptidyl-prolyl_cis-trans	1	inositol_tetraphosphate	0.323658	NTV	NTV	NTV	NTV
Q141	Exp II	PPIA|peptidyl-prolyl isomerase A (PPIA)	20667078	P62937	PPIA (P62937; PPIA_HUMAN) Peptidyl-prolyl cis-trans isomerase A	peptidyl-prolyl_cis-trans	2	sigma-dependent_activator	0.320414	NTV	NTV	NTV	NTV
Q141	Exp II	PPIA|peptidyl-prolyl isomerase A (PPIA)	20667078	P62937	PPIA (P62937; PPIA_HUMAN) Peptidyl-prolyl cis-trans isomerase A	peptidyl-prolyl_cis-trans	3	defined_developmental_window	0.312726	NTV	NTV	NTV	NTV
Q141	Exp II	PPIA|peptidyl-prolyl isomerase A (PPIA)	20667078	P62937	PPIA (P62937; PPIA_HUMAN) Peptidyl-prolyl cis-trans isomerase A	peptidyl-prolyl_cis-trans	4	effective_preventive_measure	0.300094	NTV	NTV	NTV	NTV
Q141	Exp II	PPIA|peptidyl-prolyl isomerase A (PPIA)	20667078	P62937	PPIA (P62937; PPIA_HUMAN) Peptidyl-prolyl cis-trans isomerase A	peptidyl-prolyl_cis-trans	5	Weekly_Marijuana	0.297336	NTV	NTV	NTV	NTV
Q141	Exp II	PPIA|peptidyl-prolyl isomerase A (PPIA)	20667078	P62937	PPIA (P62937; PPIA_HUMAN) Peptidyl-prolyl cis-trans isomerase A	peptidyl-prolyl_cis-trans	6	postponing_sexual_intercourse	0.295941	NTV	NTV	NTV	NTV
Q141	Exp II	PPIA|peptidyl-prolyl isomerase A (PPIA)	20667078	P62937	PPIA (P62937; PPIA_HUMAN) Peptidyl-prolyl cis-trans isomerase A	peptidyl-prolyl_cis-trans	7	a_German_cohort	0.295085	NTV	NTV	NTV	NTV
Q141	Exp II	PPIA|peptidyl-prolyl isomerase A (PPIA)	20667078	P62937	PPIA (P62937; PPIA_HUMAN) Peptidyl-prolyl cis-trans isomerase A	peptidyl-prolyl_cis-trans	8	Shn-2	0.293441	NTV	NTV	NTV	NTV
Q141	Exp II	PPIA|peptidyl-prolyl isomerase A (PPIA)	20667078	P62937	PPIA (P62937; PPIA_HUMAN) Peptidyl-prolyl cis-trans isomerase A	peptidyl-prolyl_cis-trans	9	Th2-mediated_diseases	0.292778	NTV	NTV	NTV	NTV
Q141	Exp II	PPIA|peptidyl-prolyl isomerase A (PPIA)	20667078	P62937	PPIA (P62937; PPIA_HUMAN) Peptidyl-prolyl cis-trans isomerase A	peptidyl-prolyl_cis-trans	10	post-fledging_dispersal	0.290138	NTV	NTV	NTV	NTV
Q141	Exp II	PPIA|peptidyl-prolyl isomerase A (PPIA)	20667078	P62937	PPIA (P62937; PPIA_HUMAN) Peptidyl-prolyl cis-trans isomerase A	peptidyl-prolyl_cis-trans	11	Protein_Evolution	0.287822	NTV	NTV	NTV	NTV
Q141	Exp II	PPIA|peptidyl-prolyl isomerase A (PPIA)	20667078	P62937	PPIA (P62937; PPIA_HUMAN) Peptidyl-prolyl cis-trans isomerase A	peptidyl-prolyl_cis-trans	12	Poxviridae	0.287175	NTV	NTV	NTV	NTV
Q142	Exp II	OLR1	22738689	P78380	OLR1 (P78380; OLR1_HUMAN) Oxidized low-density lipoprotein receptor 1	oxidized_low-density_lipoprotein receptor_1 OLR1	1	atherogenesis	0.469405	NTV	NTV	NTV	NTV
Q142	Exp II	OLR1	22738689	P78380	OLR1 (P78380; OLR1_HUMAN) Oxidized low-density lipoprotein receptor 1	oxidized_low-density_lipoprotein receptor_1 OLR1	2	atherosclerosis	0.465861	NTV	NTV	NTV	NTV
Q142	Exp II	OLR1	22738689	P78380	OLR1 (P78380; OLR1_HUMAN) Oxidized low-density lipoprotein receptor 1	oxidized_low-density_lipoprotein receptor_1 OLR1	3	CD36	0.43928	NTV	NTV	NTV	NTV
Q142	Exp II	OLR1	22738689	P78380	OLR1 (P78380; OLR1_HUMAN) Oxidized low-density lipoprotein receptor 1	oxidized_low-density_lipoprotein receptor_1 OLR1	4	LOX-1	0.424173	NTV	FTV	FTV	NTV
Q142	Exp II	OLR1	22738689	P78380	OLR1 (P78380; OLR1_HUMAN) Oxidized low-density lipoprotein receptor 1	oxidized_low-density_lipoprotein receptor_1 OLR1	5	atherosclerotic_lesion_formation	0.416537	NTV	NTV	NTV	NTV
Q142	Exp II	OLR1	22738689	P78380	OLR1 (P78380; OLR1_HUMAN) Oxidized low-density lipoprotein receptor 1	oxidized_low-density_lipoprotein receptor_1 OLR1	6	vascular_inflammation	0.41462	NTV	NTV	NTV	NTV
Q142	Exp II	OLR1	22738689	P78380	OLR1 (P78380; OLR1_HUMAN) Oxidized low-density lipoprotein receptor 1	oxidized_low-density_lipoprotein receptor_1 OLR1	7	inflammatory_genes	0.411186	NTV	NTV	NTV	NTV
Q142	Exp II	OLR1	22738689	P78380	OLR1 (P78380; OLR1_HUMAN) Oxidized low-density lipoprotein receptor 1	oxidized_low-density_lipoprotein receptor_1 OLR1	8	atherosclerotic_lesions	0.405906	NTV	NTV	NTV	NTV
Q142	Exp II	OLR1	22738689	P78380	OLR1 (P78380; OLR1_HUMAN) Oxidized low-density lipoprotein receptor 1	oxidized_low-density_lipoprotein receptor_1 OLR1	9	monocyte_chemoattractant_protein-1	0.398739	NTV	NTV	NTV	NTV
Q142	Exp II	OLR1	22738689	P78380	OLR1 (P78380; OLR1_HUMAN) Oxidized low-density lipoprotein receptor 1	oxidized_low-density_lipoprotein receptor_1 OLR1	10	plaque_destabilization	0.398201	NTV	NTV	NTV	NTV
Q142	Exp II	OLR1	22738689	P78380	OLR1 (P78380; OLR1_HUMAN) Oxidized low-density lipoprotein receptor 1	oxidized_low-density_lipoprotein receptor_1 OLR1	11	oxidized_low-density_lipoprotein_(oxLDL)	0.397967	PTV	NTV	PTV	PTV
Q142	Exp II	OLR1	22738689	P78380	OLR1 (P78380; OLR1_HUMAN) Oxidized low-density lipoprotein receptor 1	oxidized_low-density_lipoprotein receptor_1 OLR1	12	atherosclerosis_atherosclerosis	0.396677	NTV	NTV	NTV	NTV
Q143	Exp II	ANK2	23188564	Q01484	ANK2 (Q01484; ANK2_HUMAN) Ankyrin-2	Ankyrin ANK2	1	cassette_exon_AS_events	0.383045	NTV	NTV	NTV	NTV
Q143	Exp II	ANK2	23188564	Q01484	ANK2 (Q01484; ANK2_HUMAN) Ankyrin-2	Ankyrin ANK2	2	TNRC9-rs3803662	0.374814	NTV	NTV	NTV	NTV
Q143	Exp II	ANK2	23188564	Q01484	ANK2 (Q01484; ANK2_HUMAN) Ankyrin-2	Ankyrin ANK2	3	both_c9ALS	0.36684	NTV	NTV	NTV	NTV
Q143	Exp II	ANK2	23188564	Q01484	ANK2 (Q01484; ANK2_HUMAN) Ankyrin-2	Ankyrin ANK2	4	R2R3-type	0.356315	NTV	NTV	NTV	NTV
Q143	Exp II	ANK2	23188564	Q01484	ANK2 (Q01484; ANK2_HUMAN) Ankyrin-2	Ankyrin ANK2	5	an_intronic	0.354372	NTV	NTV	NTV	NTV
Q143	Exp II	ANK2	23188564	Q01484	ANK2 (Q01484; ANK2_HUMAN) Ankyrin-2	Ankyrin ANK2	6	terpene_synthase_genes	0.35311	NTV	NTV	NTV	NTV
Q143	Exp II	ANK2	23188564	Q01484	ANK2 (Q01484; ANK2_HUMAN) Ankyrin-2	Ankyrin ANK2	7	Cleavage_Site	0.352855	NTV	NTV	NTV	NTV
Q143	Exp II	ANK2	23188564	Q01484	ANK2 (Q01484; ANK2_HUMAN) Ankyrin-2	Ankyrin ANK2	8	five_transcript_variants	0.352532	NTV	NTV	NTV	NTV
Q143	Exp II	ANK2	23188564	Q01484	ANK2 (Q01484; ANK2_HUMAN) Ankyrin-2	Ankyrin ANK2	9	FXIII-A(-/-)	0.349895	NTV	NTV	NTV	NTV
Q143	Exp II	ANK2	23188564	Q01484	ANK2 (Q01484; ANK2_HUMAN) Ankyrin-2	Ankyrin ANK2	10	GRIN3B	0.348949	NTV	NTV	NTV	NTV
Q143	Exp II	ANK2	23188564	Q01484	ANK2 (Q01484; ANK2_HUMAN) Ankyrin-2	Ankyrin ANK2	11	5'untranslated_region	0.348696	NTV	NTV	NTV	NTV
Q143	Exp II	ANK2	23188564	Q01484	ANK2 (Q01484; ANK2_HUMAN) Ankyrin-2	Ankyrin ANK2	12	transaldolase-1	0.346356	NTV	NTV	NTV	NTV
Q144	Exp II	PLA2G7	22738689	Q13093	PLA2G7 (Q13093; PAFA_HUMAN) Platelet-activating factor acetylhydrolase	platelet-activating_factor acetylhydrolase	1	phospholipase_A	0.50975	NTV	PTV	NTV	NTV
Q144	Exp II	PLA2G7	22738689	Q13093	PLA2G7 (Q13093; PAFA_HUMAN) Platelet-activating factor acetylhydrolase	platelet-activating_factor acetylhydrolase	2	platelet-activating_factor_(PAF)	0.481982	PTV	PTV	NTV	PTV
Q144	Exp II	PLA2G7	22738689	Q13093	PLA2G7 (Q13093; PAFA_HUMAN) Platelet-activating factor acetylhydrolase	platelet-activating_factor acetylhydrolase	3	phospholipase_A2	0.469609	NTV	PTV	NTV	NTV
Q144	Exp II	PLA2G7	22738689	Q13093	PLA2G7 (Q13093; PAFA_HUMAN) Platelet-activating factor acetylhydrolase	platelet-activating_factor acetylhydrolase	4	arachidonic_acid	0.458781	NTV	NTV	NTV	NTV
Q144	Exp II	PLA2G7	22738689	Q13093	PLA2G7 (Q13093; PAFA_HUMAN) Platelet-activating factor acetylhydrolase	platelet-activating_factor acetylhydrolase	5	platelet_activating_factor	0.429493	PTV	PTV	NTV	PTV
Q144	Exp II	PLA2G7	22738689	Q13093	PLA2G7 (Q13093; PAFA_HUMAN) Platelet-activating factor acetylhydrolase	platelet-activating_factor acetylhydrolase	6	arachidonic_acid_mobilization	0.429275	NTV	NTV	NTV	NTV
Q144	Exp II	PLA2G7	22738689	Q13093	PLA2G7 (Q13093; PAFA_HUMAN) Platelet-activating factor acetylhydrolase	platelet-activating_factor acetylhydrolase	7	prostaglandin_I	0.415683	NTV	NTV	NTV	NTV
Q144	Exp II	PLA2G7	22738689	Q13093	PLA2G7 (Q13093; PAFA_HUMAN) Platelet-activating factor acetylhydrolase	platelet-activating_factor acetylhydrolase	8	lysophospholipids	0.4155	NTV	NTV	NTV	NTV
Q144	Exp II	PLA2G7	22738689	Q13093	PLA2G7 (Q13093; PAFA_HUMAN) Platelet-activating factor acetylhydrolase	platelet-activating_factor acetylhydrolase	9	thromboxane_A	0.4146	NTV	NTV	NTV	NTV
Q144	Exp II	PLA2G7	22738689	Q13093	PLA2G7 (Q13093; PAFA_HUMAN) Platelet-activating factor acetylhydrolase	platelet-activating_factor acetylhydrolase	10	sphingosine_1-phosphate	0.41265	NTV	NTV	NTV	NTV
Q144	Exp II	PLA2G7	22738689	Q13093	PLA2G7 (Q13093; PAFA_HUMAN) Platelet-activating factor acetylhydrolase	platelet-activating_factor acetylhydrolase	11	human_lung_macrophages	0.410308	NTV	NTV	NTV	NTV
Q144	Exp II	PLA2G7	22738689	Q13093	PLA2G7 (Q13093; PAFA_HUMAN) Platelet-activating factor acetylhydrolase	platelet-activating_factor acetylhydrolase	12	eicosanoids	0.41	NTV	NTV	NTV	NTV
Q145	Exp II	IL-15Rα|alpha receptor subunit (IL-15Rα)|interleukin-15 receptor α	24603895	Q13261	IL15RA (Q13261; I15RA_HUMAN) Interleukin-15 receptor subunit alpha	interleukin-15_receptor_alpha	1	(IL-15R	0.488267	PTV	PTV	PTV	PTV
Q145	Exp II	IL-15Rα|alpha receptor subunit (IL-15Rα)|interleukin-15 receptor α	24603895	Q13261	IL15RA (Q13261; I15RA_HUMAN) Interleukin-15 receptor subunit alpha	interleukin-15_receptor_alpha	2	two-receptor_system	0.373679	NTV	NTV	NTV	NTV
Q145	Exp II	IL-15Rα|alpha receptor subunit (IL-15Rα)|interleukin-15 receptor α	24603895	Q13261	IL15RA (Q13261; I15RA_HUMAN) Interleukin-15 receptor subunit alpha	interleukin-15_receptor_alpha	3	cold-adaptation_mechanism	0.313373	NTV	NTV	NTV	NTV
Q145	Exp II	IL-15Rα|alpha receptor subunit (IL-15Rα)|interleukin-15 receptor α	24603895	Q13261	IL15RA (Q13261; I15RA_HUMAN) Interleukin-15 receptor subunit alpha	interleukin-15_receptor_alpha	4	cysteamine_monolayer	0.313347	NTV	NTV	NTV	NTV
Q145	Exp II	IL-15Rα|alpha receptor subunit (IL-15Rα)|interleukin-15 receptor α	24603895	Q13261	IL15RA (Q13261; I15RA_HUMAN) Interleukin-15 receptor subunit alpha	interleukin-15_receptor_alpha	5	cell-contact-dependent_mechanism	0.310172	NTV	NTV	NTV	NTV
Q145	Exp II	IL-15Rα|alpha receptor subunit (IL-15Rα)|interleukin-15 receptor α	24603895	Q13261	IL15RA (Q13261; I15RA_HUMAN) Interleukin-15 receptor subunit alpha	interleukin-15_receptor_alpha	6	MBL-associated_serine_proteases_(MASPs)	0.308707	NTV	NTV	NTV	NTV
Q145	Exp II	IL-15Rα|alpha receptor subunit (IL-15Rα)|interleukin-15 receptor α	24603895	Q13261	IL15RA (Q13261; I15RA_HUMAN) Interleukin-15 receptor subunit alpha	interleukin-15_receptor_alpha	7	Bard_G2	0.307283	NTV	NTV	NTV	NTV
Q145	Exp II	IL-15Rα|alpha receptor subunit (IL-15Rα)|interleukin-15 receptor α	24603895	Q13261	IL15RA (Q13261; I15RA_HUMAN) Interleukin-15 receptor subunit alpha	interleukin-15_receptor_alpha	8	express_CD161	0.304437	NTV	NTV	NTV	NTV
Q145	Exp II	IL-15Rα|alpha receptor subunit (IL-15Rα)|interleukin-15 receptor α	24603895	Q13261	IL15RA (Q13261; I15RA_HUMAN) Interleukin-15 receptor subunit alpha	interleukin-15_receptor_alpha	9	Flt3_tyrosine_kinase	0.304052	NTV	NTV	NTV	NTV
Q145	Exp II	IL-15Rα|alpha receptor subunit (IL-15Rα)|interleukin-15 receptor α	24603895	Q13261	IL15RA (Q13261; I15RA_HUMAN) Interleukin-15 receptor subunit alpha	interleukin-15_receptor_alpha	10	0127:B8	0.303304	NTV	NTV	NTV	NTV
Q145	Exp II	IL-15Rα|alpha receptor subunit (IL-15Rα)|interleukin-15 receptor α	24603895	Q13261	IL15RA (Q13261; I15RA_HUMAN) Interleukin-15 receptor subunit alpha	interleukin-15_receptor_alpha	11	biphenyl-degrading	0.301861	NTV	NTV	NTV	NTV
Q145	Exp II	IL-15Rα|alpha receptor subunit (IL-15Rα)|interleukin-15 receptor α	24603895	Q13261	IL15RA (Q13261; I15RA_HUMAN) Interleukin-15 receptor subunit alpha	interleukin-15_receptor_alpha	12	e1a2_BCR-ABL	0.301342	NTV	NTV	NTV	NTV
Q146	Exp II	IL18R1	22738689	Q13478	IL18R1 (Q13478; IL18R_HUMAN) Interleukin-18 receptor 1	interleukin-18 IL18R1	1	interleukin	0.497894	PTV	NTV	PTV	PTV
Q146	Exp II	IL18R1	22738689	Q13478	IL18R1 (Q13478; IL18R_HUMAN) Interleukin-18 receptor 1	interleukin-18 IL18R1	2	proinflammatory_cytokine	0.442635	NTV	NTV	NTV	NTV
Q146	Exp II	IL18R1	22738689	Q13478	IL18R1 (Q13478; IL18R_HUMAN) Interleukin-18 receptor 1	interleukin-18 IL18R1	3	interleukin-10_(IL-10)	0.429679	NTV	NTV	NTV	NTV
Q146	Exp II	IL18R1	22738689	Q13478	IL18R1 (Q13478; IL18R_HUMAN) Interleukin-18 receptor 1	interleukin-18 IL18R1	4	pro-inflammatory_cytokine	0.417667	NTV	NTV	NTV	NTV
Q146	Exp II	IL18R1	22738689	Q13478	IL18R1 (Q13478; IL18R_HUMAN) Interleukin-18 receptor 1	interleukin-18 IL18R1	5	interleukin_-1	0.410064	NTV	NTV	NTV	NTV
Q146	Exp II	IL18R1	22738689	Q13478	IL18R1 (Q13478; IL18R_HUMAN) Interleukin-18 receptor 1	interleukin-18 IL18R1	6	interleukin-6_(IL-6)	0.408988	NTV	NTV	NTV	NTV
Q146	Exp II	IL18R1	22738689	Q13478	IL18R1 (Q13478; IL18R_HUMAN) Interleukin-18 receptor 1	interleukin-18 IL18R1	7	proinflammatory_cytokines	0.406747	NTV	NTV	NTV	NTV
Q146	Exp II	IL18R1	22738689	Q13478	IL18R1 (Q13478; IL18R_HUMAN) Interleukin-18 receptor 1	interleukin-18 IL18R1	8	IL18RAP	0.40559	NTV	FTV	PTV	PTV
Q146	Exp II	IL18R1	22738689	Q13478	IL18R1 (Q13478; IL18R_HUMAN) Interleukin-18 receptor 1	interleukin-18 IL18R1	9	interleukin_(IL-)	0.40312	PTV	NTV	PTV	PTV
Q146	Exp II	IL18R1	22738689	Q13478	IL18R1 (Q13478; IL18R_HUMAN) Interleukin-18 receptor 1	interleukin-18 IL18R1	10	interleukin_-18	0.402105	PTV	NTV	PTV	PTV
Q146	Exp II	IL18R1	22738689	Q13478	IL18R1 (Q13478; IL18R_HUMAN) Interleukin-18 receptor 1	interleukin-18 IL18R1	11	IL-18	0.401366	PTV	NTV	PTV	NTV
Q146	Exp II	IL18R1	22738689	Q13478	IL18R1 (Q13478; IL18R_HUMAN) Interleukin-18 receptor 1	interleukin-18 IL18R1	12	promoter_polymorphisms	0.398562	NTV	NTV	NTV	NTV
Q147	Exp II	adiponectin	24945145	Q15848	ADIPOQ (Q15848; ADIPO_HUMAN) Adiponectin	adiponectin ADIPOQ	1	adiponectin_levels	0.678952	PTV	PTV	PTV	PTV
Q147	Exp II	adiponectin	24945145	Q15848	ADIPOQ (Q15848; ADIPO_HUMAN) Adiponectin	adiponectin ADIPOQ	2	resistin	0.615224	NTV	NTV	NTV	NTV
Q147	Exp II	adiponectin	24945145	Q15848	ADIPOQ (Q15848; ADIPO_HUMAN) Adiponectin	adiponectin ADIPOQ	3	leptin	0.57715	NTV	NTV	NTV	NTV
Q147	Exp II	adiponectin	24945145	Q15848	ADIPOQ (Q15848; ADIPO_HUMAN) Adiponectin	adiponectin ADIPOQ	4	adipokines	0.575929	NTV	PTV	NTV	PTV
Q147	Exp II	adiponectin	24945145	Q15848	ADIPOQ (Q15848; ADIPO_HUMAN) Adiponectin	adiponectin ADIPOQ	5	serum_adiponectin	0.575918	PTV	PTV	PTV	PTV
Q147	Exp II	adiponectin	24945145	Q15848	ADIPOQ (Q15848; ADIPO_HUMAN) Adiponectin	adiponectin ADIPOQ	6	adipocytokines	0.570743	NTV	PTV	NTV	PTV
Q147	Exp II	adiponectin	24945145	Q15848	ADIPOQ (Q15848; ADIPO_HUMAN) Adiponectin	adiponectin ADIPOQ	7	plasma_adiponectin_levels	0.562375	PTV	PTV	PTV	PTV
Q147	Exp II	adiponectin	24945145	Q15848	ADIPOQ (Q15848; ADIPO_HUMAN) Adiponectin	adiponectin ADIPOQ	8	adiponectin_receptors	0.550088	PTV	NTV	PTV	NTV
Q147	Exp II	adiponectin	24945145	Q15848	ADIPOQ (Q15848; ADIPO_HUMAN) Adiponectin	adiponectin ADIPOQ	9	insulin_resistance	0.548488	NTV	NTV	NTV	NTV
Q147	Exp II	adiponectin	24945145	Q15848	ADIPOQ (Q15848; ADIPO_HUMAN) Adiponectin	adiponectin ADIPOQ	10	serum_adiponectin_levels	0.545005	PTV	PTV	PTV	PTV
Q147	Exp II	adiponectin	24945145	Q15848	ADIPOQ (Q15848; ADIPO_HUMAN) Adiponectin	adiponectin ADIPOQ	11	adipokine	0.54385	NTV	PTV	NTV	PTV
Q147	Exp II	adiponectin	24945145	Q15848	ADIPOQ (Q15848; ADIPO_HUMAN) Adiponectin	adiponectin ADIPOQ	12	visfatin	0.538689	NTV	NTV	NTV	NTV
Q148	Exp II	FAT atypical cadherin 4	24558106	Q6V0I7	FAT4 (Q6V0I7; FAT4_HUMAN) Protocadherin Fat 4	protocadherin FAT4	1	exome_sequencing_reveals	0.381569	NTV	NTV	NTV	NTV
Q148	Exp II	FAT atypical cadherin 4	24558106	Q6V0I7	FAT4 (Q6V0I7; FAT4_HUMAN) Protocadherin Fat 4	protocadherin FAT4	2	a_novel_Dbl_family	0.346595	NTV	NTV	NTV	NTV
Q148	Exp II	FAT atypical cadherin 4	24558106	Q6V0I7	FAT4 (Q6V0I7; FAT4_HUMAN) Protocadherin Fat 4	protocadherin FAT4	3	whole-exome_sequencing_identifies	0.346329	NTV	NTV	NTV	NTV
Q148	Exp II	FAT atypical cadherin 4	24558106	Q6V0I7	FAT4 (Q6V0I7; FAT4_HUMAN) Protocadherin Fat 4	protocadherin FAT4	4	connexin-26	0.341207	NTV	NTV	NTV	NTV
Q148	Exp II	FAT atypical cadherin 4	24558106	Q6V0I7	FAT4 (Q6V0I7; FAT4_HUMAN) Protocadherin Fat 4	protocadherin FAT4	5	its_human_ortholog	0.339643	NTV	NTV	NTV	NTV
Q148	Exp II	FAT atypical cadherin 4	24558106	Q6V0I7	FAT4 (Q6V0I7; FAT4_HUMAN) Protocadherin Fat 4	protocadherin FAT4	6	putative_tumor_suppressor	0.336984	NTV	NTV	NTV	NTV
Q148	Exp II	FAT atypical cadherin 4	24558106	Q6V0I7	FAT4 (Q6V0I7; FAT4_HUMAN) Protocadherin Fat 4	protocadherin FAT4	7	homozygous_missense_mutation	0.33552	NTV	NTV	NTV	NTV
Q148	Exp II	FAT atypical cadherin 4	24558106	Q6V0I7	FAT4 (Q6V0I7; FAT4_HUMAN) Protocadherin Fat 4	protocadherin FAT4	8	SER-4	0.335464	NTV	NTV	NTV	NTV
Q148	Exp II	FAT atypical cadherin 4	24558106	Q6V0I7	FAT4 (Q6V0I7; FAT4_HUMAN) Protocadherin Fat 4	protocadherin FAT4	9	zebrafish_lateral_line_primordium	0.332813	NTV	NTV	NTV	NTV
Q148	Exp II	FAT atypical cadherin 4	24558106	Q6V0I7	FAT4 (Q6V0I7; FAT4_HUMAN) Protocadherin Fat 4	protocadherin FAT4	10	DOS-motif	0.332768	NTV	NTV	NTV	NTV
Q148	Exp II	FAT atypical cadherin 4	24558106	Q6V0I7	FAT4 (Q6V0I7; FAT4_HUMAN) Protocadherin Fat 4	protocadherin FAT4	11	dopamine_receptor_trafficking	0.332687	NTV	NTV	NTV	NTV
Q148	Exp II	FAT atypical cadherin 4	24558106	Q6V0I7	FAT4 (Q6V0I7; FAT4_HUMAN) Protocadherin Fat 4	protocadherin FAT4	12	LOB/AS2	0.331669	NTV	NTV	NTV	NTV
Q149	Exp II	vasohibin 1	24558106	Q7L8A9	VASH1 (Q7L8A9; VASH1_HUMAN) Vasohibin-1	vasohibin-1 VASH1	1	tube_formation	0.422415	NTV	NTV	NTV	NTV
Q149	Exp II	vasohibin 1	24558106	Q7L8A9	VASH1 (Q7L8A9; VASH1_HUMAN) Vasohibin-1	vasohibin-1 VASH1	2	VEGF-A	0.395925	NTV	NTV	NTV	NTV
Q149	Exp II	vasohibin 1	24558106	Q7L8A9	VASH1 (Q7L8A9; VASH1_HUMAN) Vasohibin-1	vasohibin-1 VASH1	3	angiogenesis	0.395172	NTV	NTV	NTV	NTV
Q149	Exp II	vasohibin 1	24558106	Q7L8A9	VASH1 (Q7L8A9; VASH1_HUMAN) Vasohibin-1	vasohibin-1 VASH1	4	VEGF_expression	0.38671	NTV	NTV	NTV	NTV
Q149	Exp II	vasohibin 1	24558106	Q7L8A9	VASH1 (Q7L8A9; VASH1_HUMAN) Vasohibin-1	vasohibin-1 VASH1	5	tumor_angiogenesis	0.386407	NTV	NTV	NTV	NTV
Q149	Exp II	vasohibin 1	24558106	Q7L8A9	VASH1 (Q7L8A9; VASH1_HUMAN) Vasohibin-1	vasohibin-1 VASH1	6	Tie2	0.385228	NTV	NTV	NTV	NTV
Q149	Exp II	vasohibin 1	24558106	Q7L8A9	VASH1 (Q7L8A9; VASH1_HUMAN) Vasohibin-1	vasohibin-1 VASH1	7	VEGF	0.384649	NTV	NTV	NTV	NTV
Q149	Exp II	vasohibin 1	24558106	Q7L8A9	VASH1 (Q7L8A9; VASH1_HUMAN) Vasohibin-1	vasohibin-1 VASH1	8	antiangiogenic	0.379902	NTV	NTV	NTV	NTV
Q149	Exp II	vasohibin 1	24558106	Q7L8A9	VASH1 (Q7L8A9; VASH1_HUMAN) Vasohibin-1	vasohibin-1 VASH1	9	‑C	0.379616	NTV	NTV	NTV	NTV
Q149	Exp II	vasohibin 1	24558106	Q7L8A9	VASH1 (Q7L8A9; VASH1_HUMAN) Vasohibin-1	vasohibin-1 VASH1	10	retinal_angiogenesis	0.374885	NTV	NTV	NTV	NTV
Q149	Exp II	vasohibin 1	24558106	Q7L8A9	VASH1 (Q7L8A9; VASH1_HUMAN) Vasohibin-1	vasohibin-1 VASH1	11	anti-angiogenic_therapy	0.371866	NTV	NTV	NTV	NTV
Q149	Exp II	vasohibin 1	24558106	Q7L8A9	VASH1 (Q7L8A9; VASH1_HUMAN) Vasohibin-1	vasohibin-1 VASH1	12	Ang1	0.369764	NTV	NTV	NTV	NTV
Q150	Exp II	CTRP1|C1q/TNF-related protein 1|adipokine C1q/TNF-related protein (CTRP) 1	24945145	Q9BXJ1	C1QTNF1 (Q9BXJ1; C1QT1_HUMAN) Complement C1q tumor necrosis factor-related protein 1	c1q tumor_necrosis_factor	1	tumor_necrosis_factor_(TNF)	0.556562	PTV	FTV	PTV	PTV
Q150	Exp II	CTRP1|C1q/TNF-related protein 1|adipokine C1q/TNF-related protein (CTRP) 1	24945145	Q9BXJ1	C1QTNF1 (Q9BXJ1; C1QT1_HUMAN) Complement C1q tumor necrosis factor-related protein 1	c1q tumor_necrosis_factor	2	tumour_necrosis_factor	0.51364	PTV	FTV	PTV	PTV
Q150	Exp II	CTRP1|C1q/TNF-related protein 1|adipokine C1q/TNF-related protein (CTRP) 1	24945145	Q9BXJ1	C1QTNF1 (Q9BXJ1; C1QT1_HUMAN) Complement C1q tumor necrosis factor-related protein 1	c1q tumor_necrosis_factor	3	tumor_necrosis_factor-alpha	0.502505	PTV	PTV	NTV	PTV
Q150	Exp II	CTRP1|C1q/TNF-related protein 1|adipokine C1q/TNF-related protein (CTRP) 1	24945145	Q9BXJ1	C1QTNF1 (Q9BXJ1; C1QT1_HUMAN) Complement C1q tumor necrosis factor-related protein 1	c1q tumor_necrosis_factor	4	interleukin-6	0.490377	NTV	NTV	NTV	NTV
Q150	Exp II	CTRP1|C1q/TNF-related protein 1|adipokine C1q/TNF-related protein (CTRP) 1	24945145	Q9BXJ1	C1QTNF1 (Q9BXJ1; C1QT1_HUMAN) Complement C1q tumor necrosis factor-related protein 1	c1q tumor_necrosis_factor	5	proinflammatory_cytokine	0.485716	NTV	PTV	NTV	NTV
Q150	Exp II	CTRP1|C1q/TNF-related protein 1|adipokine C1q/TNF-related protein (CTRP) 1	24945145	Q9BXJ1	C1QTNF1 (Q9BXJ1; C1QT1_HUMAN) Complement C1q tumor necrosis factor-related protein 1	c1q tumor_necrosis_factor	6	tumor_necrosis_factor_alpha	0.484399	PTV	PTV	NTV	PTV
Q150	Exp II	CTRP1|C1q/TNF-related protein 1|adipokine C1q/TNF-related protein (CTRP) 1	24945145	Q9BXJ1	C1QTNF1 (Q9BXJ1; C1QT1_HUMAN) Complement C1q tumor necrosis factor-related protein 1	c1q tumor_necrosis_factor	7	tumor_necrosis_factor-	0.479148	PTV	FTV	PTV	PTV
Q150	Exp II	CTRP1|C1q/TNF-related protein 1|adipokine C1q/TNF-related protein (CTRP) 1	24945145	Q9BXJ1	C1QTNF1 (Q9BXJ1; C1QT1_HUMAN) Complement C1q tumor necrosis factor-related protein 1	c1q tumor_necrosis_factor	8	interleukin-1	0.477023	NTV	NTV	NTV	NTV
Q150	Exp II	CTRP1|C1q/TNF-related protein 1|adipokine C1q/TNF-related protein (CTRP) 1	24945145	Q9BXJ1	C1QTNF1 (Q9BXJ1; C1QT1_HUMAN) Complement C1q tumor necrosis factor-related protein 1	c1q tumor_necrosis_factor	9	tumour_necrosis_factor_alpha	0.465508	PTV	PTV	NTV	PTV
Q150	Exp II	CTRP1|C1q/TNF-related protein 1|adipokine C1q/TNF-related protein (CTRP) 1	24945145	Q9BXJ1	C1QTNF1 (Q9BXJ1; C1QT1_HUMAN) Complement C1q tumor necrosis factor-related protein 1	c1q tumor_necrosis_factor	10	TNF	0.457771	PTV	FTV	NTV	PTV
Q150	Exp II	CTRP1|C1q/TNF-related protein 1|adipokine C1q/TNF-related protein (CTRP) 1	24945145	Q9BXJ1	C1QTNF1 (Q9BXJ1; C1QT1_HUMAN) Complement C1q tumor necrosis factor-related protein 1	c1q tumor_necrosis_factor	11	interleukin	0.456137	NTV	NTV	NTV	NTV
Q150	Exp II	CTRP1|C1q/TNF-related protein 1|adipokine C1q/TNF-related protein (CTRP) 1	24945145	Q9BXJ1	C1QTNF1 (Q9BXJ1; C1QT1_HUMAN) Complement C1q tumor necrosis factor-related protein 1	c1q tumor_necrosis_factor	12	interleukin_-1	0.453954	NTV	NTV	NTV	NTV
Q151	Exp II	GHRL	22738689	Q9UBU3	GHRL (Q9UBU3; GHRL_HUMAN) Appetite-regulating hormone	appetite-regulating_hormone GHRL	1	food_intake	0.465117	NTV	NTV	NTV	NTV
Q151	Exp II	GHRL	22738689	Q9UBU3	GHRL (Q9UBU3; GHRL_HUMAN) Appetite-regulating hormone	appetite-regulating_hormone GHRL	2	appetite	0.429406	NTV	NTV	NTV	NTV
Q151	Exp II	GHRL	22738689	Q9UBU3	GHRL (Q9UBU3; GHRL_HUMAN) Appetite-regulating hormone	appetite-regulating_hormone GHRL	3	energy_balance	0.407292	NTV	NTV	NTV	NTV
Q151	Exp II	GHRL	22738689	Q9UBU3	GHRL (Q9UBU3; GHRL_HUMAN) Appetite-regulating hormone	appetite-regulating_hormone GHRL	4	POMC	0.404155	NTV	NTV	NTV	NTV
Q151	Exp II	GHRL	22738689	Q9UBU3	GHRL (Q9UBU3; GHRL_HUMAN) Appetite-regulating hormone	appetite-regulating_hormone GHRL	5	ghrelin	0.403903	PTV	FTV	NTV	PTV
Q151	Exp II	GHRL	22738689	Q9UBU3	GHRL (Q9UBU3; GHRL_HUMAN) Appetite-regulating hormone	appetite-regulating_hormone GHRL	6	appetite_control	0.39609	NTV	NTV	NTV	NTV
Q151	Exp II	GHRL	22738689	Q9UBU3	GHRL (Q9UBU3; GHRL_HUMAN) Appetite-regulating hormone	appetite-regulating_hormone GHRL	7	anorexigenic	0.386916	NTV	NTV	NTV	NTV
Q151	Exp II	GHRL	22738689	Q9UBU3	GHRL (Q9UBU3; GHRL_HUMAN) Appetite-regulating hormone	appetite-regulating_hormone GHRL	8	peptide_YY	0.385173	NTV	NTV	NTV	NTV
Q151	Exp II	GHRL	22738689	Q9UBU3	GHRL (Q9UBU3; GHRL_HUMAN) Appetite-regulating hormone	appetite-regulating_hormone GHRL	9	cholecystokinin	0.383137	NTV	NTV	NTV	NTV
Q151	Exp II	GHRL	22738689	Q9UBU3	GHRL (Q9UBU3; GHRL_HUMAN) Appetite-regulating hormone	appetite-regulating_hormone GHRL	10	gut_peptides	0.382918	NTV	NTV	NTV	NTV
Q151	Exp II	GHRL	22738689	Q9UBU3	GHRL (Q9UBU3; GHRL_HUMAN) Appetite-regulating hormone	appetite-regulating_hormone GHRL	11	feeding_behavior	0.380131	NTV	NTV	NTV	NTV
Q151	Exp II	GHRL	22738689	Q9UBU3	GHRL (Q9UBU3; GHRL_HUMAN) Appetite-regulating hormone	appetite-regulating_hormone GHRL	12	known_circulating_orexigenic	0.378144	NTV	NTV	NTV	NTV
Q152	Exp II	thrombospondin-4	21681990	Q9Z1T2	Thbs4 (Q9Z1T2; TSP4_MOUSE) Thrombospondin-4	thrombospondin_4 Thbs4	1	SVZ-generated	0.381162	NTV	NTV	NTV	NTV
Q152	Exp II	thrombospondin-4	21681990	Q9Z1T2	Thbs4 (Q9Z1T2; TSP4_MOUSE) Thrombospondin-4	thrombospondin_4 Thbs4	2	PHD3	0.328368	NTV	NTV	NTV	NTV
Q152	Exp II	thrombospondin-4	21681990	Q9Z1T2	Thbs4 (Q9Z1T2; TSP4_MOUSE) Thrombospondin-4	thrombospondin_4 Thbs4	3	hypoxic	0.312856	NTV	NTV	NTV	NTV
Q152	Exp II	thrombospondin-4	21681990	Q9Z1T2	Thbs4 (Q9Z1T2; TSP4_MOUSE) Thrombospondin-4	thrombospondin_4 Thbs4	4	GILZ-expressing_cells	0.309821	NTV	NTV	NTV	NTV
Q152	Exp II	thrombospondin-4	21681990	Q9Z1T2	Thbs4 (Q9Z1T2; TSP4_MOUSE) Thrombospondin-4	thrombospondin_4 Thbs4	5	post-weaning_individual_housing	0.309408	NTV	NTV	NTV	NTV
Q152	Exp II	thrombospondin-4	21681990	Q9Z1T2	Thbs4 (Q9Z1T2; TSP4_MOUSE) Thrombospondin-4	thrombospondin_4 Thbs4	6	perfluorobutanoic_acid_(PFBA)	0.30561	NTV	NTV	NTV	NTV
Q152	Exp II	thrombospondin-4	21681990	Q9Z1T2	Thbs4 (Q9Z1T2; TSP4_MOUSE) Thrombospondin-4	thrombospondin_4 Thbs4	7	feedforward_loop_involving	0.30398	NTV	NTV	NTV	NTV
Q152	Exp II	thrombospondin-4	21681990	Q9Z1T2	Thbs4 (Q9Z1T2; TSP4_MOUSE) Thrombospondin-4	thrombospondin_4 Thbs4	8	hypoxia-inducible_factor_1α	0.301057	NTV	NTV	NTV	NTV
Q152	Exp II	thrombospondin-4	21681990	Q9Z1T2	Thbs4 (Q9Z1T2; TSP4_MOUSE) Thrombospondin-4	thrombospondin_4 Thbs4	9	Human_Microvascular_Endothelial_Cells	0.298988	NTV	NTV	NTV	NTV
Q152	Exp II	thrombospondin-4	21681990	Q9Z1T2	Thbs4 (Q9Z1T2; TSP4_MOUSE) Thrombospondin-4	thrombospondin_4 Thbs4	10	hypoxia	0.295682	NTV	NTV	NTV	NTV
Q152	Exp II	thrombospondin-4	21681990	Q9Z1T2	Thbs4 (Q9Z1T2; TSP4_MOUSE) Thrombospondin-4	thrombospondin_4 Thbs4	11	atmospheric_condition	0.294072	NTV	NTV	NTV	NTV
Q152	Exp II	thrombospondin-4	21681990	Q9Z1T2	Thbs4 (Q9Z1T2; TSP4_MOUSE) Thrombospondin-4	thrombospondin_4 Thbs4	12	(Thbs4)	0.29253	FTV	FTV	FTV	FTV
Q153	Exp II	thrombospondin-4	21681990	Q9Z1T2	Thbs4 (Q9Z1T2; TSP4_MOUSE) Thrombospondin-4	Thbs4	1	Tric(-/-)	0.334005	NTV	NTV	NTV	NTV
Q153	Exp II	thrombospondin-4	21681990	Q9Z1T2	Thbs4 (Q9Z1T2; TSP4_MOUSE) Thrombospondin-4	Thbs4	2	Thbs4-deficient	0.324618	PTV	NTV	PTV	NTV
Q153	Exp II	thrombospondin-4	21681990	Q9Z1T2	Thbs4 (Q9Z1T2; TSP4_MOUSE) Thrombospondin-4	Thbs4	3	(Thbs4)	0.32444	FTV	FTV	FTV	FTV
Q153	Exp II	thrombospondin-4	21681990	Q9Z1T2	Thbs4 (Q9Z1T2; TSP4_MOUSE) Thrombospondin-4	Thbs4	4	Aβ1 - 42	0.306464	NTV	NTV	NTV	NTV
Q153	Exp II	thrombospondin-4	21681990	Q9Z1T2	Thbs4 (Q9Z1T2; TSP4_MOUSE) Thrombospondin-4	Thbs4	5	foxi3b	0.302278	NTV	NTV	NTV	NTV
Q153	Exp II	thrombospondin-4	21681990	Q9Z1T2	Thbs4 (Q9Z1T2; TSP4_MOUSE) Thrombospondin-4	Thbs4	6	Thbs	0.299965	PTV	PTV	PTV	PTV
Q153	Exp II	thrombospondin-4	21681990	Q9Z1T2	Thbs4 (Q9Z1T2; TSP4_MOUSE) Thrombospondin-4	Thbs4	7	Smurf2-induced	0.295566	NTV	NTV	NTV	NTV
Q153	Exp II	thrombospondin-4	21681990	Q9Z1T2	Thbs4 (Q9Z1T2; TSP4_MOUSE) Thrombospondin-4	Thbs4	8	clock_genes_are_involved	0.294459	NTV	NTV	NTV	NTV
Q153	Exp II	thrombospondin-4	21681990	Q9Z1T2	Thbs4 (Q9Z1T2; TSP4_MOUSE) Thrombospondin-4	Thbs4	9	SVZ-generated	0.293247	NTV	NTV	NTV	NTV
Q153	Exp II	thrombospondin-4	21681990	Q9Z1T2	Thbs4 (Q9Z1T2; TSP4_MOUSE) Thrombospondin-4	Thbs4	10	transcriptome_sequencing_reads	0.291647	NTV	NTV	NTV	NTV
Q153	Exp II	thrombospondin-4	21681990	Q9Z1T2	Thbs4 (Q9Z1T2; TSP4_MOUSE) Thrombospondin-4	Thbs4	11	we_found_that_Thbs4-deficient	0.291469	NTV	NTV	PTV	NTV
Q153	Exp II	thrombospondin-4	21681990	Q9Z1T2	Thbs4 (Q9Z1T2; TSP4_MOUSE) Thrombospondin-4	Thbs4	12	by_regulating_alternative_splicing	0.291151	NTV	NTV	NTV	NTV
