# Supplementary material for: Deep learning meets ontologies: experiments to anchor the cardiovascular disease ontology in the biomedical literature
Source: J Biomed Semantics. 2018 Apr 12;9:13. doi: 10.1186/s13326-018-0181-1 (PMC5896136; doi:10.1186/s13326-018-0181-1)
Supplement: Supplementary file 3 — Skip-gram.xls, this file shows the results for Skip-gram per experiment and rater. (XLS 465 kb) [file 13326_2018_181_MOESM3_ESM.xls]

## Sheet: Skip-gram
nQ	Experiment	Terms from PubMed tittle/abstract	PubMed ID	UniProt AC	skos:altLabel for PxO protein class	Target terms	Rank in the list	Candidate terms from word embeddings	Cosine similarity	Rater A	Rater B	Rater C	Rater D
Q1	Exp I	ETV1	23468932	B5MCT2	ETV1 (B5MCT2; B5MCT2_HUMAN) ETS translocation variant 1	ETV1	1	ETV4	0.774141	NTV	NTV	NTV	NTV
Q1	Exp I	ETV1	23468932	B5MCT2	ETV1 (B5MCT2; B5MCT2_HUMAN) ETS translocation variant 1	ETV1	2	eTV1	0.746135	FTV	FTV	FTV	FTV
Q1	Exp I	ETV1	23468932	B5MCT2	ETV1 (B5MCT2; B5MCT2_HUMAN) ETS translocation variant 1	ETV1	3	ETV1_expression	0.736419	PTV	PTV	PTV	PTV
Q1	Exp I	ETV1	23468932	B5MCT2	ETV1 (B5MCT2; B5MCT2_HUMAN) ETS translocation variant 1	ETV1	4	ETS_family_members	0.66942	NTV	PTV	NTV	NTV
Q1	Exp I	ETV1	23468932	B5MCT2	ETV1 (B5MCT2; B5MCT2_HUMAN) ETS translocation variant 1	ETV1	5	ETV4_overexpression	0.661111	NTV	PTV	NTV	NTV
Q1	Exp I	ETV1	23468932	B5MCT2	ETV1 (B5MCT2; B5MCT2_HUMAN) ETS translocation variant 1	ETV1	6	ETS_transcription_factor	0.656736	NTV	PTV	NTV	NTV
Q1	Exp I	ETV1	23468932	B5MCT2	ETV1 (B5MCT2; B5MCT2_HUMAN) ETS translocation variant 1	ETV1	7	ERG_ETV1_or	0.654016	PTV	PTV	PTV	PTV
Q1	Exp I	ETV1	23468932	B5MCT2	ETV1 (B5MCT2; B5MCT2_HUMAN) ETS translocation variant 1	ETV1	8	ETS_genes	0.653545	NTV	PTV	NTV	NTV
Q1	Exp I	ETV1	23468932	B5MCT2	ETV1 (B5MCT2; B5MCT2_HUMAN) ETS translocation variant 1	ETV1	9	full-length_ETV1	0.652104	PTV	PTV	PTV	PTV
Q1	Exp I	ETV1	23468932	B5MCT2	ETV1 (B5MCT2; B5MCT2_HUMAN) ETS translocation variant 1	ETV1	10	oncogenic_ETS	0.648075	NTV	PTV	NTV	NTV
Q1	Exp I	ETV1	23468932	B5MCT2	ETV1 (B5MCT2; B5MCT2_HUMAN) ETS translocation variant 1	ETV1	11	TMPRSS2_promoter	0.637754	NTV	NTV	NTV	NTV
Q1	Exp I	ETV1	23468932	B5MCT2	ETV1 (B5MCT2; B5MCT2_HUMAN) ETS translocation variant 1	ETV1	12	NKX3-1	0.632288	NTV	NTV	NTV	NTV
Q2	Exp I	transcription co-factor LIM domain binding 2 (LDB2)|LDB2	19997623	D6RAT1	LDB2 (D6RAT1; D6RAT1_HUMAN) LIM domain-binding protein 2 (Fragment)	LDB2	1	ARHGAP_family	0.651613	NTV	NTV	NTV	NTV
Q2	Exp I	transcription co-factor LIM domain binding 2 (LDB2)|LDB2	19997623	D6RAT1	LDB2 (D6RAT1; D6RAT1_HUMAN) LIM domain-binding protein 2 (Fragment)	LDB2	2	LIM_domain_binding	0.643216	NTV	PTV	PTV	PTV
Q2	Exp I	transcription co-factor LIM domain binding 2 (LDB2)|LDB2	19997623	D6RAT1	LDB2 (D6RAT1; D6RAT1_HUMAN) LIM domain-binding protein 2 (Fragment)	LDB2	3	neighbouring_protein-coding	0.616044	NTV	NTV	NTV	NTV
Q2	Exp I	transcription co-factor LIM domain binding 2 (LDB2)|LDB2	19997623	D6RAT1	LDB2 (D6RAT1; D6RAT1_HUMAN) LIM domain-binding protein 2 (Fragment)	LDB2	4	orthodenticle_homolog	0.613656	NTV	NTV	NTV	NTV
Q2	Exp I	transcription co-factor LIM domain binding 2 (LDB2)|LDB2	19997623	D6RAT1	LDB2 (D6RAT1; D6RAT1_HUMAN) LIM domain-binding protein 2 (Fragment)	LDB2	5	Wnt_transforming_growth_factor-beta	0.613026	NTV	NTV	NTV	NTV
Q2	Exp I	transcription co-factor LIM domain binding 2 (LDB2)|LDB2	19997623	D6RAT1	LDB2 (D6RAT1; D6RAT1_HUMAN) LIM domain-binding protein 2 (Fragment)	LDB2	6	IQCJ-SCHIP1	0.612111	NTV	NTV	NTV	NTV
Q2	Exp I	transcription co-factor LIM domain binding 2 (LDB2)|LDB2	19997623	D6RAT1	LDB2 (D6RAT1; D6RAT1_HUMAN) LIM domain-binding protein 2 (Fragment)	LDB2	7	homology_domain_containing	0.60777	NTV	NTV	NTV	NTV
Q2	Exp I	transcription co-factor LIM domain binding 2 (LDB2)|LDB2	19997623	D6RAT1	LDB2 (D6RAT1; D6RAT1_HUMAN) LIM domain-binding protein 2 (Fragment)	LDB2	8	tudor_domain-containing	0.603922	NTV	NTV	NTV	NTV
Q2	Exp I	transcription co-factor LIM domain binding 2 (LDB2)|LDB2	19997623	D6RAT1	LDB2 (D6RAT1; D6RAT1_HUMAN) LIM domain-binding protein 2 (Fragment)	LDB2	9	mature_miR-125a	0.60272	NTV	NTV	NTV	NTV
Q2	Exp I	transcription co-factor LIM domain binding 2 (LDB2)|LDB2	19997623	D6RAT1	LDB2 (D6RAT1; D6RAT1_HUMAN) LIM domain-binding protein 2 (Fragment)	LDB2	10	putative_serine/threonine_kinase	0.601766	NTV	NTV	NTV	NTV
Q2	Exp I	transcription co-factor LIM domain binding 2 (LDB2)|LDB2	19997623	D6RAT1	LDB2 (D6RAT1; D6RAT1_HUMAN) LIM domain-binding protein 2 (Fragment)	LDB2	11	cell_cycle/cell_death	0.601712	NTV	NTV	NTV	NTV
Q2	Exp I	transcription co-factor LIM domain binding 2 (LDB2)|LDB2	19997623	D6RAT1	LDB2 (D6RAT1; D6RAT1_HUMAN) LIM domain-binding protein 2 (Fragment)	LDB2	12	large_noncoding_RNA	0.601227	NTV	NTV	NTV	NTV
Q3	Exp I	apolipoprotein B	21681990	E9Q414	Apob (E9Q414; APOB_MOUSE) Apolipoprotein B-100	apolipoprotein_B	1	apoB	0.89914	FTV	FTV	FTV	FTV
Q3	Exp I	apolipoprotein B	21681990	E9Q414	Apob (E9Q414; APOB_MOUSE) Apolipoprotein B-100	apolipoprotein_B	2	HDL_cholesterol_levels	0.898452	NTV	NTV	NTV	NTV
Q3	Exp I	apolipoprotein B	21681990	E9Q414	Apob (E9Q414; APOB_MOUSE) Apolipoprotein B-100	apolipoprotein_B	3	high-density_lipoprotein	0.896293	NTV	NTV	NTV	NTV
Q3	Exp I	apolipoprotein B	21681990	E9Q414	Apob (E9Q414; APOB_MOUSE) Apolipoprotein B-100	apolipoprotein_B	4	LDL_cholesterol	0.895403	NTV	PTV	NTV	NTV
Q3	Exp I	apolipoprotein B	21681990	E9Q414	Apob (E9Q414; APOB_MOUSE) Apolipoprotein B-100	apolipoprotein_B	5	HDL_cholesterol	0.895137	NTV	NTV	NTV	NTV
Q3	Exp I	apolipoprotein B	21681990	E9Q414	Apob (E9Q414; APOB_MOUSE) Apolipoprotein B-100	apolipoprotein_B	6	apo_B	0.893838	FTV	FTV	FTV	FTV
Q3	Exp I	apolipoprotein B	21681990	E9Q414	Apob (E9Q414; APOB_MOUSE) Apolipoprotein B-100	apolipoprotein_B	7	LDL-cholesterol	0.891675	NTV	PTV	NTV	NTV
Q3	Exp I	apolipoprotein B	21681990	E9Q414	Apob (E9Q414; APOB_MOUSE) Apolipoprotein B-100	apolipoprotein_B	8	ApoB	0.890835	FTV	FTV	FTV	FTV
Q3	Exp I	apolipoprotein B	21681990	E9Q414	Apob (E9Q414; APOB_MOUSE) Apolipoprotein B-100	apolipoprotein_B	9	low-density_lipoprotein	0.886476	NTV	PTV	PTV	NTV
Q3	Exp I	apolipoprotein B	21681990	E9Q414	Apob (E9Q414; APOB_MOUSE) Apolipoprotein B-100	apolipoprotein_B	10	apolipoprotein_B_(apoB)	0.879524	FTV	FTV	FTV	FTV
Q3	Exp I	apolipoprotein B	21681990	E9Q414	Apob (E9Q414; APOB_MOUSE) Apolipoprotein B-100	apolipoprotein_B	11	LDL_size	0.876433	NTV	PTV	NTV	NTV
Q3	Exp I	apolipoprotein B	21681990	E9Q414	Apob (E9Q414; APOB_MOUSE) Apolipoprotein B-100	apolipoprotein_B	12	LDL_particle_size	0.874871	NTV	PTV	NTV	NTV
Q4	Exp I	ESRRA	23468932	P11474	ESRRA (P11474; ERR1_HUMAN) Steroid hormone receptor ERR1	ESRRA	1	using_TaqMan_copy_number	0.670874	NTV	NTV	NTV	NTV
Q4	Exp I	ESRRA	23468932	P11474	ESRRA (P11474; ERR1_HUMAN) Steroid hormone receptor ERR1	ESRRA	2	ESRRA_gene	0.637223	PTV	FTV	FTV	FTV
Q4	Exp I	ESRRA	23468932	P11474	ESRRA (P11474; ERR1_HUMAN) Steroid hormone receptor ERR1	ESRRA	3	miR-125a_targets	0.616904	NTV	NTV	NTV	NTV
Q4	Exp I	ESRRA	23468932	P11474	ESRRA (P11474; ERR1_HUMAN) Steroid hormone receptor ERR1	ESRRA	4	TP53BP2	0.567741	NTV	NTV	NTV	NTV
Q4	Exp I	ESRRA	23468932	P11474	ESRRA (P11474; ERR1_HUMAN) Steroid hormone receptor ERR1	ESRRA	5	miR-125a_inhibitor	0.561221	NTV	NTV	NTV	NTV
Q4	Exp I	ESRRA	23468932	P11474	ESRRA (P11474; ERR1_HUMAN) Steroid hormone receptor ERR1	ESRRA	6	cell_proliferation_anchorage-independent_cell	0.552033	NTV	NTV	NTV	NTV
Q4	Exp I	ESRRA	23468932	P11474	ESRRA (P11474; ERR1_HUMAN) Steroid hormone receptor ERR1	ESRRA	7	(ESRRA)	0.550524	FTV	FTV	FTV	FTV
Q4	Exp I	ESRRA	23468932	P11474	ESRRA (P11474; ERR1_HUMAN) Steroid hormone receptor ERR1	ESRRA	8	PFDN4	0.55045	NTV	NTV	NTV	NTV
Q4	Exp I	ESRRA	23468932	P11474	ESRRA (P11474; ERR1_HUMAN) Steroid hormone receptor ERR1	ESRRA	9	ADCY3	0.550365	NTV	NTV	NTV	NTV
Q4	Exp I	ESRRA	23468932	P11474	ESRRA (P11474; ERR1_HUMAN) Steroid hormone receptor ERR1	ESRRA	10	WNT5B	0.548031	NTV	NTV	NTV	NTV
Q4	Exp I	ESRRA	23468932	P11474	ESRRA (P11474; ERR1_HUMAN) Steroid hormone receptor ERR1	ESRRA	11	FOXL1	0.543434	NTV	NTV	NTV	NTV
Q4	Exp I	ESRRA	23468932	P11474	ESRRA (P11474; ERR1_HUMAN) Steroid hormone receptor ERR1	ESRRA	12	c1QTNF6	0.537865	NTV	NTV	NTV	NTV
Q5	Exp I	CD133	21235297	O43490	PROM1 (O43490; PROM1_HUMAN) Prominin-1	CD133	1	cD133	0.883926	FTV	FTV	FTV	FTV
Q5	Exp I	CD133	21235297	O43490	PROM1 (O43490; PROM1_HUMAN) Prominin-1	CD133	2	CD133_expression	0.860986	PTV	PTV	PTV	PTV
Q5	Exp I	CD133	21235297	O43490	PROM1 (O43490; PROM1_HUMAN) Prominin-1	CD133	3	stem_cell_markers	0.808826	NTV	NTV	NTV	NTV
Q5	Exp I	CD133	21235297	O43490	PROM1 (O43490; PROM1_HUMAN) Prominin-1	CD133	4	stem_cell_marker	0.805215	NTV	NTV	NTV	NTV
Q5	Exp I	CD133	21235297	O43490	PROM1 (O43490; PROM1_HUMAN) Prominin-1	CD133	5	CD133+_cells	0.78771	PTV	PTV	PTV	PTV
Q5	Exp I	CD133	21235297	O43490	PROM1 (O43490; PROM1_HUMAN) Prominin-1	CD133	6	markers_CD133	0.783653	PTV	PTV	PTV	PTV
Q5	Exp I	CD133	21235297	O43490	PROM1 (O43490; PROM1_HUMAN) Prominin-1	CD133	7	marker_CD133	0.781123	PTV	PTV	PTV	PTV
Q5	Exp I	CD133	21235297	O43490	PROM1 (O43490; PROM1_HUMAN) Prominin-1	CD133	8	CSC_marker	0.776007	NTV	NTV	NTV	NTV
Q5	Exp I	CD133	21235297	O43490	PROM1 (O43490; PROM1_HUMAN) Prominin-1	CD133	9	CD133(+)	0.775834	PTV	PTV	PTV	PTV
Q5	Exp I	CD133	21235297	O43490	PROM1 (O43490; PROM1_HUMAN) Prominin-1	CD133	10	CD133+	0.774049	PTV	NTV	PTV	PTV
Q5	Exp I	CD133	21235297	O43490	PROM1 (O43490; PROM1_HUMAN) Prominin-1	CD133	11	CSC_markers	0.767802	NTV	NTV	NTV	NTV
Q5	Exp I	CD133	21235297	O43490	PROM1 (O43490; PROM1_HUMAN) Prominin-1	CD133	12	CD24_CD44	0.766085	NTV	NTV	NTV	NTV
Q6	Exp I	KLF7	23468932	O75840	KLF7 (O75840; KLF7_HUMAN) Krueppel-like factor 7	KLF7	1	Prrx2	0.60192	NTV	NTV	NTV	NTV
Q6	Exp I	KLF7	23468932	O75840	KLF7 (O75840; KLF7_HUMAN) Krueppel-like factor 7	KLF7	2	Klf7	0.592946	FTV	FTV	FTV	FTV
Q6	Exp I	KLF7	23468932	O75840	KLF7 (O75840; KLF7_HUMAN) Krueppel-like factor 7	KLF7	3	Klf7(-/-)	0.590523	PTV	PTV	PTV	PTV
Q6	Exp I	KLF7	23468932	O75840	KLF7 (O75840; KLF7_HUMAN) Krueppel-like factor 7	KLF7	4	RXRG	0.589875	NTV	NTV	NTV	NTV
Q6	Exp I	KLF7	23468932	O75840	KLF7 (O75840; KLF7_HUMAN) Krueppel-like factor 7	KLF7	5	LOC101928923	0.585979	NTV	NTV	NTV	NTV
Q6	Exp I	KLF7	23468932	O75840	KLF7 (O75840; KLF7_HUMAN) Krueppel-like factor 7	KLF7	6	SOX-17	0.585295	NTV	NTV	NTV	NTV
Q6	Exp I	KLF7	23468932	O75840	KLF7 (O75840; KLF7_HUMAN) Krueppel-like factor 7	KLF7	7	rs820336	0.585094	NTV	NTV	NTV	NTV
Q6	Exp I	KLF7	23468932	O75840	KLF7 (O75840; KLF7_HUMAN) Krueppel-like factor 7	KLF7	8	GLI-binding_site	0.581073	NTV	NTV	NTV	NTV
Q6	Exp I	KLF7	23468932	O75840	KLF7 (O75840; KLF7_HUMAN) Krueppel-like factor 7	KLF7	9	Tead2	0.580012	NTV	NTV	NTV	NTV
Q6	Exp I	KLF7	23468932	O75840	KLF7 (O75840; KLF7_HUMAN) Krueppel-like factor 7	KLF7	10	hHEX	0.579868	NTV	NTV	NTV	NTV
Q6	Exp I	KLF7	23468932	O75840	KLF7 (O75840; KLF7_HUMAN) Krueppel-like factor 7	KLF7	11	ACY-957	0.579542	NTV	NTV	NTV	NTV
Q6	Exp I	KLF7	23468932	O75840	KLF7 (O75840; KLF7_HUMAN) Krueppel-like factor 7	KLF7	12	ETS1	0.577272	NTV	NTV	NTV	NTV
Q7	Exp I	IL18RAP	22738689	O95256	IL18RAP (O95256; I18RA_HUMAN) Interleukin-18 receptor accessory protein	IL18RAP	1	PUS10	0.798349	NTV	NTV	NTV	NTV
Q7	Exp I	IL18RAP	22738689	O95256	IL18RAP (O95256; I18RA_HUMAN) Interleukin-18 receptor accessory protein	IL18RAP	2	IL18R1	0.796441	PTV	NTV	NTV	NTV
Q7	Exp I	IL18RAP	22738689	O95256	IL18RAP (O95256; I18RA_HUMAN) Interleukin-18 receptor accessory protein	IL18RAP	3	TAGAP	0.794744	NTV	NTV	NTV	NTV
Q7	Exp I	IL18RAP	22738689	O95256	IL18RAP (O95256; I18RA_HUMAN) Interleukin-18 receptor accessory protein	IL18RAP	4	IL10_IL23R	0.778484	NTV	NTV	NTV	NTV
Q7	Exp I	IL18RAP	22738689	O95256	IL18RAP (O95256; I18RA_HUMAN) Interleukin-18 receptor accessory protein	IL18RAP	5	IL2RB	0.772085	NTV	NTV	NTV	NTV
Q7	Exp I	IL18RAP	22738689	O95256	IL18RAP (O95256; I18RA_HUMAN) Interleukin-18 receptor accessory protein	IL18RAP	6	ITGAM_STAT4	0.771954	NTV	NTV	NTV	NTV
Q7	Exp I	IL18RAP	22738689	O95256	IL18RAP (O95256; I18RA_HUMAN) Interleukin-18 receptor accessory protein	IL18RAP	7	PSORS1C1	0.771902	NTV	NTV	NTV	NTV
Q7	Exp I	IL18RAP	22738689	O95256	IL18RAP (O95256; I18RA_HUMAN) Interleukin-18 receptor accessory protein	IL18RAP	8	C12orf30	0.771484	NTV	NTV	NTV	NTV
Q7	Exp I	IL18RAP	22738689	O95256	IL18RAP (O95256; I18RA_HUMAN) Interleukin-18 receptor accessory protein	IL18RAP	9	TNIP1_gene	0.770186	NTV	NTV	NTV	NTV
Q7	Exp I	IL18RAP	22738689	O95256	IL18RAP (O95256; I18RA_HUMAN) Interleukin-18 receptor accessory protein	IL18RAP	10	TNFRSF1A_IL6R	0.767929	NTV	NTV	NTV	NTV
Q7	Exp I	IL18RAP	22738689	O95256	IL18RAP (O95256; I18RA_HUMAN) Interleukin-18 receptor accessory protein	IL18RAP	11	association_with_JIA	0.766631	NTV	NTV	NTV	NTV
Q7	Exp I	IL18RAP	22738689	O95256	IL18RAP (O95256; I18RA_HUMAN) Interleukin-18 receptor accessory protein	IL18RAP	12	IL2RA	0.764983	NTV	NTV	NTV	NTV
Q8	Exp I	UTS2	22738689	O95399	UTS2 (O95399; UTS2_HUMAN) Urotensin-2	UTS2	1	UTS2_gene	0.673868	PTV	FTV	FTV	PTV
Q8	Exp I	UTS2	22738689	O95399	UTS2 (O95399; UTS2_HUMAN) Urotensin-2	UTS2	2	nine_SNPs_were_identified	0.672826	NTV	NTV	NTV	NTV
Q8	Exp I	UTS2	22738689	O95399	UTS2 (O95399; UTS2_HUMAN) Urotensin-2	UTS2	3	161C	0.658816	NTV	NTV	NTV	NTV
Q8	Exp I	UTS2	22738689	O95399	UTS2 (O95399; UTS2_HUMAN) Urotensin-2	UTS2	4	rs3761581	0.65868	NTV	NTV	NTV	NTV
Q8	Exp I	UTS2	22738689	O95399	UTS2 (O95399; UTS2_HUMAN) Urotensin-2	UTS2	5	rs2144908	0.655551	NTV	NTV	NTV	NTV
Q8	Exp I	UTS2	22738689	O95399	UTS2 (O95399; UTS2_HUMAN) Urotensin-2	UTS2	6	rs3828329	0.655533	NTV	NTV	NTV	NTV
Q8	Exp I	UTS2	22738689	O95399	UTS2 (O95399; UTS2_HUMAN) Urotensin-2	UTS2	7	APOM_gene	0.6552	NTV	NTV	NTV	NTV
Q8	Exp I	UTS2	22738689	O95399	UTS2 (O95399; UTS2_HUMAN) Urotensin-2	UTS2	8	T_allele_conferred	0.655062	NTV	NTV	NTV	NTV
Q8	Exp I	UTS2	22738689	O95399	UTS2 (O95399; UTS2_HUMAN) Urotensin-2	UTS2	9	elite_endurance_athlete_status	0.652954	NTV	NTV	NTV	NTV
Q8	Exp I	UTS2	22738689	O95399	UTS2 (O95399; UTS2_HUMAN) Urotensin-2	UTS2	10	PGC-related	0.652786	NTV	NTV	NTV	NTV
Q8	Exp I	UTS2	22738689	O95399	UTS2 (O95399; UTS2_HUMAN) Urotensin-2	UTS2	11	Japanese_population_we_genotyped	0.652212	NTV	NTV	NTV	NTV
Q8	Exp I	UTS2	22738689	O95399	UTS2 (O95399; UTS2_HUMAN) Urotensin-2	UTS2	12	BDKRB1	0.652022	NTV	NTV	NTV	NTV
Q9	Exp I	ABCA1	21840418	O95477	ABCA1 (O95477; ABCA1_HUMAN) ATP-binding cassette sub-family A member 1	ABCA1	1	ABCG1	0.926521	NTV	NTV	NTV	NTV
Q9	Exp I	ABCA1	21840418	O95477	ABCA1 (O95477; ABCA1_HUMAN) ATP-binding cassette sub-family A member 1	ABCA1	2	cholesterol_efflux	0.913728	NTV	PTV	NTV	NTV
Q9	Exp I	ABCA1	21840418	O95477	ABCA1 (O95477; ABCA1_HUMAN) ATP-binding cassette sub-family A member 1	ABCA1	3	aBCA1	0.890005	FTV	FTV	FTV	FTV
Q9	Exp I	ABCA1	21840418	O95477	ABCA1 (O95477; ABCA1_HUMAN) ATP-binding cassette sub-family A member 1	ABCA1	4	ATP-binding_cassette_transporter_A1	0.882169	NTV	FTV	FTV	FTV
Q9	Exp I	ABCA1	21840418	O95477	ABCA1 (O95477; ABCA1_HUMAN) ATP-binding cassette sub-family A member 1	ABCA1	5	ABCA1_expression	0.882036	PTV	PTV	PTV	PTV
Q9	Exp I	ABCA1	21840418	O95477	ABCA1 (O95477; ABCA1_HUMAN) ATP-binding cassette sub-family A member 1	ABCA1	6	(ABCA1)	0.874794	FTV	FTV	FTV	FTV
Q9	Exp I	ABCA1	21840418	O95477	ABCA1 (O95477; ABCA1_HUMAN) ATP-binding cassette sub-family A member 1	ABCA1	7	cholesterol_efflux_from	0.869574	NTV	PTV	NTV	NTV
Q9	Exp I	ABCA1	21840418	O95477	ABCA1 (O95477; ABCA1_HUMAN) ATP-binding cassette sub-family A member 1	ABCA1	8	cellular_cholesterol_efflux	0.857462	NTV	PTV	NTV	NTV
Q9	Exp I	ABCA1	21840418	O95477	ABCA1 (O95477; ABCA1_HUMAN) ATP-binding cassette sub-family A member 1	ABCA1	9	A1_(ABCA1)	0.852685	PTV	PTV	PTV	PTV
Q9	Exp I	ABCA1	21840418	O95477	ABCA1 (O95477; ABCA1_HUMAN) ATP-binding cassette sub-family A member 1	ABCA1	10	ABCA1-mediated_cholesterol_efflux	0.847892	PTV	PTV	PTV	PTV
Q9	Exp I	ABCA1	21840418	O95477	ABCA1 (O95477; ABCA1_HUMAN) ATP-binding cassette sub-family A member 1	ABCA1	11	reverse_cholesterol_transport	0.844866	NTV	NTV	NTV	NTV
Q9	Exp I	ABCA1	21840418	O95477	ABCA1 (O95477; ABCA1_HUMAN) ATP-binding cassette sub-family A member 1	ABCA1	12	lipid_efflux	0.844675	NTV	NTV	NTV	NTV
Q10	Exp I	α(1)-antitrypsin|alpha-1-antitrypsin	22371488|20811296	P01009	SERPINA1 (P01009; A1AT_HUMAN) Alpha-1-antitrypsin	α(1)-antitrypsin	1	(A1AT)_deficiency	0.637327	PTV	PTV	FTV	PTV
Q10	Exp I	α(1)-antitrypsin|alpha-1-antitrypsin	22371488|20811296	P01009	SERPINA1 (P01009; A1AT_HUMAN) Alpha-1-antitrypsin	α(1)-antitrypsin	2	(AAT)_deficiency	0.576816	PTV	PTV	PTV	PTV
Q10	Exp I	α(1)-antitrypsin|alpha-1-antitrypsin	22371488|20811296	P01009	SERPINA1 (P01009; A1AT_HUMAN) Alpha-1-antitrypsin	α(1)-antitrypsin	3	Z_deficiency	0.558588	NTV	NTV	NTV	NTV
Q10	Exp I	α(1)-antitrypsin|alpha-1-antitrypsin	22371488|20811296	P01009	SERPINA1 (P01009; A1AT_HUMAN) Alpha-1-antitrypsin	α(1)-antitrypsin	4	IPF_idiopathic_pulmonary	0.55551	NTV	NTV	NTV	NTV
Q10	Exp I	α(1)-antitrypsin|alpha-1-antitrypsin	22371488|20811296	P01009	SERPINA1 (P01009; A1AT_HUMAN) Alpha-1-antitrypsin	α(1)-antitrypsin	5	alpha-1_antitrypsin_deficiency_alpha-1	0.555287	PTV	PTV	FTV	PTV
Q10	Exp I	α(1)-antitrypsin|alpha-1-antitrypsin	22371488|20811296	P01009	SERPINA1 (P01009; A1AT_HUMAN) Alpha-1-antitrypsin	α(1)-antitrypsin	6	Z_alpha1-antitrypsin	0.554253	PTV	PTV	PTV	PTV
Q10	Exp I	α(1)-antitrypsin|alpha-1-antitrypsin	22371488|20811296	P01009	SERPINA1 (P01009; A1AT_HUMAN) Alpha-1-antitrypsin	α(1)-antitrypsin	7	(PiZZ)	0.552352	NTV	NTV	NTV	NTV
Q10	Exp I	α(1)-antitrypsin|alpha-1-antitrypsin	22371488|20811296	P01009	SERPINA1 (P01009; A1AT_HUMAN) Alpha-1-antitrypsin	α(1)-antitrypsin	8	alpha-1-antitrypsin_(A1AT)_deficiency	0.547442	PTV	PTV	PTV	PTV
Q10	Exp I	α(1)-antitrypsin|alpha-1-antitrypsin	22371488|20811296	P01009	SERPINA1 (P01009; A1AT_HUMAN) Alpha-1-antitrypsin	α(1)-antitrypsin	9	piZZ	0.542676	NTV	NTV	NTV	NTV
Q10	Exp I	α(1)-antitrypsin|alpha-1-antitrypsin	22371488|20811296	P01009	SERPINA1 (P01009; A1AT_HUMAN) Alpha-1-antitrypsin	α(1)-antitrypsin	10	α-1-antitrypsin_deficiency	0.53448	PTV	PTV	PTV	PTV
Q10	Exp I	α(1)-antitrypsin|alpha-1-antitrypsin	22371488|20811296	P01009	SERPINA1 (P01009; A1AT_HUMAN) Alpha-1-antitrypsin	α(1)-antitrypsin	11	homozygous_ZZ	0.534194	NTV	NTV	NTV	NTV
Q10	Exp I	α(1)-antitrypsin|alpha-1-antitrypsin	22371488|20811296	P01009	SERPINA1 (P01009; A1AT_HUMAN) Alpha-1-antitrypsin	α(1)-antitrypsin	12	(A1ATD)_is	0.534181	PTV	PTV	PTV	PTV
Q11	Exp I	α(1)-antitrypsin|alpha-1-antitrypsin	22371488|20811296	P01009	SERPINA1 (P01009; A1AT_HUMAN) Alpha-1-antitrypsin	alpha-1-antitrypsin	1	alpha1-antitrypsin	0.749974	FTV	FTV	FTV	FTV
Q11	Exp I	α(1)-antitrypsin|alpha-1-antitrypsin	22371488|20811296	P01009	SERPINA1 (P01009; A1AT_HUMAN) Alpha-1-antitrypsin	alpha-1-antitrypsin	2	alpha-antitrypsin	0.688748	PTV	PTV	PTV	PTV
Q11	Exp I	α(1)-antitrypsin|alpha-1-antitrypsin	22371488|20811296	P01009	SERPINA1 (P01009; A1AT_HUMAN) Alpha-1-antitrypsin	alpha-1-antitrypsin	3	alpha_1-antitrypsin	0.670027	FTV	FTV	FTV	FTV
Q11	Exp I	α(1)-antitrypsin|alpha-1-antitrypsin	22371488|20811296	P01009	SERPINA1 (P01009; A1AT_HUMAN) Alpha-1-antitrypsin	alpha-1-antitrypsin	4	1-antitrypsin	0.663186	PTV	PTV	PTV	PTV
Q11	Exp I	α(1)-antitrypsin|alpha-1-antitrypsin	22371488|20811296	P01009	SERPINA1 (P01009; A1AT_HUMAN) Alpha-1-antitrypsin	alpha-1-antitrypsin	5	antitrypsin	0.661768	PTV	PTV	PTV	PTV
Q11	Exp I	α(1)-antitrypsin|alpha-1-antitrypsin	22371488|20811296	P01009	SERPINA1 (P01009; A1AT_HUMAN) Alpha-1-antitrypsin	alpha-1-antitrypsin	6	alpha-1_antitrypsin	0.657373	FTV	FTV	FTV	FTV
Q11	Exp I	α(1)-antitrypsin|alpha-1-antitrypsin	22371488|20811296	P01009	SERPINA1 (P01009; A1AT_HUMAN) Alpha-1-antitrypsin	alpha-1-antitrypsin	7	alpha-1-antichymotrypsin	0.636877	NTV	NTV	NTV	NTV
Q11	Exp I	α(1)-antitrypsin|alpha-1-antitrypsin	22371488|20811296	P01009	SERPINA1 (P01009; A1AT_HUMAN) Alpha-1-antitrypsin	alpha-1-antitrypsin	8	α-1-antitrypsin	0.635347	FTV	FTV	PTV	FTV
Q11	Exp I	α(1)-antitrypsin|alpha-1-antitrypsin	22371488|20811296	P01009	SERPINA1 (P01009; A1AT_HUMAN) Alpha-1-antitrypsin	alpha-1-antitrypsin	9	alpha1-antichymotrypsin	0.622062	NTV	NTV	NTV	NTV
Q11	Exp I	α(1)-antitrypsin|alpha-1-antitrypsin	22371488|20811296	P01009	SERPINA1 (P01009; A1AT_HUMAN) Alpha-1-antitrypsin	alpha-1-antitrypsin	10	alpha-1-antitrypsin_(AAT)	0.617542	FTV	FTV	FTV	FTV
Q11	Exp I	α(1)-antitrypsin|alpha-1-antitrypsin	22371488|20811296	P01009	SERPINA1 (P01009; A1AT_HUMAN) Alpha-1-antitrypsin	alpha-1-antitrypsin	11	α1-antitrypsin	0.613934	FTV	FTV	PTV	FTV
Q11	Exp I	α(1)-antitrypsin|alpha-1-antitrypsin	22371488|20811296	P01009	SERPINA1 (P01009; A1AT_HUMAN) Alpha-1-antitrypsin	alpha-1-antitrypsin	12	alpha-2-macroglobulin	0.610466	NTV	NTV	NTV	NTV
Q12	Exp I	C3|complement C3	21840418	P01024	C3 (P01024; CO3_HUMAN) Complement C3	C3	1	C4	0.909514	NTV	NTV	NTV	NTV
Q12	Exp I	C3|complement C3	21840418	P01024	C3 (P01024; CO3_HUMAN) Complement C3	C3	2	C5	0.829917	NTV	NTV	NTV	NTV
Q12	Exp I	C3|complement C3	21840418	P01024	C3 (P01024; CO3_HUMAN) Complement C3	C3	3	c3	0.803444	FTV	FTV	FTV	FTV
Q12	Exp I	C3|complement C3	21840418	P01024	C3 (P01024; CO3_HUMAN) Complement C3	C3	4	C2	0.769648	NTV	NTV	NTV	NTV
Q12	Exp I	C3|complement C3	21840418	P01024	C3 (P01024; CO3_HUMAN) Complement C3	C3	5	C3_C4	0.745937	PTV	PTV	PTV	PTV
Q12	Exp I	C3|complement C3	21840418	P01024	C3 (P01024; CO3_HUMAN) Complement C3	C3	6	C9	0.742663	NTV	NTV	NTV	NTV
Q12	Exp I	C3|complement C3	21840418	P01024	C3 (P01024; CO3_HUMAN) Complement C3	C3	7	C1	0.739083	NTV	NTV	NTV	NTV
Q12	Exp I	C3|complement C3	21840418	P01024	C3 (P01024; CO3_HUMAN) Complement C3	C3	8	complement_components	0.729343	PTV	PTV	NTV	PTV
Q12	Exp I	C3|complement C3	21840418	P01024	C3 (P01024; CO3_HUMAN) Complement C3	C3	9	classical_pathway	0.729239	NTV	NTV	NTV	NTV
Q12	Exp I	C3|complement C3	21840418	P01024	C3 (P01024; CO3_HUMAN) Complement C3	C3	10	C1q	0.71714	NTV	NTV	NTV	NTV
Q12	Exp I	C3|complement C3	21840418	P01024	C3 (P01024; CO3_HUMAN) Complement C3	C3	11	C7	0.716711	NTV	NTV	NTV	NTV
Q12	Exp I	C3|complement C3	21840418	P01024	C3 (P01024; CO3_HUMAN) Complement C3	C3	12	c4	0.714828	NTV	NTV	NTV	NTV
Q13	Exp I	C3|complement C3	21840418	P01024	C3 (P01024; CO3_HUMAN) Complement C3	complement_C3	1	complement_components	0.802821	PTV	PTV	NTV	PTV
Q13	Exp I	C3|complement C3	21840418	P01024	C3 (P01024; CO3_HUMAN) Complement C3	complement_C3	2	complement_factors	0.792755	NTV	PTV	NTV	NTV
Q13	Exp I	C3|complement C3	21840418	P01024	C3 (P01024; CO3_HUMAN) Complement C3	complement_C3	3	complement_component	0.777622	PTV	PTV	NTV	PTV
Q13	Exp I	C3|complement C3	21840418	P01024	C3 (P01024; CO3_HUMAN) Complement C3	complement_C3	4	complement_component_C3	0.758722	PTV	FTV	FTV	FTV
Q13	Exp I	C3|complement C3	21840418	P01024	C3 (P01024; CO3_HUMAN) Complement C3	complement_C3	5	complement_proteins	0.756123	PTV	PTV	NTV	PTV
Q13	Exp I	C3|complement C3	21840418	P01024	C3 (P01024; CO3_HUMAN) Complement C3	complement_C3	6	C1q	0.742578	NTV	NTV	NTV	NTV
Q13	Exp I	C3|complement C3	21840418	P01024	C3 (P01024; CO3_HUMAN) Complement C3	complement_C3	7	classical_pathway	0.734402	NTV	NTV	NTV	NTV
Q13	Exp I	C3|complement C3	21840418	P01024	C3 (P01024; CO3_HUMAN) Complement C3	complement_C3	8	classical_complement_pathway	0.730954	NTV	NTV	NTV	NTV
Q13	Exp I	C3|complement C3	21840418	P01024	C3 (P01024; CO3_HUMAN) Complement C3	complement_C3	9	complement_activation	0.729894	NTV	NTV	NTV	NTV
Q13	Exp I	C3|complement C3	21840418	P01024	C3 (P01024; CO3_HUMAN) Complement C3	complement_C3	10	complement_system	0.724655	NTV	NTV	NTV	NTV
Q13	Exp I	C3|complement C3	21840418	P01024	C3 (P01024; CO3_HUMAN) Complement C3	complement_C3	11	complement_factor	0.722038	NTV	PTV	NTV	NTV
Q13	Exp I	C3|complement C3	21840418	P01024	C3 (P01024; CO3_HUMAN) Complement C3	complement_C3	12	C3c	0.719521	PTV	FTV	FTV	FTV
Q14	Exp I	epidermal growth factor|EGF|epidermal growth factor (EGF)	22371488	P01133	EGF (P01133; EGF_HUMAN) Pro-epidermal growth factor	epidermal_growth_factor	1	epidermal_growth_factor_(EGF)	0.90005	FTV	FTV	FTV	FTV
Q14	Exp I	epidermal growth factor|EGF|epidermal growth factor (EGF)	22371488	P01133	EGF (P01133; EGF_HUMAN) Pro-epidermal growth factor	epidermal_growth_factor	2	EGF	0.797666	FTV	FTV	FTV	FTV
Q14	Exp I	epidermal growth factor|EGF|epidermal growth factor (EGF)	22371488	P01133	EGF (P01133; EGF_HUMAN) Pro-epidermal growth factor	epidermal_growth_factor	3	transforming_growth_factor_alpha	0.793033	NTV	NTV	NTV	NTV
Q14	Exp I	epidermal growth factor|EGF|epidermal growth factor (EGF)	22371488	P01133	EGF (P01133; EGF_HUMAN) Pro-epidermal growth factor	epidermal_growth_factor	4	transforming_growth_factor-alpha	0.785177	NTV	NTV	NTV	NTV
Q14	Exp I	epidermal growth factor|EGF|epidermal growth factor (EGF)	22371488	P01133	EGF (P01133; EGF_HUMAN) Pro-epidermal growth factor	epidermal_growth_factor	5	eGF	0.773331	FTV	FTV	FTV	FTV
Q14	Exp I	epidermal growth factor|EGF|epidermal growth factor (EGF)	22371488	P01133	EGF (P01133; EGF_HUMAN) Pro-epidermal growth factor	epidermal_growth_factor	6	EGF_receptor	0.770559	PTV	PTV	PTV	PTV
Q14	Exp I	epidermal growth factor|EGF|epidermal growth factor (EGF)	22371488	P01133	EGF (P01133; EGF_HUMAN) Pro-epidermal growth factor	epidermal_growth_factor	7	epidermal_growth	0.769277	PTV	PTV	PTV	PTV
Q14	Exp I	epidermal growth factor|EGF|epidermal growth factor (EGF)	22371488	P01133	EGF (P01133; EGF_HUMAN) Pro-epidermal growth factor	epidermal_growth_factor	8	transforming_growth_factor-alpha_(TGF-alpha)	0.766434	NTV	NTV	NTV	NTV
Q14	Exp I	epidermal growth factor|EGF|epidermal growth factor (EGF)	22371488	P01133	EGF (P01133; EGF_HUMAN) Pro-epidermal growth factor	epidermal_growth_factor	9	EGF_receptor_(EGFR)	0.766428	PTV	PTV	NTV	PTV
Q14	Exp I	epidermal growth factor|EGF|epidermal growth factor (EGF)	22371488	P01133	EGF (P01133; EGF_HUMAN) Pro-epidermal growth factor	epidermal_growth_factor	10	amphiregulin	0.765938	NTV	NTV	NTV	NTV
Q14	Exp I	epidermal growth factor|EGF|epidermal growth factor (EGF)	22371488	P01133	EGF (P01133; EGF_HUMAN) Pro-epidermal growth factor	epidermal_growth_factor	11	heregulin	0.753547	NTV	NTV	NTV	NTV
Q14	Exp I	epidermal growth factor|EGF|epidermal growth factor (EGF)	22371488	P01133	EGF (P01133; EGF_HUMAN) Pro-epidermal growth factor	epidermal_growth_factor	12	heparin-binding_EGF-like_growth_factor	0.749515	PTV	PTV	NTV	PTV
Q15	Exp I	epidermal growth factor|EGF|epidermal growth factor (EGF)	22371488	P01133	EGF (P01133; EGF_HUMAN) Pro-epidermal growth factor	EGF	1	eGF	0.889766	FTV	FTV	FTV	FTV
Q15	Exp I	epidermal growth factor|EGF|epidermal growth factor (EGF)	22371488	P01133	EGF (P01133; EGF_HUMAN) Pro-epidermal growth factor	EGF	2	epidermal_growth_factor_(EGF)	0.821685	FTV	FTV	FTV	FTV
Q15	Exp I	epidermal growth factor|EGF|epidermal growth factor (EGF)	22371488	P01133	EGF (P01133; EGF_HUMAN) Pro-epidermal growth factor	EGF	3	epidermal_growth_factor	0.797666	FTV	FTV	FTV	FTV
Q15	Exp I	epidermal growth factor|EGF|epidermal growth factor (EGF)	22371488	P01133	EGF (P01133; EGF_HUMAN) Pro-epidermal growth factor	EGF	4	EGF_receptor	0.772664	PTV	PTV	PTV	PTV
Q15	Exp I	epidermal growth factor|EGF|epidermal growth factor (EGF)	22371488	P01133	EGF (P01133; EGF_HUMAN) Pro-epidermal growth factor	EGF	5	TGF-alpha	0.749331	NTV	NTV	NTV	NTV
Q15	Exp I	epidermal growth factor|EGF|epidermal growth factor (EGF)	22371488	P01133	EGF (P01133; EGF_HUMAN) Pro-epidermal growth factor	EGF	6	EGF_receptor_(EGFR)	0.730264	PTV	PTV	PTV	PTV
Q15	Exp I	epidermal growth factor|EGF|epidermal growth factor (EGF)	22371488	P01133	EGF (P01133; EGF_HUMAN) Pro-epidermal growth factor	EGF	7	TGFalpha	0.726296	NTV	NTV	NTV	NTV
Q15	Exp I	epidermal growth factor|EGF|epidermal growth factor (EGF)	22371488	P01133	EGF (P01133; EGF_HUMAN) Pro-epidermal growth factor	EGF	8	HB-EGF	0.726218	PTV	PTV	NTV	NTV
Q15	Exp I	epidermal growth factor|EGF|epidermal growth factor (EGF)	22371488	P01133	EGF (P01133; EGF_HUMAN) Pro-epidermal growth factor	EGF	9	EGF_alone	0.725478	PTV	PTV	PTV	PTV
Q15	Exp I	epidermal growth factor|EGF|epidermal growth factor (EGF)	22371488	P01133	EGF (P01133; EGF_HUMAN) Pro-epidermal growth factor	EGF	10	EGF_receptors	0.72383	PTV	PTV	PTV	PTV
Q15	Exp I	epidermal growth factor|EGF|epidermal growth factor (EGF)	22371488	P01133	EGF (P01133; EGF_HUMAN) Pro-epidermal growth factor	EGF	11	EGFR_phosphorylation	0.720204	PTV	PTV	NTV	PTV
Q15	Exp I	epidermal growth factor|EGF|epidermal growth factor (EGF)	22371488	P01133	EGF (P01133; EGF_HUMAN) Pro-epidermal growth factor	EGF	12	EGF_stimulated	0.719541	PTV	PTV	PTV	PTV
Q16	Exp I	epidermal growth factor|EGF|epidermal growth factor (EGF)	22371488	P01133	EGF (P01133; EGF_HUMAN) Pro-epidermal growth factor	epidermal_growth_factor EGF	1	epidermal_growth_factor_(EGF)	0.908022	FTV	FTV	FTV	FTV
Q16	Exp I	epidermal growth factor|EGF|epidermal growth factor (EGF)	22371488	P01133	EGF (P01133; EGF_HUMAN) Pro-epidermal growth factor	epidermal_growth_factor EGF	2	eGF	0.877097	FTV	FTV	FTV	FTV
Q16	Exp I	epidermal growth factor|EGF|epidermal growth factor (EGF)	22371488	P01133	EGF (P01133; EGF_HUMAN) Pro-epidermal growth factor	epidermal_growth_factor EGF	3	EGF_receptor	0.813878	PTV	NTV	PTV	PTV
Q16	Exp I	epidermal growth factor|EGF|epidermal growth factor (EGF)	22371488	P01133	EGF (P01133; EGF_HUMAN) Pro-epidermal growth factor	epidermal_growth_factor EGF	4	EGF_receptor_(EGFR)	0.789337	PTV	NTV	PTV	PTV
Q16	Exp I	epidermal growth factor|EGF|epidermal growth factor (EGF)	22371488	P01133	EGF (P01133; EGF_HUMAN) Pro-epidermal growth factor	epidermal_growth_factor EGF	5	amphiregulin	0.777023	NTV	NTV	NTV	NTV
Q16	Exp I	epidermal growth factor|EGF|epidermal growth factor (EGF)	22371488	P01133	EGF (P01133; EGF_HUMAN) Pro-epidermal growth factor	epidermal_growth_factor EGF	6	transforming_growth_factor-alpha	0.776724	NTV	NTV	NTV	NTV
Q16	Exp I	epidermal growth factor|EGF|epidermal growth factor (EGF)	22371488	P01133	EGF (P01133; EGF_HUMAN) Pro-epidermal growth factor	epidermal_growth_factor EGF	7	EGF_receptors	0.768929	PTV	NTV	PTV	PTV
Q16	Exp I	epidermal growth factor|EGF|epidermal growth factor (EGF)	22371488	P01133	EGF (P01133; EGF_HUMAN) Pro-epidermal growth factor	epidermal_growth_factor EGF	8	transforming_growth_factor-alpha_(TGF-alpha)	0.764771	NTV	NTV	NTV	NTV
Q16	Exp I	epidermal growth factor|EGF|epidermal growth factor (EGF)	22371488	P01133	EGF (P01133; EGF_HUMAN) Pro-epidermal growth factor	epidermal_growth_factor EGF	9	transforming_growth_factor_alpha	0.763377	NTV	NTV	NTV	NTV
Q16	Exp I	epidermal growth factor|EGF|epidermal growth factor (EGF)	22371488	P01133	EGF (P01133; EGF_HUMAN) Pro-epidermal growth factor	epidermal_growth_factor EGF	10	HB-EGF	0.761771	NTV	NTV	PTV	NTV
Q16	Exp I	epidermal growth factor|EGF|epidermal growth factor (EGF)	22371488	P01133	EGF (P01133; EGF_HUMAN) Pro-epidermal growth factor	epidermal_growth_factor EGF	11	TGF-alpha	0.755752	NTV	NTV	NTV	NTV
Q16	Exp I	epidermal growth factor|EGF|epidermal growth factor (EGF)	22371488	P01133	EGF (P01133; EGF_HUMAN) Pro-epidermal growth factor	epidermal_growth_factor EGF	12	heregulin	0.754217	NTV	NTV	NTV	NTV
Q17	Exp I	LTA	22738689	P01374	LTA (P01374; TNFB_HUMAN) Lymphotoxin-alpha	LTA	1	lTA	0.768672	FTV	FTV	FTV	FTV
Q17	Exp I	LTA	22738689	P01374	LTA (P01374; TNFB_HUMAN) Lymphotoxin-alpha	LTA	2	IL-10_down-regulated_LTA-mediated	0.660103	PTV	PTV	NTV	PTV
Q17	Exp I	LTA	22738689	P01374	LTA (P01374; TNFB_HUMAN) Lymphotoxin-alpha	LTA	3	LPS	0.641349	NTV	NTV	NTV	NTV
Q17	Exp I	LTA	22738689	P01374	LTA (P01374; TNFB_HUMAN) Lymphotoxin-alpha	LTA	4	down-regulating_PGE_after	0.640479	NTV	NTV	NTV	NTV
Q17	Exp I	LTA	22738689	P01374	LTA (P01374; TNFB_HUMAN) Lymphotoxin-alpha	LTA	5	MCP1_induction_but_not	0.637519	NTV	NTV	NTV	NTV
Q17	Exp I	LTA	22738689	P01374	LTA (P01374; TNFB_HUMAN) Lymphotoxin-alpha	LTA	6	LPS-_when_compared	0.632608	NTV	NTV	NTV	NTV
Q17	Exp I	LTA	22738689	P01374	LTA (P01374; TNFB_HUMAN) Lymphotoxin-alpha	LTA	7	lipoteichoic_acid	0.623646	FTV	NTV	FTV	FTV
Q17	Exp I	LTA	22738689	P01374	LTA (P01374; TNFB_HUMAN) Lymphotoxin-alpha	LTA	8	cyclo-oxygenase-2_expression_were_quantified	0.621823	NTV	NTV	NTV	NTV
Q17	Exp I	LTA	22738689	P01374	LTA (P01374; TNFB_HUMAN) Lymphotoxin-alpha	LTA	9	lipoteichoic_acid_(LTA)	0.621683	FTV	NTV	FTV	FTV
Q17	Exp I	LTA	22738689	P01374	LTA (P01374; TNFB_HUMAN) Lymphotoxin-alpha	LTA	10	lPS	0.616058	NTV	NTV	NTV	NTV
Q17	Exp I	LTA	22738689	P01374	LTA (P01374; TNFB_HUMAN) Lymphotoxin-alpha	LTA	11	PGN	0.615418	NTV	NTV	NTV	NTV
Q17	Exp I	LTA	22738689	P01374	LTA (P01374; TNFB_HUMAN) Lymphotoxin-alpha	LTA	12	μmol/L_ADP	0.614969	NTV	NTV	NTV	NTV
Q18	Exp I	IL1B	22738689	P01584	IL1B (P01584; IL1B_HUMAN) Interleukin-1 beta	IL1B	1	TNFA	0.797762	NTV	NTV	NTV	NTV
Q18	Exp I	IL1B	22738689	P01584	IL1B (P01584; IL1B_HUMAN) Interleukin-1 beta	IL1B	2	IL1A	0.797299	NTV	NTV	NTV	NTV
Q18	Exp I	IL1B	22738689	P01584	IL1B (P01584; IL1B_HUMAN) Interleukin-1 beta	IL1B	3	IL1R1	0.747543	NTV	NTV	NTV	NTV
Q18	Exp I	IL1B	22738689	P01584	IL1B (P01584; IL1B_HUMAN) Interleukin-1 beta	IL1B	4	IL1RN	0.746077	NTV	NTV	NTV	NTV
Q18	Exp I	IL1B	22738689	P01584	IL1B (P01584; IL1B_HUMAN) Interleukin-1 beta	IL1B	5	IL8	0.72377	NTV	NTV	NTV	NTV
Q18	Exp I	IL1B	22738689	P01584	IL1B (P01584; IL1B_HUMAN) Interleukin-1 beta	IL1B	6	IL1B_gene	0.719324	PTV	FTV	FTV	FTV
Q18	Exp I	IL1B	22738689	P01584	IL1B (P01584; IL1B_HUMAN) Interleukin-1 beta	IL1B	7	IL6	0.715016	NTV	NTV	NTV	NTV
Q18	Exp I	IL1B	22738689	P01584	IL1B (P01584; IL1B_HUMAN) Interleukin-1 beta	IL1B	8	IL18	0.713541	NTV	NTV	NTV	NTV
Q18	Exp I	IL1B	22738689	P01584	IL1B (P01584; IL1B_HUMAN) Interleukin-1 beta	IL1B	9	iL1B	0.708102	FTV	FTV	FTV	FTV
Q18	Exp I	IL1B	22738689	P01584	IL1B (P01584; IL1B_HUMAN) Interleukin-1 beta	IL1B	10	IL-1B	0.703707	FTV	FTV	FTV	FTV
Q18	Exp I	IL1B	22738689	P01584	IL1B (P01584; IL1B_HUMAN) Interleukin-1 beta	IL1B	11	NFKB1	0.700251	NTV	NTV	NTV	NTV
Q18	Exp I	IL1B	22738689	P01584	IL1B (P01584; IL1B_HUMAN) Interleukin-1 beta	IL1B	12	IFNG	0.699158	NTV	NTV	NTV	NTV
Q19	Exp I	CD4	19059264	P01730	CD4 (P01730; CD4_HUMAN) T-cell surface glycoprotein CD4	CD4	1	cD4	0.87478	FTV	FTV	FTV	FTV
Q19	Exp I	CD4	19059264	P01730	CD4 (P01730; CD4_HUMAN) T-cell surface glycoprotein CD4	CD4	2	CD4_T-cell	0.827152	PTV	PTV	PTV	PTV
Q19	Exp I	CD4	19059264	P01730	CD4 (P01730; CD4_HUMAN) T-cell surface glycoprotein CD4	CD4	3	CD4_cells	0.820331	NTV	PTV	PTV	PTV
Q19	Exp I	CD4	19059264	P01730	CD4 (P01730; CD4_HUMAN) T-cell surface glycoprotein CD4	CD4	4	CD8	0.814492	NTV	NTV	NTV	NTV
Q19	Exp I	CD4	19059264	P01730	CD4 (P01730; CD4_HUMAN) T-cell surface glycoprotein CD4	CD4	5	CD4+_T-cell	0.799486	PTV	PTV	PTV	PTV
Q19	Exp I	CD4	19059264	P01730	CD4 (P01730; CD4_HUMAN) T-cell surface glycoprotein CD4	CD4	6	CD8_cells	0.78151	NTV	NTV	NTV	NTV
Q19	Exp I	CD4	19059264	P01730	CD4 (P01730; CD4_HUMAN) T-cell surface glycoprotein CD4	CD4	7	CD4_lymphocytes	0.771884	PTV	PTV	PTV	PTV
Q19	Exp I	CD4	19059264	P01730	CD4 (P01730; CD4_HUMAN) T-cell surface glycoprotein CD4	CD4	8	CD4_T-cells	0.770412	PTV	PTV	PTV	PTV
Q19	Exp I	CD4	19059264	P01730	CD4 (P01730; CD4_HUMAN) T-cell surface glycoprotein CD4	CD4	9	CD4+_T-cells	0.759749	PTV	PTV	PTV	PTV
Q19	Exp I	CD4	19059264	P01730	CD4 (P01730; CD4_HUMAN) T-cell surface glycoprotein CD4	CD4	10	CD4_T_cells	0.758841	PTV	PTV	PTV	PTV
Q19	Exp I	CD4	19059264	P01730	CD4 (P01730; CD4_HUMAN) T-cell surface glycoprotein CD4	CD4	11	CD8_lymphocytes	0.750698	NTV	NTV	NTV	NTV
Q19	Exp I	CD4	19059264	P01730	CD4 (P01730; CD4_HUMAN) T-cell surface glycoprotein CD4	CD4	12	chronic_HIV-1_infection	0.749601	NTV	NTV	NTV	NTV
Q20	Exp I	collagen type 1|collagen type I	20811296|22371488	P02452	COL1A1 (P02452; CO1A1_HUMAN) Collagen alpha-1(I) chain	collagen_type_1	1	collagen_type_I	0.80925	FTV	FTV	FTV	FTV
Q20	Exp I	collagen type 1|collagen type I	20811296|22371488	P02452	COL1A1 (P02452; CO1A1_HUMAN) Collagen alpha-1(I) chain	collagen_type_1	2	type_I_collagen	0.801667	FTV	FTV	FTV	FTV
Q20	Exp I	collagen type 1|collagen type I	20811296|22371488	P02452	COL1A1 (P02452; CO1A1_HUMAN) Collagen alpha-1(I) chain	collagen_type_1	3	type-I_collagen	0.773549	FTV	FTV	FTV	FTV
Q20	Exp I	collagen type 1|collagen type I	20811296|22371488	P02452	COL1A1 (P02452; CO1A1_HUMAN) Collagen alpha-1(I) chain	collagen_type_1	4	Type_I_collagen	0.773225	FTV	FTV	FTV	FTV
Q20	Exp I	collagen type 1|collagen type I	20811296|22371488	P02452	COL1A1 (P02452; CO1A1_HUMAN) Collagen alpha-1(I) chain	collagen_type_1	5	collagen_type	0.756189	PTV	PTV	PTV	PTV
Q20	Exp I	collagen type 1|collagen type I	20811296|22371488	P02452	COL1A1 (P02452; CO1A1_HUMAN) Collagen alpha-1(I) chain	collagen_type_1	6	Col_I	0.75021	FTV	FTV	FTV	FTV
Q20	Exp I	collagen type 1|collagen type I	20811296|22371488	P02452	COL1A1 (P02452; CO1A1_HUMAN) Collagen alpha-1(I) chain	collagen_type_1	7	alkaline_phosphatase_osteocalcin	0.739725	NTV	NTV	NTV	NTV
Q20	Exp I	collagen type 1|collagen type I	20811296|22371488	P02452	COL1A1 (P02452; CO1A1_HUMAN) Collagen alpha-1(I) chain	collagen_type_1	8	alkaline_phosphatase_osteocalcin_osteopontin	0.737688	NTV	NTV	NTV	NTV
Q20	Exp I	collagen type 1|collagen type I	20811296|22371488	P02452	COL1A1 (P02452; CO1A1_HUMAN) Collagen alpha-1(I) chain	collagen_type_1	9	collagen_I	0.732291	FTV	FTV	FTV	FTV
Q20	Exp I	collagen type 1|collagen type I	20811296|22371488	P02452	COL1A1 (P02452; CO1A1_HUMAN) Collagen alpha-1(I) chain	collagen_type_1	10	collagen-1	0.732061	FTV	FTV	FTV	FTV
Q20	Exp I	collagen type 1|collagen type I	20811296|22371488	P02452	COL1A1 (P02452; CO1A1_HUMAN) Collagen alpha-1(I) chain	collagen_type_1	11	type_I_collagen_synthesis	0.731397	PTV	PTV	PTV	PTV
Q20	Exp I	collagen type 1|collagen type I	20811296|22371488	P02452	COL1A1 (P02452; CO1A1_HUMAN) Collagen alpha-1(I) chain	collagen_type_1	12	osteocalcin_osteopontin	0.727489	NTV	NTV	NTV	NTV
Q21	Exp I	collagen type 1|collagen type I	20811296|22371488	P02452	COL1A1 (P02452; CO1A1_HUMAN) Collagen alpha-1(I) chain	collagen_type_I	1	type_I_collagen	0.898517	FTV	FTV	FTV	FTV
Q21	Exp I	collagen type 1|collagen type I	20811296|22371488	P02452	COL1A1 (P02452; CO1A1_HUMAN) Collagen alpha-1(I) chain	collagen_type_I	2	collagen_I	0.895287	FTV	FTV	FTV	FTV
Q21	Exp I	collagen type 1|collagen type I	20811296|22371488	P02452	COL1A1 (P02452; CO1A1_HUMAN) Collagen alpha-1(I) chain	collagen_type_I	3	collagen_type	0.873179	PTV	PTV	PTV	PTV
Q21	Exp I	collagen type 1|collagen type I	20811296|22371488	P02452	COL1A1 (P02452; CO1A1_HUMAN) Collagen alpha-1(I) chain	collagen_type_I	4	collagen_types_I	0.833799	PTV	PTV	FTV	PTV
Q21	Exp I	collagen type 1|collagen type I	20811296|22371488	P02452	COL1A1 (P02452; CO1A1_HUMAN) Collagen alpha-1(I) chain	collagen_type_I	5	Col_I	0.825716	FTV	FTV	FTV	FTV
Q21	Exp I	collagen type 1|collagen type I	20811296|22371488	P02452	COL1A1 (P02452; CO1A1_HUMAN) Collagen alpha-1(I) chain	collagen_type_I	6	type_III_collagen	0.818467	NTV	NTV	NTV	NTV
Q21	Exp I	collagen type 1|collagen type I	20811296|22371488	P02452	COL1A1 (P02452; CO1A1_HUMAN) Collagen alpha-1(I) chain	collagen_type_I	7	collagens	0.812232	NTV	PTV	PTV	PTV
Q21	Exp I	collagen type 1|collagen type I	20811296|22371488	P02452	COL1A1 (P02452; CO1A1_HUMAN) Collagen alpha-1(I) chain	collagen_type_I	8	type_I_collagen_type	0.810579	FTV	PTV	FTV	FTV
Q21	Exp I	collagen type 1|collagen type I	20811296|22371488	P02452	COL1A1 (P02452; CO1A1_HUMAN) Collagen alpha-1(I) chain	collagen_type_I	9	collagen_type_1	0.80925	FTV	FTV	FTV	FTV
Q21	Exp I	collagen type 1|collagen type I	20811296|22371488	P02452	COL1A1 (P02452; CO1A1_HUMAN) Collagen alpha-1(I) chain	collagen_type_I	10	collagen_type_III	0.806168	NTV	NTV	NTV	NTV
Q21	Exp I	collagen type 1|collagen type I	20811296|22371488	P02452	COL1A1 (P02452; CO1A1_HUMAN) Collagen alpha-1(I) chain	collagen_type_I	11	collagen	0.800107	NTV	PTV	PTV	PTV
Q21	Exp I	collagen type 1|collagen type I	20811296|22371488	P02452	COL1A1 (P02452; CO1A1_HUMAN) Collagen alpha-1(I) chain	collagen_type_I	12	type-I_collagen	0.798761	FTV	FTV	FTV	FTV
Q22	Exp I	APOA2|apolipoprotein A-II precursor (APOA2)	20667078	P02652	APOA2 (P02652; APOA2_HUMAN) Apolipoprotein A-II	APOA2	1	APOC4	0.764448	NTV	NTV	NTV	NTV
Q22	Exp I	APOA2|apolipoprotein A-II precursor (APOA2)	20667078	P02652	APOA2 (P02652; APOA2_HUMAN) Apolipoprotein A-II	APOA2	2	rs5082	0.752638	NTV	NTV	NTV	NTV
Q22	Exp I	APOA2|apolipoprotein A-II precursor (APOA2)	20667078	P02652	APOA2 (P02652; APOA2_HUMAN) Apolipoprotein A-II	APOA2	3	KLF14_locus	0.751097	NTV	NTV	NTV	NTV
Q22	Exp I	APOA2|apolipoprotein A-II precursor (APOA2)	20667078	P02652	APOA2 (P02652; APOA2_HUMAN) Apolipoprotein A-II	APOA2	4	rs651821	0.745759	NTV	NTV	NTV	NTV
Q22	Exp I	APOA2|apolipoprotein A-II precursor (APOA2)	20667078	P02652	APOA2 (P02652; APOA2_HUMAN) Apolipoprotein A-II	APOA2	5	rs3737787	0.745539	NTV	NTV	NTV	NTV
Q22	Exp I	APOA2|apolipoprotein A-II precursor (APOA2)	20667078	P02652	APOA2 (P02652; APOA2_HUMAN) Apolipoprotein A-II	APOA2	6	G182C	0.743877	NTV	NTV	NTV	NTV
Q22	Exp I	APOA2|apolipoprotein A-II precursor (APOA2)	20667078	P02652	APOA2 (P02652; APOA2_HUMAN) Apolipoprotein A-II	APOA2	7	diabetes-related_quantitative_traits	0.732945	NTV	NTV	NTV	NTV
Q22	Exp I	APOA2|apolipoprotein A-II precursor (APOA2)	20667078	P02652	APOA2 (P02652; APOA2_HUMAN) Apolipoprotein A-II	APOA2	8	-1131TC_polymorphism	0.732875	NTV	NTV	NTV	NTV
Q22	Exp I	APOA2|apolipoprotein A-II precursor (APOA2)	20667078	P02652	APOA2 (P02652; APOA2_HUMAN) Apolipoprotein A-II	APOA2	9	S19W	0.729439	NTV	NTV	NTV	NTV
Q22	Exp I	APOA2|apolipoprotein A-II precursor (APOA2)	20667078	P02652	APOA2 (P02652; APOA2_HUMAN) Apolipoprotein A-II	APOA2	10	rs16996148	0.72931	NTV	NTV	NTV	NTV
Q22	Exp I	APOA2|apolipoprotein A-II precursor (APOA2)	20667078	P02652	APOA2 (P02652; APOA2_HUMAN) Apolipoprotein A-II	APOA2	11	apolipoprotein_A5_gene_(APOA5)	0.728874	NTV	NTV	NTV	NTV
Q22	Exp I	APOA2|apolipoprotein A-II precursor (APOA2)	20667078	P02652	APOA2 (P02652; APOA2_HUMAN) Apolipoprotein A-II	APOA2	12	Dutch_FCHL	0.727757	NTV	NTV	NTV	NTV
Q23	Exp I	APOA2|apolipoprotein A-II precursor (APOA2)	20667078	P02652	APOA2 (P02652; APOA2_HUMAN) Apolipoprotein A-II	Apolipoprotein APOA2	1	APOA1/C3/A4/A5_gene	0.755425	NTV	NTV	NTV	NTV
Q23	Exp I	APOA2|apolipoprotein A-II precursor (APOA2)	20667078	P02652	APOA2 (P02652; APOA2_HUMAN) Apolipoprotein A-II	Apolipoprotein APOA2	2	S19W	0.754578	NTV	NTV	NTV	NTV
Q23	Exp I	APOA2|apolipoprotein A-II precursor (APOA2)	20667078	P02652	APOA2 (P02652; APOA2_HUMAN) Apolipoprotein A-II	Apolipoprotein APOA2	3	QFS_subjects	0.747429	NTV	NTV	NTV	NTV
Q23	Exp I	APOA2|apolipoprotein A-II precursor (APOA2)	20667078	P02652	APOA2 (P02652; APOA2_HUMAN) Apolipoprotein A-II	Apolipoprotein APOA2	4	APOA5_APOC3	0.746475	NTV	NTV	NTV	NTV
Q23	Exp I	APOA2|apolipoprotein A-II precursor (APOA2)	20667078	P02652	APOA2 (P02652; APOA2_HUMAN) Apolipoprotein A-II	Apolipoprotein APOA2	5	hepatic_lipase_gene_(LIPC)	0.74396	NTV	NTV	NTV	NTV
Q23	Exp I	APOA2|apolipoprotein A-II precursor (APOA2)	20667078	P02652	APOA2 (P02652; APOA2_HUMAN) Apolipoprotein A-II	Apolipoprotein APOA2	6	polymorphisms_-1131TC	0.743573	NTV	NTV	NTV	NTV
Q23	Exp I	APOA2|apolipoprotein A-II precursor (APOA2)	20667078	P02652	APOA2 (P02652; APOA2_HUMAN) Apolipoprotein A-II	Apolipoprotein APOA2	7	rs651821	0.7432	NTV	NTV	NTV	NTV
Q23	Exp I	APOA2|apolipoprotein A-II precursor (APOA2)	20667078	P02652	APOA2 (P02652; APOA2_HUMAN) Apolipoprotein A-II	Apolipoprotein APOA2	8	APOA5_gene	0.740747	NTV	NTV	NTV	NTV
Q23	Exp I	APOA2|apolipoprotein A-II precursor (APOA2)	20667078	P02652	APOA2 (P02652; APOA2_HUMAN) Apolipoprotein A-II	Apolipoprotein APOA2	9	hepatic_lipase_gene	0.739236	NTV	NTV	NTV	NTV
Q23	Exp I	APOA2|apolipoprotein A-II precursor (APOA2)	20667078	P02652	APOA2 (P02652; APOA2_HUMAN) Apolipoprotein A-II	Apolipoprotein APOA2	10	APOC4	0.733671	NTV	NTV	NTV	NTV
Q23	Exp I	APOA2|apolipoprotein A-II precursor (APOA2)	20667078	P02652	APOA2 (P02652; APOA2_HUMAN) Apolipoprotein A-II	Apolipoprotein APOA2	11	-514CT-LIPC	0.730944	NTV	NTV	NTV	NTV
Q23	Exp I	APOA2|apolipoprotein A-II precursor (APOA2)	20667078	P02652	APOA2 (P02652; APOA2_HUMAN) Apolipoprotein A-II	Apolipoprotein APOA2	12	apolipoprotein_A2	0.729059	FTV	FTV	FTV	FTV
Q24	Exp I	APOA2|apolipoprotein A-II precursor (APOA2)	20667078	P02652	APOA2 (P02652; APOA2_HUMAN) Apolipoprotein A-II	apolipoprotein_A-II	1	apolipoprotein_A-I	0.794373	NTV	NTV	NTV	NTV
Q24	Exp I	APOA2|apolipoprotein A-II precursor (APOA2)	20667078	P02652	APOA2 (P02652; APOA2_HUMAN) Apolipoprotein A-II	apolipoprotein_A-II	2	apolipoprotein	0.779773	NTV	PTV	PTV	PTV
Q24	Exp I	APOA2|apolipoprotein A-II precursor (APOA2)	20667078	P02652	APOA2 (P02652; APOA2_HUMAN) Apolipoprotein A-II	apolipoprotein_A-II	3	apoA-II	0.773586	FTV	FTV	FTV	FTV
Q24	Exp I	APOA2|apolipoprotein A-II precursor (APOA2)	20667078	P02652	APOA2 (P02652; APOA2_HUMAN) Apolipoprotein A-II	apolipoprotein_A-II	4	apolipoproteins	0.76092	NTV	PTV	PTV	PTV
Q24	Exp I	APOA2|apolipoprotein A-II precursor (APOA2)	20667078	P02652	APOA2 (P02652; APOA2_HUMAN) Apolipoprotein A-II	apolipoprotein_A-II	5	plasma_HDL	0.759912	NTV	PTV	NTV	NTV
Q24	Exp I	APOA2|apolipoprotein A-II precursor (APOA2)	20667078	P02652	APOA2 (P02652; APOA2_HUMAN) Apolipoprotein A-II	apolipoprotein_A-II	6	apolipoprotein_AI	0.757581	NTV	NTV	NTV	NTV
Q24	Exp I	APOA2|apolipoprotein A-II precursor (APOA2)	20667078	P02652	APOA2 (P02652; APOA2_HUMAN) Apolipoprotein A-II	apolipoprotein_A-II	7	lecithin-cholesterol_acyltransferase	0.756796	NTV	NTV	NTV	NTV
Q24	Exp I	APOA2|apolipoprotein A-II precursor (APOA2)	20667078	P02652	APOA2 (P02652; APOA2_HUMAN) Apolipoprotein A-II	apolipoprotein_A-II	8	apoAII	0.755873	FTV	FTV	FTV	FTV
Q24	Exp I	APOA2|apolipoprotein A-II precursor (APOA2)	20667078	P02652	APOA2 (P02652; APOA2_HUMAN) Apolipoprotein A-II	apolipoprotein_A-II	9	apolipoprotein_A-I_(apoA-I)	0.752405	NTV	NTV	NTV	NTV
Q24	Exp I	APOA2|apolipoprotein A-II precursor (APOA2)	20667078	P02652	APOA2 (P02652; APOA2_HUMAN) Apolipoprotein A-II	apolipoprotein_A-II	10	apolipoprotein_C-III	0.745752	NTV	NTV	NTV	NTV
Q24	Exp I	APOA2|apolipoprotein A-II precursor (APOA2)	20667078	P02652	APOA2 (P02652; APOA2_HUMAN) Apolipoprotein A-II	apolipoprotein_A-II	11	apo_E	0.742281	NTV	NTV	NTV	NTV
Q24	Exp I	APOA2|apolipoprotein A-II precursor (APOA2)	20667078	P02652	APOA2 (P02652; APOA2_HUMAN) Apolipoprotein A-II	apolipoprotein_A-II	12	apolipoprotein_AII	0.739688	FTV	FTV	FTV	FTV
Q25	Exp I	fibrinogen-alpha chain	20811296	P02671	FGA (P02671; FIBA_HUMAN) Fibrinogen alpha chain	fibrinogen-alpha chain	1	chains	0.613865	NTV	NTV	NTV	NTV
Q25	Exp I	fibrinogen-alpha chain	20811296	P02671	FGA (P02671; FIBA_HUMAN) Fibrinogen alpha chain	fibrinogen-alpha chain	2	α3(VI)	0.558796	NTV	NTV	NTV	NTV
Q25	Exp I	fibrinogen-alpha chain	20811296	P02671	FGA (P02671; FIBA_HUMAN) Fibrinogen alpha chain	fibrinogen-alpha chain	3	KIV10	0.552299	NTV	NTV	NTV	NTV
Q25	Exp I	fibrinogen-alpha chain	20811296	P02671	FGA (P02671; FIBA_HUMAN) Fibrinogen alpha chain	fibrinogen-alpha chain	4	gamma-modules	0.548113	NTV	NTV	NTV	NTV
Q25	Exp I	fibrinogen-alpha chain	20811296	P02671	FGA (P02671; FIBA_HUMAN) Fibrinogen alpha chain	fibrinogen-alpha chain	5	trinodular_structure	0.542022	NTV	NTV	NTV	NTV
Q25	Exp I	fibrinogen-alpha chain	20811296	P02671	FGA (P02671; FIBA_HUMAN) Fibrinogen alpha chain	fibrinogen-alpha chain	6	BmCRT	0.541766	NTV	NTV	NTV	NTV
Q25	Exp I	fibrinogen-alpha chain	20811296	P02671	FGA (P02671; FIBA_HUMAN) Fibrinogen alpha chain	fibrinogen-alpha chain	7	C472S	0.54168	NTV	NTV	NTV	NTV
Q25	Exp I	fibrinogen-alpha chain	20811296	P02671	FGA (P02671; FIBA_HUMAN) Fibrinogen alpha chain	fibrinogen-alpha chain	8	C-telo	0.539427	NTV	NTV	NTV	NTV
Q25	Exp I	fibrinogen-alpha chain	20811296	P02671	FGA (P02671; FIBA_HUMAN) Fibrinogen alpha chain	fibrinogen-alpha chain	9	laminin_α	0.536282	NTV	NTV	NTV	NTV
Q25	Exp I	fibrinogen-alpha chain	20811296	P02671	FGA (P02671; FIBA_HUMAN) Fibrinogen alpha chain	fibrinogen-alpha chain	10	hemoglobin_beta_chain	0.531925	NTV	NTV	NTV	NTV
Q25	Exp I	fibrinogen-alpha chain	20811296	P02671	FGA (P02671; FIBA_HUMAN) Fibrinogen alpha chain	fibrinogen-alpha chain	11	dimeric_hybrid-IgG/IgA	0.531378	NTV	NTV	NTV	NTV
Q25	Exp I	fibrinogen-alpha chain	20811296	P02671	FGA (P02671; FIBA_HUMAN) Fibrinogen alpha chain	fibrinogen-alpha chain	12	fibrinogen-gamma	0.530361	NTV	NTV	NTV	NTV
Q26	Exp I	hs-CRP|high sensitive C-reactive protein (hs-CRP)	24954318	P02741	CRP (P02741; CRP_HUMAN) C-reactive protein	hs-CRP	1	hs-CRP_levels	0.888786	PTV	FTV	PTV	PTV
Q26	Exp I	hs-CRP|high sensitive C-reactive protein (hs-CRP)	24954318	P02741	CRP (P02741; CRP_HUMAN) C-reactive protein	hs-CRP	2	hsCRP	0.875615	FTV	FTV	FTV	FTV
Q26	Exp I	hs-CRP|high sensitive C-reactive protein (hs-CRP)	24954318	P02741	CRP (P02741; CRP_HUMAN) C-reactive protein	hs-CRP	3	hs-CRP_levels_were	0.82168	PTV	PTV	PTV	PTV
Q26	Exp I	hs-CRP|high sensitive C-reactive protein (hs-CRP)	24954318	P02741	CRP (P02741; CRP_HUMAN) C-reactive protein	hs-CRP	4	hs-CRP_level	0.819087	PTV	PTV	PTV	PTV
Q26	Exp I	hs-CRP|high sensitive C-reactive protein (hs-CRP)	24954318	P02741	CRP (P02741; CRP_HUMAN) C-reactive protein	hs-CRP	5	high-sensitivity_C-reactive_protein	0.814178	FTV	FTV	FTV	FTV
Q26	Exp I	hs-CRP|high sensitive C-reactive protein (hs-CRP)	24954318	P02741	CRP (P02741; CRP_HUMAN) C-reactive protein	hs-CRP	6	hsCRP_levels	0.811531	PTV	PTV	PTV	PTV
Q26	Exp I	hs-CRP|high sensitive C-reactive protein (hs-CRP)	24954318	P02741	CRP (P02741; CRP_HUMAN) C-reactive protein	hs-CRP	7	hsCRP_level	0.798932	PTV	PTV	PTV	PTV
Q26	Exp I	hs-CRP|high sensitive C-reactive protein (hs-CRP)	24954318	P02741	CRP (P02741; CRP_HUMAN) C-reactive protein	hs-CRP	8	CRP_levels	0.797599	PTV	PTV	PTV	PTV
Q26	Exp I	hs-CRP|high sensitive C-reactive protein (hs-CRP)	24954318	P02741	CRP (P02741; CRP_HUMAN) C-reactive protein	hs-CRP	9	serum_hs-CRP	0.792831	PTV	PTV	PTV	PTV
Q26	Exp I	hs-CRP|high sensitive C-reactive protein (hs-CRP)	24954318	P02741	CRP (P02741; CRP_HUMAN) C-reactive protein	hs-CRP	10	high_sensitivity_C-reactive_protein	0.777527	FTV	FTV	FTV	FTV
Q26	Exp I	hs-CRP|high sensitive C-reactive protein (hs-CRP)	24954318	P02741	CRP (P02741; CRP_HUMAN) C-reactive protein	hs-CRP	11	hsCRP_levels_were	0.777364	PTV	PTV	PTV	PTV
Q26	Exp I	hs-CRP|high sensitive C-reactive protein (hs-CRP)	24954318	P02741	CRP (P02741; CRP_HUMAN) C-reactive protein	hs-CRP	12	high-sensitive_C-reactive_protein	0.770008	FTV	FTV	FTV	FTV
Q27	Exp I	alpha-1-acid glycoprotein 1|ORM1	20667078	P02763	ORM1 (P02763; A1AG1_HUMAN) Alpha-1-acid glycoprotein 1	alpha-1-acid_glycoprotein_1	1	S0-A8	0.655949	NTV	NTV	NTV	NTV
Q27	Exp I	alpha-1-acid glycoprotein 1|ORM1	20667078	P02763	ORM1 (P02763; A1AG1_HUMAN) Alpha-1-acid glycoprotein 1	alpha-1-acid_glycoprotein_1	2	complement_C4-B	0.626061	NTV	NTV	NTV	NTV
Q27	Exp I	alpha-1-acid glycoprotein 1|ORM1	20667078	P02763	ORM1 (P02763; A1AG1_HUMAN) Alpha-1-acid glycoprotein 1	alpha-1-acid_glycoprotein_1	3	Ig_lambda-2_chain	0.573897	NTV	NTV	NTV	NTV
Q27	Exp I	alpha-1-acid glycoprotein 1|ORM1	20667078	P02763	ORM1 (P02763; A1AG1_HUMAN) Alpha-1-acid glycoprotein 1	alpha-1-acid_glycoprotein_1	4	precursor_isoform_1	0.569334	NTV	NTV	NTV	NTV
Q27	Exp I	alpha-1-acid glycoprotein 1|ORM1	20667078	P02763	ORM1 (P02763; A1AG1_HUMAN) Alpha-1-acid glycoprotein 1	alpha-1-acid_glycoprotein_1	5	S0-A9	0.552852	NTV	NTV	NTV	NTV
Q27	Exp I	alpha-1-acid glycoprotein 1|ORM1	20667078	P02763	ORM1 (P02763; A1AG1_HUMAN) Alpha-1-acid glycoprotein 1	alpha-1-acid_glycoprotein_1	6	apolipoprotein_F	0.537513	NTV	NTV	NTV	NTV
Q27	Exp I	alpha-1-acid glycoprotein 1|ORM1	20667078	P02763	ORM1 (P02763; A1AG1_HUMAN) Alpha-1-acid glycoprotein 1	alpha-1-acid_glycoprotein_1	7	chain_V-III	0.513904	NTV	NTV	NTV	NTV
Q27	Exp I	alpha-1-acid glycoprotein 1|ORM1	20667078	P02763	ORM1 (P02763; A1AG1_HUMAN) Alpha-1-acid glycoprotein 1	alpha-1-acid_glycoprotein_1	8	chain_precursor	0.511096	NTV	NTV	NTV	NTV
Q27	Exp I	alpha-1-acid glycoprotein 1|ORM1	20667078	P02763	ORM1 (P02763; A1AG1_HUMAN) Alpha-1-acid glycoprotein 1	alpha-1-acid_glycoprotein_1	9	filaggrin_(CCP-1/Fil307-324)	0.50564	NTV	NTV	NTV	NTV
Q27	Exp I	alpha-1-acid glycoprotein 1|ORM1	20667078	P02763	ORM1 (P02763; A1AG1_HUMAN) Alpha-1-acid glycoprotein 1	alpha-1-acid_glycoprotein_1	10	Ig_alpha-1_chain	0.505274	NTV	NTV	NTV	NTV
Q27	Exp I	alpha-1-acid glycoprotein 1|ORM1	20667078	P02763	ORM1 (P02763; A1AG1_HUMAN) Alpha-1-acid glycoprotein 1	alpha-1-acid_glycoprotein_1	11	fibrinogen_beta_chain	0.504135	NTV	NTV	NTV	NTV
Q27	Exp I	alpha-1-acid glycoprotein 1|ORM1	20667078	P02763	ORM1 (P02763; A1AG1_HUMAN) Alpha-1-acid glycoprotein 1	alpha-1-acid_glycoprotein_1	12	alpha-1-B-glycoprotein	0.503716	PTV	NTV	NTV	PTV
Q28	Exp I	alpha-1-acid glycoprotein 1|ORM1	20667078	P02763	ORM1 (P02763; A1AG1_HUMAN) Alpha-1-acid glycoprotein 1	ORM1	1	ORM2	0.592082	NTV	NTV	NTV	NTV
Q28	Exp I	alpha-1-acid glycoprotein 1|ORM1	20667078	P02763	ORM1 (P02763; A1AG1_HUMAN) Alpha-1-acid glycoprotein 1	ORM1	2	ORM1/mL	0.550751	PTV	PTV	PTV	PTV
Q28	Exp I	alpha-1-acid glycoprotein 1|ORM1	20667078	P02763	ORM1 (P02763; A1AG1_HUMAN) Alpha-1-acid glycoprotein 1	ORM1	3	plasma_AGP_levels	0.494949	NTV	NTV	NTV	NTV
Q28	Exp I	alpha-1-acid glycoprotein 1|ORM1	20667078	P02763	ORM1 (P02763; A1AG1_HUMAN) Alpha-1-acid glycoprotein 1	ORM1	4	M2b_macrophages	0.477436	NTV	NTV	NTV	NTV
Q28	Exp I	alpha-1-acid glycoprotein 1|ORM1	20667078	P02763	ORM1 (P02763; A1AG1_HUMAN) Alpha-1-acid glycoprotein 1	ORM1	5	ORM1_phenotypes	0.435072	PTV	PTV	PTV	PTV
Q28	Exp I	alpha-1-acid glycoprotein 1|ORM1	20667078	P02763	ORM1 (P02763; A1AG1_HUMAN) Alpha-1-acid glycoprotein 1	ORM1	6	monocyte_chemotactic_protein_(MCP)	0.427665	NTV	NTV	NTV	NTV
Q28	Exp I	alpha-1-acid glycoprotein 1|ORM1	20667078	P02763	ORM1 (P02763; A1AG1_HUMAN) Alpha-1-acid glycoprotein 1	ORM1	7	PPARA	0.416045	NTV	NTV	NTV	NTV
Q28	Exp I	alpha-1-acid glycoprotein 1|ORM1	20667078	P02763	ORM1 (P02763; A1AG1_HUMAN) Alpha-1-acid glycoprotein 1	ORM1	8	IL6_IL10	0.41463	NTV	NTV	NTV	NTV
Q28	Exp I	alpha-1-acid glycoprotein 1|ORM1	20667078	P02763	ORM1 (P02763; A1AG1_HUMAN) Alpha-1-acid glycoprotein 1	ORM1	9	g_-66TC	0.410863	NTV	NTV	NTV	NTV
Q28	Exp I	alpha-1-acid glycoprotein 1|ORM1	20667078	P02763	ORM1 (P02763; A1AG1_HUMAN) Alpha-1-acid glycoprotein 1	ORM1	10	rs1024611G	0.409948	NTV	NTV	NTV	NTV
Q28	Exp I	alpha-1-acid glycoprotein 1|ORM1	20667078	P02763	ORM1 (P02763; A1AG1_HUMAN) Alpha-1-acid glycoprotein 1	ORM1	11	PAI1	0.409923	NTV	NTV	NTV	NTV
Q28	Exp I	alpha-1-acid glycoprotein 1|ORM1	20667078	P02763	ORM1 (P02763; A1AG1_HUMAN) Alpha-1-acid glycoprotein 1	ORM1	12	Coagulation_factor	0.402706	NTV	NTV	NTV	NTV
Q29	Exp I	alpha-1-acid glycoprotein 1|ORM1	20667078	P02763	ORM1 (P02763; A1AG1_HUMAN) Alpha-1-acid glycoprotein 1	alpha-1-acid_glycoprotein ORM1	1	α1-acid_glycoprotein	0.616951	FTV	NTV	FTV	FTV
Q29	Exp I	alpha-1-acid glycoprotein 1|ORM1	20667078	P02763	ORM1 (P02763; A1AG1_HUMAN) Alpha-1-acid glycoprotein 1	alpha-1-acid_glycoprotein ORM1	2	alpha1-acid_glycoprotein	0.602977	FTV	NTV	FTV	FTV
Q29	Exp I	alpha-1-acid glycoprotein 1|ORM1	20667078	P02763	ORM1 (P02763; A1AG1_HUMAN) Alpha-1-acid glycoprotein 1	alpha-1-acid_glycoprotein ORM1	3	alpha-1_acid_glycoprotein	0.599413	FTV	NTV	FTV	FTV
Q29	Exp I	alpha-1-acid glycoprotein 1|ORM1	20667078	P02763	ORM1 (P02763; A1AG1_HUMAN) Alpha-1-acid glycoprotein 1	alpha-1-acid_glycoprotein ORM1	4	alpha1-acid_glycoprotein_(AGP)	0.597046	FTV	NTV	NTV	FTV
Q29	Exp I	alpha-1-acid glycoprotein 1|ORM1	20667078	P02763	ORM1 (P02763; A1AG1_HUMAN) Alpha-1-acid glycoprotein 1	alpha-1-acid_glycoprotein ORM1	5	haptoglobin	0.587538	NTV	NTV	NTV	NTV
Q29	Exp I	alpha-1-acid glycoprotein 1|ORM1	20667078	P02763	ORM1 (P02763; A1AG1_HUMAN) Alpha-1-acid glycoprotein 1	alpha-1-acid_glycoprotein ORM1	6	alpha-1_acid_glycoprotein_(AGP)	0.584679	FTV	NTV	FTV	FTV
Q29	Exp I	alpha-1-acid glycoprotein 1|ORM1	20667078	P02763	ORM1 (P02763; A1AG1_HUMAN) Alpha-1-acid glycoprotein 1	alpha-1-acid_glycoprotein ORM1	7	haptoglobin_transferrin	0.577099	NTV	NTV	NTV	NTV
Q29	Exp I	alpha-1-acid glycoprotein 1|ORM1	20667078	P02763	ORM1 (P02763; A1AG1_HUMAN) Alpha-1-acid glycoprotein 1	alpha-1-acid_glycoprotein ORM1	8	alpha-acid_glycoprotein	0.567549	NTV	NTV	PTV	PTV
Q29	Exp I	alpha-1-acid glycoprotein 1|ORM1	20667078	P02763	ORM1 (P02763; A1AG1_HUMAN) Alpha-1-acid glycoprotein 1	alpha-1-acid_glycoprotein ORM1	9	alpha-1-acid_glycoprotein_(AGP)	0.561708	FTV	NTV	FTV	FTV
Q29	Exp I	alpha-1-acid glycoprotein 1|ORM1	20667078	P02763	ORM1 (P02763; A1AG1_HUMAN) Alpha-1-acid glycoprotein 1	alpha-1-acid_glycoprotein ORM1	10	α1-acid_glycoprotein_(AGP)	0.559102	FTV	NTV	FTV	FTV
Q29	Exp I	alpha-1-acid glycoprotein 1|ORM1	20667078	P02763	ORM1 (P02763; A1AG1_HUMAN) Alpha-1-acid glycoprotein 1	alpha-1-acid_glycoprotein ORM1	11	acute-phase_proteins	0.551165	NTV	NTV	NTV	NTV
Q29	Exp I	alpha-1-acid glycoprotein 1|ORM1	20667078	P02763	ORM1 (P02763; A1AG1_HUMAN) Alpha-1-acid glycoprotein 1	alpha-1-acid_glycoprotein ORM1	12	acute_phase_proteins	0.546975	NTV	NTV	NTV	NTV
Q30	Exp I	ferritin light chain	21248247	P02792	FTL (P02792; FRIL_HUMAN) Ferritin light chain	ferritin_light_chain	1	neuroferritinopathy	0.659983	NTV	NTV	NTV	NTV
Q30	Exp I	ferritin light chain	21248247	P02792	FTL (P02792; FRIL_HUMAN) Ferritin light chain	ferritin_light_chain	2	L-ferritin	0.658601	PTV	FTV	FTV	FTV
Q30	Exp I	ferritin light chain	21248247	P02792	FTL (P02792; FRIL_HUMAN) Ferritin light chain	ferritin_light_chain	3	iron_accumulation	0.6146	NTV	NTV	NTV	NTV
Q30	Exp I	ferritin light chain	21248247	P02792	FTL (P02792; FRIL_HUMAN) Ferritin light chain	ferritin_light_chain	4	aceruloplasminemia_is	0.613441	NTV	NTV	NTV	NTV
Q30	Exp I	ferritin light chain	21248247	P02792	FTL (P02792; FRIL_HUMAN) Ferritin light chain	ferritin_light_chain	5	ceruloplasmin_gene	0.611593	NTV	NTV	NTV	NTV
Q30	Exp I	ferritin light chain	21248247	P02792	FTL (P02792; FRIL_HUMAN) Ferritin light chain	ferritin_light_chain	6	iron-related_genes	0.60213	NTV	PTV	NTV	NTV
Q30	Exp I	ferritin light chain	21248247	P02792	FTL (P02792; FRIL_HUMAN) Ferritin light chain	ferritin_light_chain	7	iron_regulatory_protein	0.601376	NTV	PTV	NTV	PTV
Q30	Exp I	ferritin light chain	21248247	P02792	FTL (P02792; FRIL_HUMAN) Ferritin light chain	ferritin_light_chain	8	iron-regulatory_protein	0.597718	NTV	PTV	NTV	PTV
Q30	Exp I	ferritin light chain	21248247	P02792	FTL (P02792; FRIL_HUMAN) Ferritin light chain	ferritin_light_chain	9	iron-responsive_element	0.597485	NTV	PTV	NTV	NTV
Q30	Exp I	ferritin light chain	21248247	P02792	FTL (P02792; FRIL_HUMAN) Ferritin light chain	ferritin_light_chain	10	transferrin_receptor_2	0.597069	NTV	NTV	NTV	NTV
Q30	Exp I	ferritin light chain	21248247	P02792	FTL (P02792; FRIL_HUMAN) Ferritin light chain	ferritin_light_chain	11	iron_export	0.595545	NTV	NTV	NTV	NTV
Q30	Exp I	ferritin light chain	21248247	P02792	FTL (P02792; FRIL_HUMAN) Ferritin light chain	ferritin_light_chain	12	HFE_hemojuvelin	0.595217	NTV	NTV	NTV	NTV
Q31	Exp I	SOD2	22738689	P04179	SOD2 (P04179; SODM_HUMAN) Superoxide dismutase [Mn], mitochondrial	SOD2	1	manganese_superoxide_dismutase	0.808666	PTV	FTV	PTV	NTV
Q31	Exp I	SOD2	22738689	P04179	SOD2 (P04179; SODM_HUMAN) Superoxide dismutase [Mn], mitochondrial	SOD2	2	MnSOD	0.783077	PTV	FTV	FTV	FTV
Q31	Exp I	SOD2	22738689	P04179	SOD2 (P04179; SODM_HUMAN) Superoxide dismutase [Mn], mitochondrial	SOD2	3	sOD2	0.759796	FTV	FTV	FTV	FTV
Q31	Exp I	SOD2	22738689	P04179	SOD2 (P04179; SODM_HUMAN) Superoxide dismutase [Mn], mitochondrial	SOD2	4	manganese_superoxide_dismutase_(MnSOD)	0.749868	PTV	FTV	FTV	FTV
Q31	Exp I	SOD2	22738689	P04179	SOD2 (P04179; SODM_HUMAN) Superoxide dismutase [Mn], mitochondrial	SOD2	5	superoxide_dismutase_2_(SOD2)	0.736937	FTV	FTV	FTV	FTV
Q31	Exp I	SOD2	22738689	P04179	SOD2 (P04179; SODM_HUMAN) Superoxide dismutase [Mn], mitochondrial	SOD2	6	MnSOD_activity	0.726581	PTV	PTV	PTV	PTV
Q31	Exp I	SOD2	22738689	P04179	SOD2 (P04179; SODM_HUMAN) Superoxide dismutase [Mn], mitochondrial	SOD2	7	mitochondrial_superoxide	0.720558	NTV	PTV	NTV	NTV
Q31	Exp I	SOD2	22738689	P04179	SOD2 (P04179; SODM_HUMAN) Superoxide dismutase [Mn], mitochondrial	SOD2	8	SOD2_expression	0.716138	PTV	PTV	PTV	PTV
Q31	Exp I	SOD2	22738689	P04179	SOD2 (P04179; SODM_HUMAN) Superoxide dismutase [Mn], mitochondrial	SOD2	9	mitochondrial_superoxide_dismutase	0.711905	PTV	FTV	FTV	PTV
Q31	Exp I	SOD2	22738689	P04179	SOD2 (P04179; SODM_HUMAN) Superoxide dismutase [Mn], mitochondrial	SOD2	10	Mn-SOD	0.709194	PTV	FTV	FTV	FTV
Q31	Exp I	SOD2	22738689	P04179	SOD2 (P04179; SODM_HUMAN) Superoxide dismutase [Mn], mitochondrial	SOD2	11	glutathione_peroxidase_1	0.708731	NTV	NTV	NTV	NTV
Q31	Exp I	SOD2	22738689	P04179	SOD2 (P04179; SODM_HUMAN) Superoxide dismutase [Mn], mitochondrial	SOD2	12	GPX1	0.708529	NTV	NTV	NTV	NTV
Q32	Exp I	HSP27|heat shock protein 27|heat shock protein-27 (HSP27)	15249501	P04792	HSPB1 (P04792; HSPB1_HUMAN) Heat shock protein beta-1	HSP27	1	HSP70	0.805157	NTV	NTV	NTV	NTV
Q32	Exp I	HSP27|heat shock protein 27|heat shock protein-27 (HSP27)	15249501	P04792	HSPB1 (P04792; HSPB1_HUMAN) Heat shock protein beta-1	HSP27	2	Hsp27	0.745889	FTV	FTV	FTV	FTV
Q32	Exp I	HSP27|heat shock protein 27|heat shock protein-27 (HSP27)	15249501	P04792	HSPB1 (P04792; HSPB1_HUMAN) Heat shock protein beta-1	HSP27	3	HSP_expression	0.732092	PTV	PTV	PTV	PTV
Q32	Exp I	HSP27|heat shock protein 27|heat shock protein-27 (HSP27)	15249501	P04792	HSPB1 (P04792; HSPB1_HUMAN) Heat shock protein beta-1	HSP27	4	HSP90	0.731143	NTV	NTV	NTV	NTV
Q32	Exp I	HSP27|heat shock protein 27|heat shock protein-27 (HSP27)	15249501	P04792	HSPB1 (P04792; HSPB1_HUMAN) Heat shock protein beta-1	HSP27	5	HSP25	0.718895	NTV	FTV	NTV	NTV
Q32	Exp I	HSP27|heat shock protein 27|heat shock protein-27 (HSP27)	15249501	P04792	HSPB1 (P04792; HSPB1_HUMAN) Heat shock protein beta-1	HSP27	6	Hsp25	0.718657	NTV	FTV	NTV	NTV
Q32	Exp I	HSP27|heat shock protein 27|heat shock protein-27 (HSP27)	15249501	P04792	HSPB1 (P04792; HSPB1_HUMAN) Heat shock protein beta-1	HSP27	7	hSP70	0.713829	NTV	NTV	NTV	NTV
Q32	Exp I	HSP27|heat shock protein 27|heat shock protein-27 (HSP27)	15249501	P04792	HSPB1 (P04792; HSPB1_HUMAN) Heat shock protein beta-1	HSP27	8	heat_shock_protein	0.712693	PTV	PTV	PTV	PTV
Q32	Exp I	HSP27|heat shock protein 27|heat shock protein-27 (HSP27)	15249501	P04792	HSPB1 (P04792; HSPB1_HUMAN) Heat shock protein beta-1	HSP27	9	HSP27_expression	0.711543	PTV	PTV	NTV	PTV
Q32	Exp I	HSP27|heat shock protein 27|heat shock protein-27 (HSP27)	15249501	P04792	HSPB1 (P04792; HSPB1_HUMAN) Heat shock protein beta-1	HSP27	10	HSPs	0.709281	PTV	PTV	NTV	PTV
Q32	Exp I	HSP27|heat shock protein 27|heat shock protein-27 (HSP27)	15249501	P04792	HSPB1 (P04792; HSPB1_HUMAN) Heat shock protein beta-1	HSP27	11	hSP27	0.709029	FTV	FTV	PTV	FTV
Q32	Exp I	HSP27|heat shock protein 27|heat shock protein-27 (HSP27)	15249501	P04792	HSPB1 (P04792; HSPB1_HUMAN) Heat shock protein beta-1	HSP27	12	Hsp	0.698356	PTV	PTV	PTV	PTV
Q33	Exp I	granin-like neuroendocrine peptide precursor	20811296	P05060	CHGB (P05060; SCG1_HUMAN) Secretogranin-1	granin-like_neuroendocrine_peptide_precursor	1	AD_brain_tau	0.716569	NTV	NTV	NTV	NTV
Q33	Exp I	granin-like neuroendocrine peptide precursor	20811296	P05060	CHGB (P05060; SCG1_HUMAN) Secretogranin-1	granin-like_neuroendocrine_peptide_precursor	2	other_tauopathies_here_we	0.711766	NTV	NTV	NTV	NTV
Q33	Exp I	granin-like neuroendocrine peptide precursor	20811296	P05060	CHGB (P05060; SCG1_HUMAN) Secretogranin-1	granin-like_neuroendocrine_peptide_precursor	3	(ADan)	0.699275	NTV	NTV	NTV	NTV
Q33	Exp I	granin-like neuroendocrine peptide precursor	20811296	P05060	CHGB (P05060; SCG1_HUMAN) Secretogranin-1	granin-like_neuroendocrine_peptide_precursor	4	Alzheimer's_disease_(AD)_Pick's	0.691539	NTV	NTV	NTV	NTV
Q33	Exp I	granin-like neuroendocrine peptide precursor	20811296	P05060	CHGB (P05060; SCG1_HUMAN) Secretogranin-1	granin-like_neuroendocrine_peptide_precursor	5	PHF_tau	0.690276	NTV	NTV	NTV	NTV
Q33	Exp I	granin-like neuroendocrine peptide precursor	20811296	P05060	CHGB (P05060; SCG1_HUMAN) Secretogranin-1	granin-like_neuroendocrine_peptide_precursor	6	tangle-like_structures	0.686916	NTV	NTV	NTV	NTV
Q33	Exp I	granin-like neuroendocrine peptide precursor	20811296	P05060	CHGB (P05060; SCG1_HUMAN) Secretogranin-1	granin-like_neuroendocrine_peptide_precursor	7	N-truncated_Abeta	0.68067	NTV	NTV	NTV	NTV
Q33	Exp I	granin-like neuroendocrine peptide precursor	20811296	P05060	CHGB (P05060; SCG1_HUMAN) Secretogranin-1	granin-like_neuroendocrine_peptide_precursor	8	beta_-secretase	0.678553	NTV	NTV	NTV	NTV
Q33	Exp I	granin-like neuroendocrine peptide precursor	20811296	P05060	CHGB (P05060; SCG1_HUMAN) Secretogranin-1	granin-like_neuroendocrine_peptide_precursor	9	BACE1_localizes	0.678286	NTV	NTV	NTV	NTV
Q33	Exp I	granin-like neuroendocrine peptide precursor	20811296	P05060	CHGB (P05060; SCG1_HUMAN) Secretogranin-1	granin-like_neuroendocrine_peptide_precursor	10	N-terminally_truncated_Abeta	0.676621	NTV	NTV	NTV	NTV
Q33	Exp I	granin-like neuroendocrine peptide precursor	20811296	P05060	CHGB (P05060; SCG1_HUMAN) Secretogranin-1	granin-like_neuroendocrine_peptide_precursor	11	abeta_peptides_are	0.675887	NTV	NTV	NTV	NTV
Q33	Exp I	granin-like neuroendocrine peptide precursor	20811296	P05060	CHGB (P05060; SCG1_HUMAN) Secretogranin-1	granin-like_neuroendocrine_peptide_precursor	12	Pick_bodies_(PBs)	0.675018	NTV	NTV	NTV	NTV
Q34	Exp I	gelsolin	22197968|23429260	P06396	GSN (P06396; GELS_HUMAN) Gelsolin	gelsolin	1	actin	0.712791	NTV	PTV	NTV	NTV
Q34	Exp I	gelsolin	22197968|23429260	P06396	GSN (P06396; GELS_HUMAN) Gelsolin	gelsolin	2	actin_filament	0.706563	NTV	NTV	NTV	NTV
Q34	Exp I	gelsolin	22197968|23429260	P06396	GSN (P06396; GELS_HUMAN) Gelsolin	gelsolin	3	cofilin	0.70183	NTV	NTV	NTV	NTV
Q34	Exp I	gelsolin	22197968|23429260	P06396	GSN (P06396; GELS_HUMAN) Gelsolin	gelsolin	4	G-actin	0.691967	NTV	NTV	NTV	NTV
Q34	Exp I	gelsolin	22197968|23429260	P06396	GSN (P06396; GELS_HUMAN) Gelsolin	gelsolin	5	F-actin	0.685886	NTV	NTV	NTV	NTV
Q34	Exp I	gelsolin	22197968|23429260	P06396	GSN (P06396; GELS_HUMAN) Gelsolin	gelsolin	6	capping_protein	0.676942	NTV	NTV	NTV	NTV
Q34	Exp I	gelsolin	22197968|23429260	P06396	GSN (P06396; GELS_HUMAN) Gelsolin	gelsolin	7	actin-binding_proteins	0.664628	NTV	PTV	NTV	NTV
Q34	Exp I	gelsolin	22197968|23429260	P06396	GSN (P06396; GELS_HUMAN) Gelsolin	gelsolin	8	actin-binding	0.663234	NTV	PTV	NTV	NTV
Q34	Exp I	gelsolin	22197968|23429260	P06396	GSN (P06396; GELS_HUMAN) Gelsolin	gelsolin	9	actin_binding	0.657108	NTV	PTV	NTV	NTV
Q34	Exp I	gelsolin	22197968|23429260	P06396	GSN (P06396; GELS_HUMAN) Gelsolin	gelsolin	10	monomeric_actin	0.656409	NTV	NTV	NTV	NTV
Q34	Exp I	gelsolin	22197968|23429260	P06396	GSN (P06396; GELS_HUMAN) Gelsolin	gelsolin	11	vinculin	0.653851	NTV	NTV	NTV	NTV
Q34	Exp I	gelsolin	22197968|23429260	P06396	GSN (P06396; GELS_HUMAN) Gelsolin	gelsolin	12	actin_filaments	0.653539	NTV	NTV	NTV	NTV
Q35	Exp I	apoA-IV	21840418	P06727	APOA4 (P06727; APOA4_HUMAN) Apolipoprotein A-IV	apoA-IV	1	apoA-I	0.778017	NTV	NTV	NTV	NTV
Q35	Exp I	apoA-IV	21840418	P06727	APOA4 (P06727; APOA4_HUMAN) Apolipoprotein A-IV	apoA-IV	2	apoA-II	0.776376	NTV	NTV	NTV	NTV
Q35	Exp I	apoA-IV	21840418	P06727	APOA4 (P06727; APOA4_HUMAN) Apolipoprotein A-IV	apoA-IV	3	apoC-III	0.770286	NTV	NTV	NTV	NTV
Q35	Exp I	apoA-IV	21840418	P06727	APOA4 (P06727; APOA4_HUMAN) Apolipoprotein A-IV	apoA-IV	4	plasma_HDL	0.76103	NTV	PTV	NTV	NTV
Q35	Exp I	apoA-IV	21840418	P06727	APOA4 (P06727; APOA4_HUMAN) Apolipoprotein A-IV	apoA-IV	5	apoAI	0.759427	NTV	PTV	NTV	NTV
Q35	Exp I	apoA-IV	21840418	P06727	APOA4 (P06727; APOA4_HUMAN) Apolipoprotein A-IV	apoA-IV	6	apoB-containing_lipoproteins	0.755022	NTV	NTV	NTV	NTV
Q35	Exp I	apoA-IV	21840418	P06727	APOA4 (P06727; APOA4_HUMAN) Apolipoprotein A-IV	apoA-IV	7	apoE	0.752898	NTV	NTV	NTV	NTV
Q35	Exp I	apoA-IV	21840418	P06727	APOA4 (P06727; APOA4_HUMAN) Apolipoprotein A-IV	apoA-IV	8	PLTP	0.752457	NTV	NTV	NTV	NTV
Q35	Exp I	apoA-IV	21840418	P06727	APOA4 (P06727; APOA4_HUMAN) Apolipoprotein A-IV	apoA-IV	9	apoB-48	0.748914	NTV	NTV	NTV	NTV
Q35	Exp I	apoA-IV	21840418	P06727	APOA4 (P06727; APOA4_HUMAN) Apolipoprotein A-IV	apoA-IV	10	triglyceride-rich_lipoproteins	0.748905	NTV	NTV	NTV	NTV
Q35	Exp I	apoA-IV	21840418	P06727	APOA4 (P06727; APOA4_HUMAN) Apolipoprotein A-IV	apoA-IV	11	apolipoprotein	0.746755	NTV	PTV	PTV	PTV
Q35	Exp I	apoA-IV	21840418	P06727	APOA4 (P06727; APOA4_HUMAN) Apolipoprotein A-IV	apoA-IV	12	VLDL	0.746612	NTV	NTV	NTV	NTV
Q36	Exp I	apolipoprotein E (apoE)|apoE|apolipoprotein E	24082102|21681990	P08226	Apoe (P08226; APOE_MOUSE) Apolipoprotein E	apolipoprotein_E_(apoE)	1	apoE	0.86676	FTV	FTV	FTV	FTV
Q36	Exp I	apolipoprotein E (apoE)|apoE|apolipoprotein E	24082102|21681990	P08226	Apoe (P08226; APOE_MOUSE) Apolipoprotein E	apolipoprotein_E_(apoE)	2	apolipoprotein_E	0.85357	FTV	FTV	FTV	FTV
Q36	Exp I	apolipoprotein E (apoE)|apoE|apolipoprotein E	24082102|21681990	P08226	Apoe (P08226; APOE_MOUSE) Apolipoprotein E	apolipoprotein_E_(apoE)	3	apolipoprotein_E_(apoE)_is	0.833082	PTV	PTV	PTV	PTV
Q36	Exp I	apolipoprotein E (apoE)|apoE|apolipoprotein E	24082102|21681990	P08226	Apoe (P08226; APOE_MOUSE) Apolipoprotein E	apolipoprotein_E_(apoE)	4	ApoE	0.803387	FTV	FTV	FTV	FTV
Q36	Exp I	apolipoprotein E (apoE)|apoE|apolipoprotein E	24082102|21681990	P08226	Apoe (P08226; APOE_MOUSE) Apolipoprotein E	apolipoprotein_E_(apoE)	5	human_apoE	0.798868	PTV	FTV	PTV	PTV
Q36	Exp I	apolipoprotein E (apoE)|apoE|apolipoprotein E	24082102|21681990	P08226	Apoe (P08226; APOE_MOUSE) Apolipoprotein E	apolipoprotein_E_(apoE)	6	apoE_isoforms	0.793582	PTV	PTV	PTV	PTV
Q36	Exp I	apolipoprotein E (apoE)|apoE|apolipoprotein E	24082102|21681990	P08226	Apoe (P08226; APOE_MOUSE) Apolipoprotein E	apolipoprotein_E_(apoE)	7	apoE_levels	0.788795	PTV	PTV	PTV	PTV
Q36	Exp I	apolipoprotein E (apoE)|apoE|apolipoprotein E	24082102|21681990	P08226	Apoe (P08226; APOE_MOUSE) Apolipoprotein E	apolipoprotein_E_(apoE)	8	apoE4	0.785736	NTV	PTV	NTV	NTV
Q36	Exp I	apolipoprotein E (apoE)|apoE|apolipoprotein E	24082102|21681990	P08226	Apoe (P08226; APOE_MOUSE) Apolipoprotein E	apolipoprotein_E_(apoE)	9	apoE4_isoform	0.78018	NTV	PTV	NTV	NTV
Q36	Exp I	apolipoprotein E (apoE)|apoE|apolipoprotein E	24082102|21681990	P08226	Apoe (P08226; APOE_MOUSE) Apolipoprotein E	apolipoprotein_E_(apoE)	10	apoJ	0.779045	NTV	NTV	NTV	NTV
Q36	Exp I	apolipoprotein E (apoE)|apoE|apolipoprotein E	24082102|21681990	P08226	Apoe (P08226; APOE_MOUSE) Apolipoprotein E	apolipoprotein_E_(apoE)	11	apolipoprotein_E_(ApoE)	0.77885	PTV	FTV	FTV	FTV
Q36	Exp I	apolipoprotein E (apoE)|apoE|apolipoprotein E	24082102|21681990	P08226	Apoe (P08226; APOE_MOUSE) Apolipoprotein E	apolipoprotein_E_(apoE)	12	apolipoprotein	0.765411	PTV	PTV	PTV	PTV
Q37	Exp I	apolipoprotein E (apoE)|apoE|apolipoprotein E	24082102|21681990	P08226	Apoe (P08226; APOE_MOUSE) Apolipoprotein E	apoE	1	apolipoprotein_E_(apoE)	0.86676	FTV	FTV	FTV	FTV
Q37	Exp I	apolipoprotein E (apoE)|apoE|apolipoprotein E	24082102|21681990	P08226	Apoe (P08226; APOE_MOUSE) Apolipoprotein E	apoE	2	apolipoprotein_E	0.837748	FTV	FTV	FTV	FTV
Q37	Exp I	apolipoprotein E (apoE)|apoE|apolipoprotein E	24082102|21681990	P08226	Apoe (P08226; APOE_MOUSE) Apolipoprotein E	apoE	3	ApoE	0.828553	FTV	FTV	FTV	FTV
Q37	Exp I	apolipoprotein E (apoE)|apoE|apolipoprotein E	24082102|21681990	P08226	Apoe (P08226; APOE_MOUSE) Apolipoprotein E	apoE	4	apoE4	0.823288	NTV	PTV	PTV	PTV
Q37	Exp I	apolipoprotein E (apoE)|apoE|apolipoprotein E	24082102|21681990	P08226	Apoe (P08226; APOE_MOUSE) Apolipoprotein E	apoE	5	apoE_levels	0.822976	PTV	PTV	PTV	PTV
Q37	Exp I	apolipoprotein E (apoE)|apoE|apolipoprotein E	24082102|21681990	P08226	Apoe (P08226; APOE_MOUSE) Apolipoprotein E	apoE	6	apolipoprotein	0.81973	PTV	PTV	PTV	PTV
Q37	Exp I	apolipoprotein E (apoE)|apoE|apolipoprotein E	24082102|21681990	P08226	Apoe (P08226; APOE_MOUSE) Apolipoprotein E	apoE	7	apoE3	0.814322	NTV	NTV	NTV	NTV
Q37	Exp I	apolipoprotein E (apoE)|apoE|apolipoprotein E	24082102|21681990	P08226	Apoe (P08226; APOE_MOUSE) Apolipoprotein E	apoE	8	apoJ	0.812177	NTV	NTV	NTV	NTV
Q37	Exp I	apolipoprotein E (apoE)|apoE|apolipoprotein E	24082102|21681990	P08226	Apoe (P08226; APOE_MOUSE) Apolipoprotein E	apoE	9	apoE_isoforms	0.803521	PTV	PTV	PTV	PTV
Q37	Exp I	apolipoprotein E (apoE)|apoE|apolipoprotein E	24082102|21681990	P08226	Apoe (P08226; APOE_MOUSE) Apolipoprotein E	apoE	10	human_apoE	0.801337	PTV	FTV	PTV	PTV
Q37	Exp I	apolipoprotein E (apoE)|apoE|apolipoprotein E	24082102|21681990	P08226	Apoe (P08226; APOE_MOUSE) Apolipoprotein E	apoE	11	plasma_apoE	0.786777	PTV	PTV	PTV	PTV
Q37	Exp I	apolipoprotein E (apoE)|apoE|apolipoprotein E	24082102|21681990	P08226	Apoe (P08226; APOE_MOUSE) Apolipoprotein E	apoE	12	apoE2	0.785568	NTV	NTV	PTV	NTV
Q38	Exp I	apolipoprotein E (apoE)|apoE|apolipoprotein E	24082102|21681990	P08226	Apoe (P08226; APOE_MOUSE) Apolipoprotein E	apolipoprotein_E	1	apolipoprotein_E_(apoE)	0.853571	FTV	FTV	FTV	FTV
Q38	Exp I	apolipoprotein E (apoE)|apoE|apolipoprotein E	24082102|21681990	P08226	Apoe (P08226; APOE_MOUSE) Apolipoprotein E	apolipoprotein_E	2	ApoE	0.847234	FTV	FTV	FTV	FTV
Q38	Exp I	apolipoprotein E (apoE)|apoE|apolipoprotein E	24082102|21681990	P08226	Apoe (P08226; APOE_MOUSE) Apolipoprotein E	apolipoprotein_E	3	apoE	0.837748	FTV	FTV	FTV	FTV
Q38	Exp I	apolipoprotein E (apoE)|apoE|apolipoprotein E	24082102|21681990	P08226	Apoe (P08226; APOE_MOUSE) Apolipoprotein E	apolipoprotein_E	4	apolipoprotein_E_(ApoE)	0.83744	FTV	FTV	FTV	FTV
Q38	Exp I	apolipoprotein E (apoE)|apoE|apolipoprotein E	24082102|21681990	P08226	Apoe (P08226; APOE_MOUSE) Apolipoprotein E	apolipoprotein_E	5	apolipoprotein_E_(apoE)_is	0.815003	PTV	PTV	PTV	PTV
Q38	Exp I	apolipoprotein E (apoE)|apoE|apolipoprotein E	24082102|21681990	P08226	Apoe (P08226; APOE_MOUSE) Apolipoprotein E	apolipoprotein_E	6	apolipoprotein	0.800433	PTV	PTV	PTV	PTV
Q38	Exp I	apolipoprotein E (apoE)|apoE|apolipoprotein E	24082102|21681990	P08226	Apoe (P08226; APOE_MOUSE) Apolipoprotein E	apolipoprotein_E	7	apoE_levels	0.79659	PTV	PTV	PTV	PTV
Q38	Exp I	apolipoprotein E (apoE)|apoE|apolipoprotein E	24082102|21681990	P08226	Apoe (P08226; APOE_MOUSE) Apolipoprotein E	apolipoprotein_E	8	Apolipoprotein_E	0.784424	FTV	FTV	PTV	FTV
Q38	Exp I	apolipoprotein E (apoE)|apoE|apolipoprotein E	24082102|21681990	P08226	Apoe (P08226; APOE_MOUSE) Apolipoprotein E	apolipoprotein_E	9	apolipoprotein_E_(APOE)	0.776035	FTV	FTV	PTV	FTV
Q38	Exp I	apolipoprotein E (apoE)|apoE|apolipoprotein E	24082102|21681990	P08226	Apoe (P08226; APOE_MOUSE) Apolipoprotein E	apolipoprotein_E	10	apolipoprotein_E_gene	0.775597	PTV	FTV	FTV	FTV
Q38	Exp I	apolipoprotein E (apoE)|apoE|apolipoprotein E	24082102|21681990	P08226	Apoe (P08226; APOE_MOUSE) Apolipoprotein E	apolipoprotein_E	11	plasma_apoE	0.771038	PTV	PTV	PTV	PTV
Q38	Exp I	apolipoprotein E (apoE)|apoE|apolipoprotein E	24082102|21681990	P08226	Apoe (P08226; APOE_MOUSE) Apolipoprotein E	apolipoprotein_E	12	apoE4_isoform	0.763094	NTV	PTV	PTV	NTV
Q39	Exp I	ITGA2B	22738689	P08514	ITGA2B (P08514; ITA2B_HUMAN) Integrin alpha-IIb	ITGA2B	1	ITGB3_genes	0.815767	NTV	NTV	NTV	NTV
Q39	Exp I	ITGA2B	22738689	P08514	ITGA2B (P08514; ITA2B_HUMAN) Integrin alpha-IIb	ITGA2B	2	Glanzmann_thrombasthenia_(GT)	0.726487	NTV	NTV	NTV	NTV
Q39	Exp I	ITGA2B	22738689	P08514	ITGA2B (P08514; ITA2B_HUMAN) Integrin alpha-IIb	ITGA2B	3	VWF_mutations	0.678845	NTV	NTV	NTV	NTV
Q39	Exp I	ITGA2B	22738689	P08514	ITGA2B (P08514; ITA2B_HUMAN) Integrin alpha-IIb	ITGA2B	4	ITGA2B_or_ITGB3	0.674843	PTV	PTV	PTV	PTV
Q39	Exp I	ITGA2B	22738689	P08514	ITGA2B (P08514; ITA2B_HUMAN) Integrin alpha-IIb	ITGA2B	5	R924Q	0.674299	NTV	NTV	NTV	NTV
Q39	Exp I	ITGA2B	22738689	P08514	ITGA2B (P08514; ITA2B_HUMAN) Integrin alpha-IIb	ITGA2B	6	GPIIb_gene	0.665355	NTV	NTV	NTV	NTV
Q39	Exp I	ITGA2B	22738689	P08514	ITGA2B (P08514; ITA2B_HUMAN) Integrin alpha-IIb	ITGA2B	7	Glanzmann_thrombasthenia	0.656658	NTV	NTV	NTV	NTV
Q39	Exp I	ITGA2B	22738689	P08514	ITGA2B (P08514; ITA2B_HUMAN) Integrin alpha-IIb	ITGA2B	8	ITGA2B_gene	0.655511	PTV	FTV	FTV	FTV
Q39	Exp I	ITGA2B	22738689	P08514	ITGA2B (P08514; ITA2B_HUMAN) Integrin alpha-IIb	ITGA2B	9	FXI_gene	0.652016	NTV	NTV	NTV	NTV
Q39	Exp I	ITGA2B	22738689	P08514	ITGA2B (P08514; ITA2B_HUMAN) Integrin alpha-IIb	ITGA2B	10	S175N	0.6507	NTV	NTV	NTV	NTV
Q39	Exp I	ITGA2B	22738689	P08514	ITGA2B (P08514; ITA2B_HUMAN) Integrin alpha-IIb	ITGA2B	11	Bernard-Soulier_syndrome	0.650377	NTV	NTV	NTV	NTV
Q39	Exp I	ITGA2B	22738689	P08514	ITGA2B (P08514; ITA2B_HUMAN) Integrin alpha-IIb	ITGA2B	12	GPIIb-mRNA	0.649645	NTV	NTV	NTV	NTV
Q40	Exp I	CD14	19059264	P08571	CD14 (P08571; CD14_HUMAN) Monocyte differentiation antigen CD14	CD14	1	cD14	0.864759	FTV	FTV	FTV	FTV
Q40	Exp I	CD14	19059264	P08571	CD14 (P08571; CD14_HUMAN) Monocyte differentiation antigen CD14	CD14	2	CD14_expression	0.846605	PTV	PTV	PTV	PTV
Q40	Exp I	CD14	19059264	P08571	CD14 (P08571; CD14_HUMAN) Monocyte differentiation antigen CD14	CD14	3	TLR2	0.783226	NTV	NTV	NTV	NTV
Q40	Exp I	CD14	19059264	P08571	CD14 (P08571; CD14_HUMAN) Monocyte differentiation antigen CD14	CD14	4	TLR4	0.781158	NTV	NTV	NTV	NTV
Q40	Exp I	CD14	19059264	P08571	CD14 (P08571; CD14_HUMAN) Monocyte differentiation antigen CD14	CD14	5	LPS_receptor	0.773933	NTV	NTV	NTV	NTV
Q40	Exp I	CD14	19059264	P08571	CD14 (P08571; CD14_HUMAN) Monocyte differentiation antigen CD14	CD14	6	TLR2_TLR4	0.764821	NTV	NTV	NTV	NTV
Q40	Exp I	CD14	19059264	P08571	CD14 (P08571; CD14_HUMAN) Monocyte differentiation antigen CD14	CD14	7	MD-2	0.759653	NTV	NTV	NTV	NTV
Q40	Exp I	CD14	19059264	P08571	CD14 (P08571; CD14_HUMAN) Monocyte differentiation antigen CD14	CD14	8	tLR4	0.753303	NTV	NTV	NTV	NTV
Q40	Exp I	CD14	19059264	P08571	CD14 (P08571; CD14_HUMAN) Monocyte differentiation antigen CD14	CD14	9	Toll-like_receptor_4	0.742589	NTV	NTV	NTV	NTV
Q40	Exp I	CD14	19059264	P08571	CD14 (P08571; CD14_HUMAN) Monocyte differentiation antigen CD14	CD14	10	monocytes	0.742299	NTV	NTV	NTV	NTV
Q40	Exp I	CD14	19059264	P08571	CD14 (P08571; CD14_HUMAN) Monocyte differentiation antigen CD14	CD14	11	TLR-2	0.740918	NTV	NTV	NTV	NTV
Q40	Exp I	CD14	19059264	P08571	CD14 (P08571; CD14_HUMAN) Monocyte differentiation antigen CD14	CD14	12	TLR4_expression	0.739027	NTV	NTV	NTV	NTV
Q41	Exp I	vimentin	21938407|23429260	P08670	VIM (P08670; VIME_HUMAN) Vimentin	vimentin	1	smooth_muscle_actin	0.819391	NTV	NTV	NTV	NTV
Q41	Exp I	vimentin	21938407|23429260	P08670	VIM (P08670; VIME_HUMAN) Vimentin	vimentin	2	cytokeratin	0.819237	NTV	NTV	NTV	NTV
Q41	Exp I	vimentin	21938407|23429260	P08670	VIM (P08670; VIME_HUMAN) Vimentin	vimentin	3	Vimentin	0.812276	FTV	FTV	FTV	FTV
Q41	Exp I	vimentin	21938407|23429260	P08670	VIM (P08670; VIME_HUMAN) Vimentin	vimentin	4	desmin	0.811403	NTV	NTV	NTV	NTV
Q41	Exp I	vimentin	21938407|23429260	P08670	VIM (P08670; VIME_HUMAN) Vimentin	vimentin	5	cytokeratins	0.810134	NTV	NTV	NTV	NTV
Q41	Exp I	vimentin	21938407|23429260	P08670	VIM (P08670; VIME_HUMAN) Vimentin	vimentin	6	epithelial_markers	0.793594	NTV	NTV	NTV	NTV
Q41	Exp I	vimentin	21938407|23429260	P08670	VIM (P08670; VIME_HUMAN) Vimentin	vimentin	7	expressed_vimentin	0.792684	PTV	PTV	NTV	PTV
Q41	Exp I	vimentin	21938407|23429260	P08670	VIM (P08670; VIME_HUMAN) Vimentin	vimentin	8	epithelial_membrane_antigen	0.788875	NTV	NTV	NTV	NTV
Q41	Exp I	vimentin	21938407|23429260	P08670	VIM (P08670; VIME_HUMAN) Vimentin	vimentin	9	vimentin_expression	0.783289	PTV	PTV	PTV	PTV
Q41	Exp I	vimentin	21938407|23429260	P08670	VIM (P08670; VIME_HUMAN) Vimentin	vimentin	10	vimentin_desmin	0.780444	PTV	PTV	NTV	PTV
Q41	Exp I	vimentin	21938407|23429260	P08670	VIM (P08670; VIME_HUMAN) Vimentin	vimentin	11	S-100_protein	0.777477	NTV	NTV	NTV	NTV
Q41	Exp I	vimentin	21938407|23429260	P08670	VIM (P08670; VIME_HUMAN) Vimentin	vimentin	12	S100_protein	0.771472	NTV	NTV	NTV	NTV
Q42	Exp I	serum amyloid A|serum amyloid A (SAA)|SAA	21840418|24859250	P0DJI8	SAA1 (P0DJI8; SAA1_HUMAN) Serum amyloid A-1 protein	serum_amyloid_A	1	serum_amyloid_A_(SAA)	0.847746	FTV	FTV	FTV	FTV
Q42	Exp I	serum amyloid A|serum amyloid A (SAA)|SAA	21840418|24859250	P0DJI8	SAA1 (P0DJI8; SAA1_HUMAN) Serum amyloid A-1 protein	serum_amyloid_A	2	A_(SAA)	0.786404	PTV	PTV	PTV	PTV
Q42	Exp I	serum amyloid A|serum amyloid A (SAA)|SAA	21840418|24859250	P0DJI8	SAA1 (P0DJI8; SAA1_HUMAN) Serum amyloid A-1 protein	serum_amyloid_A	3	acute_phase_proteins	0.784759	NTV	NTV	NTV	NTV
Q42	Exp I	serum amyloid A|serum amyloid A (SAA)|SAA	21840418|24859250	P0DJI8	SAA1 (P0DJI8; SAA1_HUMAN) Serum amyloid A-1 protein	serum_amyloid_A	4	acute-phase_proteins	0.765693	NTV	NTV	NTV	NTV
Q42	Exp I	serum amyloid A|serum amyloid A (SAA)|SAA	21840418|24859250	P0DJI8	SAA1 (P0DJI8; SAA1_HUMAN) Serum amyloid A-1 protein	serum_amyloid_A	5	acute_phase_protein	0.762734	NTV	NTV	NTV	NTV
Q42	Exp I	serum amyloid A|serum amyloid A (SAA)|SAA	21840418|24859250	P0DJI8	SAA1 (P0DJI8; SAA1_HUMAN) Serum amyloid A-1 protein	serum_amyloid_A	6	protein_(SAA)	0.749964	PTV	PTV	PTV	NTV
Q42	Exp I	serum amyloid A|serum amyloid A (SAA)|SAA	21840418|24859250	P0DJI8	SAA1 (P0DJI8; SAA1_HUMAN) Serum amyloid A-1 protein	serum_amyloid_A	7	amyloid_A	0.728758	PTV	FTV	PTV	PTV
Q42	Exp I	serum amyloid A|serum amyloid A (SAA)|SAA	21840418|24859250	P0DJI8	SAA1 (P0DJI8; SAA1_HUMAN) Serum amyloid A-1 protein	serum_amyloid_A	8	serum_amyloid	0.728602	PTV	PTV	PTV	PTV
Q42	Exp I	serum amyloid A|serum amyloid A (SAA)|SAA	21840418|24859250	P0DJI8	SAA1 (P0DJI8; SAA1_HUMAN) Serum amyloid A-1 protein	serum_amyloid_A	9	SAA	0.72298	FTV	FTV	PTV	FTV
Q42	Exp I	serum amyloid A|serum amyloid A (SAA)|SAA	21840418|24859250	P0DJI8	SAA1 (P0DJI8; SAA1_HUMAN) Serum amyloid A-1 protein	serum_amyloid_A	10	C-reactive_protein	0.720999	NTV	NTV	NTV	NTV
Q42	Exp I	serum amyloid A|serum amyloid A (SAA)|SAA	21840418|24859250	P0DJI8	SAA1 (P0DJI8; SAA1_HUMAN) Serum amyloid A-1 protein	serum_amyloid_A	11	acute_phase_response	0.713562	NTV	NTV	NTV	NTV
Q42	Exp I	serum amyloid A|serum amyloid A (SAA)|SAA	21840418|24859250	P0DJI8	SAA1 (P0DJI8; SAA1_HUMAN) Serum amyloid A-1 protein	serum_amyloid_A	12	acute_phase_reactant	0.710263	NTV	NTV	NTV	NTV
Q43	Exp I	serum amyloid A|serum amyloid A (SAA)|SAA	21840418|24859250	P0DJI8	SAA1 (P0DJI8; SAA1_HUMAN) Serum amyloid A-1 protein	serum_amyloid_A_(SAA)	1	serum_amyloid_A	0.847745	FTV	FTV	FTV	FTV
Q43	Exp I	serum amyloid A|serum amyloid A (SAA)|SAA	21840418|24859250	P0DJI8	SAA1 (P0DJI8; SAA1_HUMAN) Serum amyloid A-1 protein	serum_amyloid_A_(SAA)	2	acute_phase_protein	0.828135	NTV	NTV	NTV	NTV
Q43	Exp I	serum amyloid A|serum amyloid A (SAA)|SAA	21840418|24859250	P0DJI8	SAA1 (P0DJI8; SAA1_HUMAN) Serum amyloid A-1 protein	serum_amyloid_A_(SAA)	3	A_(SAA)	0.79474	PTV	PTV	PTV	PTV
Q43	Exp I	serum amyloid A|serum amyloid A (SAA)|SAA	21840418|24859250	P0DJI8	SAA1 (P0DJI8; SAA1_HUMAN) Serum amyloid A-1 protein	serum_amyloid_A_(SAA)	4	acute_phase_proteins	0.781426	NTV	NTV	NTV	NTV
Q43	Exp I	serum amyloid A|serum amyloid A (SAA)|SAA	21840418|24859250	P0DJI8	SAA1 (P0DJI8; SAA1_HUMAN) Serum amyloid A-1 protein	serum_amyloid_A_(SAA)	5	acute-phase_proteins	0.764958	NTV	NTV	NTV	NTV
Q43	Exp I	serum amyloid A|serum amyloid A (SAA)|SAA	21840418|24859250	P0DJI8	SAA1 (P0DJI8; SAA1_HUMAN) Serum amyloid A-1 protein	serum_amyloid_A_(SAA)	6	protein_(SAA)	0.753483	PTV	PTV	PTV	PTV
Q43	Exp I	serum amyloid A|serum amyloid A (SAA)|SAA	21840418|24859250	P0DJI8	SAA1 (P0DJI8; SAA1_HUMAN) Serum amyloid A-1 protein	serum_amyloid_A_(SAA)	7	SAA	0.736261	FTV	FTV	FTV	FTV
Q43	Exp I	serum amyloid A|serum amyloid A (SAA)|SAA	21840418|24859250	P0DJI8	SAA1 (P0DJI8; SAA1_HUMAN) Serum amyloid A-1 protein	serum_amyloid_A_(SAA)	8	is_an_acute-phase	0.734322	NTV	NTV	NTV	NTV
Q43	Exp I	serum amyloid A|serum amyloid A (SAA)|SAA	21840418|24859250	P0DJI8	SAA1 (P0DJI8; SAA1_HUMAN) Serum amyloid A-1 protein	serum_amyloid_A_(SAA)	9	serum_amyloid	0.726349	PTV	PTV	PTV	PTV
Q43	Exp I	serum amyloid A|serum amyloid A (SAA)|SAA	21840418|24859250	P0DJI8	SAA1 (P0DJI8; SAA1_HUMAN) Serum amyloid A-1 protein	serum_amyloid_A_(SAA)	10	C-reactive_protein_(CRP)	0.706987	NTV	NTV	NTV	NTV
Q43	Exp I	serum amyloid A|serum amyloid A (SAA)|SAA	21840418|24859250	P0DJI8	SAA1 (P0DJI8; SAA1_HUMAN) Serum amyloid A-1 protein	serum_amyloid_A_(SAA)	11	acute_phase_reactant	0.702234	NTV	NTV	NTV	NTV
Q43	Exp I	serum amyloid A|serum amyloid A (SAA)|SAA	21840418|24859250	P0DJI8	SAA1 (P0DJI8; SAA1_HUMAN) Serum amyloid A-1 protein	serum_amyloid_A_(SAA)	12	a_major_acute-phase	0.7013	NTV	NTV	NTV	NTV
Q44	Exp I	serum amyloid A|serum amyloid A (SAA)|SAA	21840418|24859250	P0DJI8	SAA1 (P0DJI8; SAA1_HUMAN) Serum amyloid A-1 protein	SAA	1	serum_amyloid_A_(SAA)	0.736261	FTV	FTV	FTV	FTV
Q44	Exp I	serum amyloid A|serum amyloid A (SAA)|SAA	21840418|24859250	P0DJI8	SAA1 (P0DJI8; SAA1_HUMAN) Serum amyloid A-1 protein	SAA	2	serum_amyloid_A	0.72298	FTV	FTV	FTV	FTV
Q44	Exp I	serum amyloid A|serum amyloid A (SAA)|SAA	21840418|24859250	P0DJI8	SAA1 (P0DJI8; SAA1_HUMAN) Serum amyloid A-1 protein	SAA	3	SAA_levels	0.676904	PTV	PTV	PTV	PTV
Q44	Exp I	serum amyloid A|serum amyloid A (SAA)|SAA	21840418|24859250	P0DJI8	SAA1 (P0DJI8; SAA1_HUMAN) Serum amyloid A-1 protein	SAA	4	SAA_concentration	0.636394	PTV	PTV	PTV	PTV
Q44	Exp I	serum amyloid A|serum amyloid A (SAA)|SAA	21840418|24859250	P0DJI8	SAA1 (P0DJI8; SAA1_HUMAN) Serum amyloid A-1 protein	SAA	5	SAA_concentrations	0.635228	PTV	PTV	PTV	PTV
Q44	Exp I	serum amyloid A|serum amyloid A (SAA)|SAA	21840418|24859250	P0DJI8	SAA1 (P0DJI8; SAA1_HUMAN) Serum amyloid A-1 protein	SAA	6	CRP	0.632088	NTV	NTV	NTV	NTV
Q44	Exp I	serum amyloid A|serum amyloid A (SAA)|SAA	21840418|24859250	P0DJI8	SAA1 (P0DJI8; SAA1_HUMAN) Serum amyloid A-1 protein	SAA	7	SAA_isoforms	0.631975	PTV	PTV	PTV	PTV
Q44	Exp I	serum amyloid A|serum amyloid A (SAA)|SAA	21840418|24859250	P0DJI8	SAA1 (P0DJI8; SAA1_HUMAN) Serum amyloid A-1 protein	SAA	8	acute_phase_protein	0.615692	NTV	NTV	NTV	NTV
Q44	Exp I	serum amyloid A|serum amyloid A (SAA)|SAA	21840418|24859250	P0DJI8	SAA1 (P0DJI8; SAA1_HUMAN) Serum amyloid A-1 protein	SAA	9	cRP	0.612648	NTV	NTV	NTV	NTV
Q44	Exp I	serum amyloid A|serum amyloid A (SAA)|SAA	21840418|24859250	P0DJI8	SAA1 (P0DJI8; SAA1_HUMAN) Serum amyloid A-1 protein	SAA	10	A_(SAA)	0.606852	FTV	PTV	PTV	FTV
Q44	Exp I	serum amyloid A|serum amyloid A (SAA)|SAA	21840418|24859250	P0DJI8	SAA1 (P0DJI8; SAA1_HUMAN) Serum amyloid A-1 protein	SAA	11	amyloid_A	0.581137	PTV	PTV	PTV	PTV
Q44	Exp I	serum amyloid A|serum amyloid A (SAA)|SAA	21840418|24859250	P0DJI8	SAA1 (P0DJI8; SAA1_HUMAN) Serum amyloid A-1 protein	SAA	12	CRP_concentrations	0.575589	NTV	NTV	NTV	NTV
Q45	Exp I	GP1BB|glycoprotein Ib β-polypeptide (GP1BB)	21420725	P13224	GP1BB (P13224; GP1BB_HUMAN) Platelet glycoprotein Ib beta chain	GP1BB	1	amino_acid_in-frame_deletion	0.765731	NTV	NTV	NTV	NTV
Q45	Exp I	GP1BB|glycoprotein Ib β-polypeptide (GP1BB)	21420725	P13224	GP1BB (P13224; GP1BB_HUMAN) Platelet glycoprotein Ib beta chain	GP1BB	2	large_multiexonic	0.739432	NTV	NTV	NTV	NTV
Q45	Exp I	GP1BB|glycoprotein Ib β-polypeptide (GP1BB)	21420725	P13224	GP1BB (P13224; GP1BB_HUMAN) Platelet glycoprotein Ib beta chain	GP1BB	3	at_codon_240	0.736565	NTV	NTV	NTV	NTV
Q45	Exp I	GP1BB|glycoprotein Ib β-polypeptide (GP1BB)	21420725	P13224	GP1BB (P13224; GP1BB_HUMAN) Platelet glycoprotein Ib beta chain	GP1BB	4	introduce_a_premature_stop	0.733941	NTV	NTV	NTV	NTV
Q45	Exp I	GP1BB|glycoprotein Ib β-polypeptide (GP1BB)	21420725	P13224	GP1BB (P13224; GP1BB_HUMAN) Platelet glycoprotein Ib beta chain	GP1BB	5	a_novel_missense_c	0.729517	NTV	NTV	NTV	NTV
Q45	Exp I	GP1BB|glycoprotein Ib β-polypeptide (GP1BB)	21420725	P13224	GP1BB (P13224; GP1BB_HUMAN) Platelet glycoprotein Ib beta chain	GP1BB	6	MECP2_exon	0.726744	NTV	NTV	NTV	NTV
Q45	Exp I	GP1BB|glycoprotein Ib β-polypeptide (GP1BB)	21420725	P13224	GP1BB (P13224; GP1BB_HUMAN) Platelet glycoprotein Ib beta chain	GP1BB	7	encompassed_exons	0.725554	NTV	NTV	NTV	NTV
Q45	Exp I	GP1BB|glycoprotein Ib β-polypeptide (GP1BB)	21420725	P13224	GP1BB (P13224; GP1BB_HUMAN) Platelet glycoprotein Ib beta chain	GP1BB	8	CDAN1	0.722682	NTV	NTV	NTV	NTV
Q45	Exp I	GP1BB|glycoprotein Ib β-polypeptide (GP1BB)	21420725	P13224	GP1BB (P13224; GP1BB_HUMAN) Platelet glycoprotein Ib beta chain	GP1BB	9	splice-acceptor_mutation	0.720249	NTV	NTV	NTV	NTV
Q45	Exp I	GP1BB|glycoprotein Ib β-polypeptide (GP1BB)	21420725	P13224	GP1BB (P13224; GP1BB_HUMAN) Platelet glycoprotein Ib beta chain	GP1BB	10	leads_to_exon_skipping	0.719681	NTV	NTV	NTV	NTV
Q45	Exp I	GP1BB|glycoprotein Ib β-polypeptide (GP1BB)	21420725	P13224	GP1BB (P13224; GP1BB_HUMAN) Platelet glycoprotein Ib beta chain	GP1BB	11	encompassing_exons	0.719225	NTV	NTV	NTV	NTV
Q45	Exp I	GP1BB|glycoprotein Ib β-polypeptide (GP1BB)	21420725	P13224	GP1BB (P13224; GP1BB_HUMAN) Platelet glycoprotein Ib beta chain	GP1BB	12	caused_by_an_intragenic	0.718929	NTV	NTV	NTV	NTV
Q46	Exp I	GP1BB|glycoprotein Ib β-polypeptide (GP1BB)	21420725	P13224	GP1BB (P13224; GP1BB_HUMAN) Platelet glycoprotein Ib beta chain	glycoprotein_Ib	1	GPIb	0.88338	FTV	FTV	FTV	FTV
Q46	Exp I	GP1BB|glycoprotein Ib β-polypeptide (GP1BB)	21420725	P13224	GP1BB (P13224; GP1BB_HUMAN) Platelet glycoprotein Ib beta chain	glycoprotein_Ib	2	platelet_receptor	0.878593	NTV	PTV	NTV	NTV
Q46	Exp I	GP1BB|glycoprotein Ib β-polypeptide (GP1BB)	21420725	P13224	GP1BB (P13224; GP1BB_HUMAN) Platelet glycoprotein Ib beta chain	glycoprotein_Ib	3	platelet_surface	0.861503	NTV	NTV	NTV	NTV
Q46	Exp I	GP1BB|glycoprotein Ib β-polypeptide (GP1BB)	21420725	P13224	GP1BB (P13224; GP1BB_HUMAN) Platelet glycoprotein Ib beta chain	glycoprotein_Ib	4	GPIIb/IIIa	0.853415	NTV	NTV	PTV	NTV
Q46	Exp I	GP1BB|glycoprotein Ib β-polypeptide (GP1BB)	21420725	P13224	GP1BB (P13224; GP1BB_HUMAN) Platelet glycoprotein Ib beta chain	glycoprotein_Ib	5	GPIIb-IIIa	0.851614	NTV	NTV	PTV	NTV
Q46	Exp I	GP1BB|glycoprotein Ib β-polypeptide (GP1BB)	21420725	P13224	GP1BB (P13224; GP1BB_HUMAN) Platelet glycoprotein Ib beta chain	glycoprotein_Ib	6	GPIbalpha	0.849693	NTV	FTV	PTV	PTV
Q46	Exp I	GP1BB|glycoprotein Ib β-polypeptide (GP1BB)	21420725	P13224	GP1BB (P13224; GP1BB_HUMAN) Platelet glycoprotein Ib beta chain	glycoprotein_Ib	7	platelet_receptors	0.848907	NTV	PTV	NTV	NTV
Q46	Exp I	GP1BB|glycoprotein Ib β-polypeptide (GP1BB)	21420725	P13224	GP1BB (P13224; GP1BB_HUMAN) Platelet glycoprotein Ib beta chain	glycoprotein_Ib	8	glycoprotein_Ibalpha	0.847964	NTV	FTV	PTV	PTV
Q46	Exp I	GP1BB|glycoprotein Ib β-polypeptide (GP1BB)	21420725	P13224	GP1BB (P13224; GP1BB_HUMAN) Platelet glycoprotein Ib beta chain	glycoprotein_Ib	9	activated_platelet	0.846377	NTV	NTV	NTV	NTV
Q46	Exp I	GP1BB|glycoprotein Ib β-polypeptide (GP1BB)	21420725	P13224	GP1BB (P13224; GP1BB_HUMAN) Platelet glycoprotein Ib beta chain	glycoprotein_Ib	10	platelet_binding	0.843023	NTV	NTV	NTV	NTV
Q46	Exp I	GP1BB|glycoprotein Ib β-polypeptide (GP1BB)	21420725	P13224	GP1BB (P13224; GP1BB_HUMAN) Platelet glycoprotein Ib beta chain	glycoprotein_Ib	11	platelet_GPIb	0.842955	PTV	FTV	FTV	PTV
Q46	Exp I	GP1BB|glycoprotein Ib β-polypeptide (GP1BB)	21420725	P13224	GP1BB (P13224; GP1BB_HUMAN) Platelet glycoprotein Ib beta chain	glycoprotein_Ib	12	under_high_shear	0.842527	NTV	NTV	NTV	NTV
Q47	Exp I	MMP9	22738689	P14780	MMP9 (P14780; MMP9_HUMAN) Matrix metalloproteinase-9	MMP9	1	MMP2	0.909592	NTV	NTV	NTV	NTV
Q47	Exp I	MMP9	22738689	P14780	MMP9 (P14780; MMP9_HUMAN) Matrix metalloproteinase-9	MMP9	2	TIMP2	0.845797	NTV	NTV	NTV	NTV
Q47	Exp I	MMP9	22738689	P14780	MMP9 (P14780; MMP9_HUMAN) Matrix metalloproteinase-9	MMP9	3	MMP-2	0.825783	NTV	NTV	NTV	NTV
Q47	Exp I	MMP9	22738689	P14780	MMP9 (P14780; MMP9_HUMAN) Matrix metalloproteinase-9	MMP9	4	MMP-2_MMP-9	0.822619	PTV	PTV	PTV	PTV
Q47	Exp I	MMP9	22738689	P14780	MMP9 (P14780; MMP9_HUMAN) Matrix metalloproteinase-9	MMP9	5	MMP-9	0.822262	FTV	FTV	FTV	FTV
Q47	Exp I	MMP9	22738689	P14780	MMP9 (P14780; MMP9_HUMAN) Matrix metalloproteinase-9	MMP9	6	TIMP1	0.815467	NTV	NTV	NTV	NTV
Q47	Exp I	MMP9	22738689	P14780	MMP9 (P14780; MMP9_HUMAN) Matrix metalloproteinase-9	MMP9	7	MMP9_expression	0.811961	PTV	PTV	PTV	PTV
Q47	Exp I	MMP9	22738689	P14780	MMP9 (P14780; MMP9_HUMAN) Matrix metalloproteinase-9	MMP9	8	MMP-9_expression	0.809825	NTV	PTV	PTV	PTV
Q47	Exp I	MMP9	22738689	P14780	MMP9 (P14780; MMP9_HUMAN) Matrix metalloproteinase-9	MMP9	9	matrix_metalloproteinase_-2	0.800514	NTV	NTV	NTV	NTV
Q47	Exp I	MMP9	22738689	P14780	MMP9 (P14780; MMP9_HUMAN) Matrix metalloproteinase-9	MMP9	10	MMP-2_expression	0.797039	NTV	NTV	NTV	NTV
Q47	Exp I	MMP9	22738689	P14780	MMP9 (P14780; MMP9_HUMAN) Matrix metalloproteinase-9	MMP9	11	MMP_expression	0.792279	PTV	PTV	PTV	PTV
Q47	Exp I	MMP9	22738689	P14780	MMP9 (P14780; MMP9_HUMAN) Matrix metalloproteinase-9	MMP9	12	MMP-14	0.788667	NTV	NTV	NTV	NTV
Q48	Exp I	BPI|bactericidal/permeability-increasing protein	23020738	P17213	BPI (P17213; BPI_HUMAN) Bactericidal permeability-increasing protein	BPI	1	BPII	0.486202	PTV	NTV	NTV	PTV
Q48	Exp I	BPI|bactericidal/permeability-increasing protein	23020738	P17213	BPI (P17213; BPI_HUMAN) Bactericidal permeability-increasing protein	BPI	2	CsBPI	0.434213	PTV	NTV	PTV	PTV
Q48	Exp I	BPI|bactericidal/permeability-increasing protein	23020738	P17213	BPI (P17213; BPI_HUMAN) Bactericidal permeability-increasing protein	BPI	3	(BPI)	0.423761	FTV	FTV	FTV	FTV
Q48	Exp I	BPI|bactericidal/permeability-increasing protein	23020738	P17213	BPI (P17213; BPI_HUMAN) Bactericidal permeability-increasing protein	BPI	4	sum_scores	0.421099	NTV	NTV	NTV	NTV
Q48	Exp I	BPI|bactericidal/permeability-increasing protein	23020738	P17213	BPI (P17213; BPI_HUMAN) Bactericidal permeability-increasing protein	BPI	5	scale_scores	0.420825	NTV	NTV	NTV	NTV
Q48	Exp I	BPI|bactericidal/permeability-increasing protein	23020738	P17213	BPI (P17213; BPI_HUMAN) Bactericidal permeability-increasing protein	BPI	6	item_scores	0.414183	NTV	NTV	NTV	NTV
Q48	Exp I	BPI|bactericidal/permeability-increasing protein	23020738	P17213	BPI (P17213; BPI_HUMAN) Bactericidal permeability-increasing protein	BPI	7	CTQ	0.414055	NTV	NTV	NTV	NTV
Q48	Exp I	BPI|bactericidal/permeability-increasing protein	23020738	P17213	BPI (P17213; BPI_HUMAN) Bactericidal permeability-increasing protein	BPI	8	bactericidal/permeability-increasing_protein_(BPI)have_endured	0.413743	PTV	PTV	PTV	NTV
Q48	Exp I	BPI|bactericidal/permeability-increasing protein	23020738	P17213	BPI (P17213; BPI_HUMAN) Bactericidal permeability-increasing protein	BPI	9	individual_items	0.408294	NTV	NTV	NTV	NTV
Q48	Exp I	BPI|bactericidal/permeability-increasing protein	23020738	P17213	BPI (P17213; BPI_HUMAN) Bactericidal permeability-increasing protein	BPI	10	total_scores	0.407434	NTV	NTV	NTV	NTV
Q48	Exp I	BPI|bactericidal/permeability-increasing protein	23020738	P17213	BPI (P17213; BPI_HUMAN) Bactericidal permeability-increasing protein	BPI	11	sCD14	0.407421	NTV	NTV	NTV	NTV
Q48	Exp I	BPI|bactericidal/permeability-increasing protein	23020738	P17213	BPI (P17213; BPI_HUMAN) Bactericidal permeability-increasing protein	BPI	12	weak-feature	0.406182	NTV	NTV	NTV	NTV
Q49	Exp I	BPI|bactericidal/permeability-increasing protein	23020738	P17213	BPI (P17213; BPI_HUMAN) Bactericidal permeability-increasing protein	bactericidal/permeability-increasing_protein	1	bactericidal/permeability-increasing_protein_(BPI)have_endured	0.709854	PTV	PTV	PTV	PTV
Q49	Exp I	BPI|bactericidal/permeability-increasing protein	23020738	P17213	BPI (P17213; BPI_HUMAN) Bactericidal permeability-increasing protein	bactericidal/permeability-increasing_protein	2	lipopolysaccharide_-binding	0.621473	NTV	PTV	NTV	NTV
Q49	Exp I	BPI|bactericidal/permeability-increasing protein	23020738	P17213	BPI (P17213; BPI_HUMAN) Bactericidal permeability-increasing protein	bactericidal/permeability-increasing_protein	3	recognized_by_TLR4	0.615438	NTV	NTV	NTV	NTV
Q49	Exp I	BPI|bactericidal/permeability-increasing protein	23020738	P17213	BPI (P17213; BPI_HUMAN) Bactericidal permeability-increasing protein	bactericidal/permeability-increasing_protein	4	bactericidal/permeability_increasing_protein_(BPI)received_antibiotics_during	0.606159	PTV	PTV	PTV	PTV
Q49	Exp I	BPI|bactericidal/permeability-increasing protein	23020738	P17213	BPI (P17213; BPI_HUMAN) Bactericidal permeability-increasing protein	bactericidal/permeability-increasing_protein	5	TLR2_recognizes	0.603451	NTV	NTV	NTV	NTV
Q49	Exp I	BPI|bactericidal/permeability-increasing protein	23020738	P17213	BPI (P17213; BPI_HUMAN) Bactericidal permeability-increasing protein	bactericidal/permeability-increasing_protein	6	bactericidal_permeability-increasing_protein	0.600653	FTV	FTV	FTV	FTV
Q49	Exp I	BPI|bactericidal/permeability-increasing protein	23020738	P17213	BPI (P17213; BPI_HUMAN) Bactericidal permeability-increasing protein	bactericidal/permeability-increasing_protein	7	innate_host_defense	0.600434	NTV	NTV	NTV	NTV
Q49	Exp I	BPI|bactericidal/permeability-increasing protein	23020738	P17213	BPI (P17213; BPI_HUMAN) Bactericidal permeability-increasing protein	bactericidal/permeability-increasing_protein	8	innate_host_defense_system	0.600087	NTV	NTV	NTV	NTV
Q49	Exp I	BPI|bactericidal/permeability-increasing protein	23020738	P17213	BPI (P17213; BPI_HUMAN) Bactericidal permeability-increasing protein	bactericidal/permeability-increasing_protein	9	human_cathelicidin	0.598974	NTV	NTV	NTV	NTV
Q49	Exp I	BPI|bactericidal/permeability-increasing protein	23020738	P17213	BPI (P17213; BPI_HUMAN) Bactericidal permeability-increasing protein	bactericidal/permeability-increasing_protein	10	human_neutrophil_peptide	0.598825	NTV	NTV	NTV	NTV
Q49	Exp I	BPI|bactericidal/permeability-increasing protein	23020738	P17213	BPI (P17213; BPI_HUMAN) Bactericidal permeability-increasing protein	bactericidal/permeability-increasing_protein	11	(BPI-ANCA)	0.596497	PTV	PTV	PTV	PTV
Q49	Exp I	BPI|bactericidal/permeability-increasing protein	23020738	P17213	BPI (P17213; BPI_HUMAN) Bactericidal permeability-increasing protein	bactericidal/permeability-increasing_protein	12	lipopolysaccharide-binding_protein	0.589559	NTV	FTV	NTV	NTV
Q50	Exp I	EGR1	23468932	P18146	EGR1 (P18146; EGR1_HUMAN) Early growth response protein 1	EGR1	1	JUN	0.702263	NTV	NTV	NTV	NTV
Q50	Exp I	EGR1	23468932	P18146	EGR1 (P18146; EGR1_HUMAN) Early growth response protein 1	EGR1	2	EGR1_expression	0.701716	PTV	PTV	PTV	PTV
Q50	Exp I	EGR1	23468932	P18146	EGR1 (P18146; EGR1_HUMAN) Early growth response protein 1	EGR1	3	its_target_gene	0.667241	NTV	NTV	NTV	NTV
Q50	Exp I	EGR1	23468932	P18146	EGR1 (P18146; EGR1_HUMAN) Early growth response protein 1	EGR1	4	eGR1	0.660844	NTV	FTV	FTV	FTV
Q50	Exp I	EGR1	23468932	P18146	EGR1 (P18146; EGR1_HUMAN) Early growth response protein 1	EGR1	5	a_novel_target_gene	0.645108	NTV	NTV	NTV	NTV
Q50	Exp I	EGR1	23468932	P18146	EGR1 (P18146; EGR1_HUMAN) Early growth response protein 1	EGR1	6	EGR-1	0.638246	FTV	FTV	FTV	FTV
Q50	Exp I	EGR1	23468932	P18146	EGR1 (P18146; EGR1_HUMAN) Early growth response protein 1	EGR1	7	JUNB	0.637369	NTV	NTV	NTV	NTV
Q50	Exp I	EGR1	23468932	P18146	EGR1 (P18146; EGR1_HUMAN) Early growth response protein 1	EGR1	8	CREB1	0.633919	NTV	NTV	NTV	NTV
Q50	Exp I	EGR1	23468932	P18146	EGR1 (P18146; EGR1_HUMAN) Early growth response protein 1	EGR1	9	luciferase_reporter_assays_showed	0.633514	NTV	NTV	NTV	NTV
Q50	Exp I	EGR1	23468932	P18146	EGR1 (P18146; EGR1_HUMAN) Early growth response protein 1	EGR1	10	a_direct_target	0.633065	NTV	NTV	NTV	NTV
Q50	Exp I	EGR1	23468932	P18146	EGR1 (P18146; EGR1_HUMAN) Early growth response protein 1	EGR1	11	negatively_regulated	0.631528	NTV	NTV	NTV	NTV
Q50	Exp I	EGR1	23468932	P18146	EGR1 (P18146; EGR1_HUMAN) Early growth response protein 1	EGR1	12	CEBPD	0.630986	NTV	NTV	NTV	NTV
Q51	Exp I	vinculin	22197968|23429260	P18206	VCL (P18206; VINC_HUMAN) Vinculin	vinculin	1	focal_adhesions	0.875727	NTV	NTV	NTV	NTV
Q51	Exp I	vinculin	22197968|23429260	P18206	VCL (P18206; VINC_HUMAN) Vinculin	vinculin	2	talin	0.847389	NTV	NTV	NTV	NTV
Q51	Exp I	vinculin	22197968|23429260	P18206	VCL (P18206; VINC_HUMAN) Vinculin	vinculin	3	at_focal_adhesions	0.840707	NTV	NTV	NTV	NTV
Q51	Exp I	vinculin	22197968|23429260	P18206	VCL (P18206; VINC_HUMAN) Vinculin	vinculin	4	focal_contacts	0.833365	NTV	NTV	NTV	NTV
Q51	Exp I	vinculin	22197968|23429260	P18206	VCL (P18206; VINC_HUMAN) Vinculin	vinculin	5	stress_fibers	0.827552	NTV	NTV	NTV	NTV
Q51	Exp I	vinculin	22197968|23429260	P18206	VCL (P18206; VINC_HUMAN) Vinculin	vinculin	6	focal_adhesion_proteins	0.826431	NTV	NTV	NTV	NTV
Q51	Exp I	vinculin	22197968|23429260	P18206	VCL (P18206; VINC_HUMAN) Vinculin	vinculin	7	actin_stress_fibers	0.823638	NTV	NTV	NTV	NTV
Q51	Exp I	vinculin	22197968|23429260	P18206	VCL (P18206; VINC_HUMAN) Vinculin	vinculin	8	paxillin	0.821043	NTV	NTV	NTV	NTV
Q51	Exp I	vinculin	22197968|23429260	P18206	VCL (P18206; VINC_HUMAN) Vinculin	vinculin	9	F-actin	0.801857	NTV	NTV	NTV	NTV
Q51	Exp I	vinculin	22197968|23429260	P18206	VCL (P18206; VINC_HUMAN) Vinculin	vinculin	10	zyxin	0.800919	NTV	NTV	NTV	NTV
Q51	Exp I	vinculin	22197968|23429260	P18206	VCL (P18206; VINC_HUMAN) Vinculin	vinculin	11	adhesion_sites	0.796326	NTV	NTV	NTV	NTV
Q51	Exp I	vinculin	22197968|23429260	P18206	VCL (P18206; VINC_HUMAN) Vinculin	vinculin	12	cell_spreading	0.795652	NTV	NTV	NTV	NTV
Q52	Exp I	NF-κB	21368773	P19838	NFKB1 (P19838; NFKB1_HUMAN) Nuclear factor NF-kappa-B p105 subunit	NF-κB	1	NF-κB_activation	0.895582	PTV	NTV	PTV	PTV
Q52	Exp I	NF-κB	21368773	P19838	NFKB1 (P19838; NFKB1_HUMAN) Nuclear factor NF-kappa-B p105 subunit	NF-κB	2	NF-κB_pathway	0.887782	PTV	NTV	PTV	PTV
Q52	Exp I	NF-κB	21368773	P19838	NFKB1 (P19838; NFKB1_HUMAN) Nuclear factor NF-kappa-B p105 subunit	NF-κB	3	p65	0.879418	NTV	NTV	NTV	NTV
Q52	Exp I	NF-κB	21368773	P19838	NFKB1 (P19838; NFKB1_HUMAN) Nuclear factor NF-kappa-B p105 subunit	NF-κB	4	NFκB	0.87854	FTV	NTV	FTV	FTV
Q52	Exp I	NF-κB	21368773	P19838	NFKB1 (P19838; NFKB1_HUMAN) Nuclear factor NF-kappa-B p105 subunit	NF-κB	5	IκBα	0.87557	NTV	NTV	NTV	NTV
Q52	Exp I	NF-κB	21368773	P19838	NFKB1 (P19838; NFKB1_HUMAN) Nuclear factor NF-kappa-B p105 subunit	NF-κB	6	NF-κB_activity	0.871371	PTV	NTV	PTV	PTV
Q52	Exp I	NF-κB	21368773	P19838	NFKB1 (P19838; NFKB1_HUMAN) Nuclear factor NF-kappa-B p105 subunit	NF-κB	7	NF-κB_p65	0.863347	PTV	NTV	PTV	PTV
Q52	Exp I	NF-κB	21368773	P19838	NFKB1 (P19838; NFKB1_HUMAN) Nuclear factor NF-kappa-B p105 subunit	NF-κB	8	IκB	0.86276	NTV	NTV	NTV	NTV
Q52	Exp I	NF-κB	21368773	P19838	NFKB1 (P19838; NFKB1_HUMAN) Nuclear factor NF-kappa-B p105 subunit	NF-κB	9	nuclear_factor-κB_(NF-κB)	0.861723	FTV	NTV	FTV	FTV
Q52	Exp I	NF-κB	21368773	P19838	NFKB1 (P19838; NFKB1_HUMAN) Nuclear factor NF-kappa-B p105 subunit	NF-κB	10	NF-κB_signaling	0.852109	PTV	NTV	PTV	PTV
Q52	Exp I	NF-κB	21368773	P19838	NFKB1 (P19838; NFKB1_HUMAN) Nuclear factor NF-kappa-B p105 subunit	NF-κB	11	p65_subunit	0.847856	NTV	NTV	NTV	NTV
Q52	Exp I	NF-κB	21368773	P19838	NFKB1 (P19838; NFKB1_HUMAN) Nuclear factor NF-kappa-B p105 subunit	NF-κB	12	NF-kB	0.843753	FTV	NTV	FTV	FTV
Q53	Exp I	filamin A	23429260	P21333	FLNA (P21333; FLNA_HUMAN) Filamin-A	filamin_A	1	filamin	0.773778	PTV	PTV	PTV	PTV
Q53	Exp I	filamin A	23429260	P21333	FLNA (P21333; FLNA_HUMAN) Filamin-A	filamin_A	2	actin-binding_domain	0.688241	NTV	NTV	NTV	NTV
Q53	Exp I	filamin A	23429260	P21333	FLNA (P21333; FLNA_HUMAN) Filamin-A	filamin_A	3	actin-binding_protein_filamin_A	0.686906	PTV	FTV	FTV	PTV
Q53	Exp I	filamin A	23429260	P21333	FLNA (P21333; FLNA_HUMAN) Filamin-A	filamin_A	4	at_focal_adhesions	0.68279	NTV	NTV	NTV	NTV
Q53	Exp I	filamin A	23429260	P21333	FLNA (P21333; FLNA_HUMAN) Filamin-A	filamin_A	5	talin	0.673753	NTV	NTV	NTV	NTV
Q53	Exp I	filamin A	23429260	P21333	FLNA (P21333; FLNA_HUMAN) Filamin-A	filamin_A	6	filamin_binding	0.673062	PTV	PTV	PTV	PTV
Q53	Exp I	filamin A	23429260	P21333	FLNA (P21333; FLNA_HUMAN) Filamin-A	filamin_A	7	focal_adhesions	0.66666	NTV	NTV	NTV	NTV
Q53	Exp I	filamin A	23429260	P21333	FLNA (P21333; FLNA_HUMAN) Filamin-A	filamin_A	8	zyxin	0.66564	NTV	NTV	NTV	NTV
Q53	Exp I	filamin A	23429260	P21333	FLNA (P21333; FLNA_HUMAN) Filamin-A	filamin_A	9	an_actin_binding	0.662179	NTV	PTV	NTV	NTV
Q53	Exp I	filamin A	23429260	P21333	FLNA (P21333; FLNA_HUMAN) Filamin-A	filamin_A	10	Nadrin	0.66042	NTV	NTV	NTV	NTV
Q53	Exp I	filamin A	23429260	P21333	FLNA (P21333; FLNA_HUMAN) Filamin-A	filamin_A	11	focal_adhesion_sites	0.656013	NTV	NTV	NTV	NTV
Q53	Exp I	filamin A	23429260	P21333	FLNA (P21333; FLNA_HUMAN) Filamin-A	filamin_A	12	ERM_proteins	0.655717	NTV	NTV	NTV	NTV
Q54	Exp I	thromboxane A2 receptor	24558106	P21731	TBXA2R (P21731; TA2R_HUMAN) Thromboxane A2 receptor	thromboxane_A2_receptor	1	receptor_(TP)	0.659226	NTV	PTV	NTV	NTV
Q54	Exp I	thromboxane A2 receptor	24558106	P21731	TBXA2R (P21731; TA2R_HUMAN) Thromboxane A2 receptor	thromboxane_A2_receptor	2	prostacyclin_receptor_(IP)	0.648358	NTV	NTV	NTV	NTV
Q54	Exp I	thromboxane A2 receptor	24558106	P21731	TBXA2R (P21731; TA2R_HUMAN) Thromboxane A2 receptor	thromboxane_A2_receptor	3	thromboxane_A2_receptor_(TP)	0.641493	FTV	PTV	FTV	FTV
Q54	Exp I	thromboxane A2 receptor	24558106	P21731	TBXA2R (P21731; TA2R_HUMAN) Thromboxane A2 receptor	thromboxane_A2_receptor	4	receptors_protease-activated	0.62975	NTV	NTV	NTV	NTV
Q54	Exp I	thromboxane A2 receptor	24558106	P21731	TBXA2R (P21731; TA2R_HUMAN) Thromboxane A2 receptor	thromboxane_A2_receptor	5	receptor_(P2Y1R)	0.628326	NTV	NTV	NTV	NTV
Q54	Exp I	thromboxane A2 receptor	24558106	P21731	TBXA2R (P21731; TA2R_HUMAN) Thromboxane A2 receptor	thromboxane_A2_receptor	6	thromboxane_A_receptor	0.627322	PTV	PTV	PTV	PTV
Q54	Exp I	thromboxane A2 receptor	24558106	P21731	TBXA2R (P21731; TA2R_HUMAN) Thromboxane A2 receptor	thromboxane_A2_receptor	7	glycoprotein_VI_(GPVI)_here	0.623387	NTV	NTV	NTV	NTV
Q54	Exp I	thromboxane A2 receptor	24558106	P21731	TBXA2R (P21731; TA2R_HUMAN) Thromboxane A2 receptor	thromboxane_A2_receptor	8	thromboxane_A2	0.620331	PTV	NTV	FTV	PTV
Q54	Exp I	thromboxane A2 receptor	24558106	P21731	TBXA2R (P21731; TA2R_HUMAN) Thromboxane A2 receptor	thromboxane_A2_receptor	9	receptors_CysLT	0.616514	NTV	NTV	NTV	NTV
Q54	Exp I	thromboxane A2 receptor	24558106	P21731	TBXA2R (P21731; TA2R_HUMAN) Thromboxane A2 receptor	thromboxane_A2_receptor	10	E-type_prostanoid	0.616466	NTV	NTV	NTV	NTV
Q54	Exp I	thromboxane A2 receptor	24558106	P21731	TBXA2R (P21731; TA2R_HUMAN) Thromboxane A2 receptor	thromboxane_A2_receptor	11	Gi-coupled_P2Y12_receptor	0.615835	NTV	NTV	NTV	NTV
Q54	Exp I	thromboxane A2 receptor	24558106	P21731	TBXA2R (P21731; TA2R_HUMAN) Thromboxane A2 receptor	thromboxane_A2_receptor	12	thromboxane_A(2)	0.614555	PTV	NTV	FTV	PTV
Q55	Exp I	insulin-like growth factor binding protein 4 (IGFBP4)|IGFBP4	20667078	P22692	IGFBP4 (P22692; IBP4_HUMAN) Insulin-like growth factor-binding protein 4	IGFBP4	1	IGFBP4_mRNA	0.682251	PTV	PTV	PTV	PTV
Q55	Exp I	insulin-like growth factor binding protein 4 (IGFBP4)|IGFBP4	20667078	P22692	IGFBP4 (P22692; IBP4_HUMAN) Insulin-like growth factor-binding protein 4	IGFBP4	2	IGF1_IGF2	0.659557	NTV	NTV	NTV	NTV
Q55	Exp I	insulin-like growth factor binding protein 4 (IGFBP4)|IGFBP4	20667078	P22692	IGFBP4 (P22692; IBP4_HUMAN) Insulin-like growth factor-binding protein 4	IGFBP4	3	IGFBP2_IGFBP3	0.653504	NTV	NTV	NTV	NTV
Q55	Exp I	insulin-like growth factor binding protein 4 (IGFBP4)|IGFBP4	20667078	P22692	IGFBP4 (P22692; IBP4_HUMAN) Insulin-like growth factor-binding protein 4	IGFBP4	4	IGF_bioavailability	0.65305	NTV	NTV	NTV	NTV
Q55	Exp I	insulin-like growth factor binding protein 4 (IGFBP4)|IGFBP4	20667078	P22692	IGFBP4 (P22692; IBP4_HUMAN) Insulin-like growth factor-binding protein 4	IGFBP4	5	IGFBP-4	0.641142	FTV	FTV	FTV	FTV
Q55	Exp I	insulin-like growth factor binding protein 4 (IGFBP4)|IGFBP4	20667078	P22692	IGFBP4 (P22692; IBP4_HUMAN) Insulin-like growth factor-binding protein 4	IGFBP4	6	IGFBP3	0.639795	NTV	NTV	NTV	NTV
Q55	Exp I	insulin-like growth factor binding protein 4 (IGFBP4)|IGFBP4	20667078	P22692	IGFBP4 (P22692; IBP4_HUMAN) Insulin-like growth factor-binding protein 4	IGFBP4	7	IGF-II_mRNA	0.638506	NTV	NTV	NTV	NTV
Q55	Exp I	insulin-like growth factor binding protein 4 (IGFBP4)|IGFBP4	20667078	P22692	IGFBP4 (P22692; IBP4_HUMAN) Insulin-like growth factor-binding protein 4	IGFBP4	8	iGF-II	0.636503	NTV	NTV	NTV	NTV
Q55	Exp I	insulin-like growth factor binding protein 4 (IGFBP4)|IGFBP4	20667078	P22692	IGFBP4 (P22692; IBP4_HUMAN) Insulin-like growth factor-binding protein 4	IGFBP4	9	type_1_IGF_receptor	0.634982	NTV	NTV	NTV	NTV
Q55	Exp I	insulin-like growth factor binding protein 4 (IGFBP4)|IGFBP4	20667078	P22692	IGFBP4 (P22692; IBP4_HUMAN) Insulin-like growth factor-binding protein 4	IGFBP4	10	IGFR1	0.634059	NTV	NTV	NTV	NTV
Q55	Exp I	insulin-like growth factor binding protein 4 (IGFBP4)|IGFBP4	20667078	P22692	IGFBP4 (P22692; IBP4_HUMAN) Insulin-like growth factor-binding protein 4	IGFBP4	11	IGF1	0.632941	NTV	NTV	NTV	NTV
Q55	Exp I	insulin-like growth factor binding protein 4 (IGFBP4)|IGFBP4	20667078	P22692	IGFBP4 (P22692; IBP4_HUMAN) Insulin-like growth factor-binding protein 4	IGFBP4	12	IGFBP6	0.631203	NTV	NTV	NTV	NTV
Q56	Exp I	GSTT1|glutathione transferase	23188564|21938407	P30711	GSTT1 (P30711; GSTT1_HUMAN) Glutathione S-transferase theta-1	GSTT1	1	GSTM1	0.961452	NTV	NTV	NTV	NTV
Q56	Exp I	GSTT1|glutathione transferase	23188564|21938407	P30711	GSTT1 (P30711; GSTT1_HUMAN) Glutathione S-transferase theta-1	GSTT1	2	and_GSTT1_genes	0.923131	PTV	PTV	PTV	PTV
Q56	Exp I	GSTT1|glutathione transferase	23188564|21938407	P30711	GSTT1 (P30711; GSTT1_HUMAN) Glutathione S-transferase theta-1	GSTT1	3	null_genotype	0.904992	NTV	NTV	NTV	NTV
Q56	Exp I	GSTT1|glutathione transferase	23188564|21938407	P30711	GSTT1 (P30711; GSTT1_HUMAN) Glutathione S-transferase theta-1	GSTT1	4	GSTT1_genotypes	0.898769	PTV	PTV	PTV	PTV
Q56	Exp I	GSTT1|glutathione transferase	23188564|21938407	P30711	GSTT1 (P30711; GSTT1_HUMAN) Glutathione S-transferase theta-1	GSTT1	5	GSTT1_null_genotypes	0.895114	PTV	PTV	PTV	PTV
Q56	Exp I	GSTT1|glutathione transferase	23188564|21938407	P30711	GSTT1 (P30711; GSTT1_HUMAN) Glutathione S-transferase theta-1	GSTT1	6	and_GSTT1_polymorphisms	0.893017	PTV	PTV	PTV	PTV
Q56	Exp I	GSTT1|glutathione transferase	23188564|21938407	P30711	GSTT1 (P30711; GSTT1_HUMAN) Glutathione S-transferase theta-1	GSTT1	7	null_genotypes	0.885155	PTV	NTV	NTV	PTV
Q56	Exp I	GSTT1|glutathione transferase	23188564|21938407	P30711	GSTT1 (P30711; GSTT1_HUMAN) Glutathione S-transferase theta-1	GSTT1	8	GSTM1_GSTT1	0.885036	PTV	PTV	PTV	PTV
Q56	Exp I	GSTT1|glutathione transferase	23188564|21938407	P30711	GSTT1 (P30711; GSTT1_HUMAN) Glutathione S-transferase theta-1	GSTT1	9	gSTM1	0.884292	NTV	NTV	NTV	NTV
Q56	Exp I	GSTT1|glutathione transferase	23188564|21938407	P30711	GSTT1 (P30711; GSTT1_HUMAN) Glutathione S-transferase theta-1	GSTT1	10	GSTP1_polymorphisms	0.876975	NTV	NTV	NTV	NTV
Q56	Exp I	GSTT1|glutathione transferase	23188564|21938407	P30711	GSTT1 (P30711; GSTT1_HUMAN) Glutathione S-transferase theta-1	GSTT1	11	GSTM1_null	0.876056	NTV	NTV	NTV	NTV
Q56	Exp I	GSTT1|glutathione transferase	23188564|21938407	P30711	GSTT1 (P30711; GSTT1_HUMAN) Glutathione S-transferase theta-1	GSTT1	12	GSTM1_genotypes	0.874359	NTV	NTV	NTV	NTV
Q57	Exp I	GSTT1|glutathione transferase	23188564|21938407	P30711	GSTT1 (P30711; GSTT1_HUMAN) Glutathione S-transferase theta-1	glutathione_transferase	1	glutathione_S-transferase	0.816264	PTV	FTV	NTV	PTV
Q57	Exp I	GSTT1|glutathione transferase	23188564|21938407	P30711	GSTT1 (P30711; GSTT1_HUMAN) Glutathione S-transferase theta-1	glutathione_transferase	2	glutathione-S-transferase_(GST)	0.796595	PTV	FTV	NTV	PTV
Q57	Exp I	GSTT1|glutathione transferase	23188564|21938407	P30711	GSTT1 (P30711; GSTT1_HUMAN) Glutathione S-transferase theta-1	glutathione_transferase	3	glutathione_S-transferases	0.787305	PTV	FTV	NTV	PTV
Q57	Exp I	GSTT1|glutathione transferase	23188564|21938407	P30711	GSTT1 (P30711; GSTT1_HUMAN) Glutathione S-transferase theta-1	glutathione_transferase	4	glutathione-S-transferase	0.785646	PTV	FTV	NTV	PTV
Q57	Exp I	GSTT1|glutathione transferase	23188564|21938407	P30711	GSTT1 (P30711; GSTT1_HUMAN) Glutathione S-transferase theta-1	glutathione_transferase	5	glutathione_S-transferase_(GST)	0.782155	PTV	FTV	NTV	PTV
Q57	Exp I	GSTT1|glutathione transferase	23188564|21938407	P30711	GSTT1 (P30711; GSTT1_HUMAN) Glutathione S-transferase theta-1	glutathione_transferase	6	glutathione-S-transferases	0.775363	PTV	FTV	NTV	PTV
Q57	Exp I	GSTT1|glutathione transferase	23188564|21938407	P30711	GSTT1 (P30711; GSTT1_HUMAN) Glutathione S-transferase theta-1	glutathione_transferase	7	GSTs	0.758588	PTV	FTV	NTV	PTV
Q57	Exp I	GSTT1|glutathione transferase	23188564|21938407	P30711	GSTT1 (P30711; GSTT1_HUMAN) Glutathione S-transferase theta-1	glutathione_transferase	8	glutathione_transferases	0.752313	FTV	FTV	NTV	FTV
Q57	Exp I	GSTT1|glutathione transferase	23188564|21938407	P30711	GSTT1 (P30711; GSTT1_HUMAN) Glutathione S-transferase theta-1	glutathione_transferase	9	S-transferase	0.745479	PTV	FTV	NTV	PTV
Q57	Exp I	GSTT1|glutathione transferase	23188564|21938407	P30711	GSTT1 (P30711; GSTT1_HUMAN) Glutathione S-transferase theta-1	glutathione_transferase	10	glutathione_S-transferases_(GSTs)	0.743827	PTV	FTV	NTV	PTV
Q57	Exp I	GSTT1|glutathione transferase	23188564|21938407	P30711	GSTT1 (P30711; GSTT1_HUMAN) Glutathione S-transferase theta-1	glutathione_transferase	11	gSTs	0.742942	PTV	FTV	NTV	PTV
Q57	Exp I	GSTT1|glutathione transferase	23188564|21938407	P30711	GSTT1 (P30711; GSTT1_HUMAN) Glutathione S-transferase theta-1	glutathione_transferase	12	glutathione_transferase_(GST)	0.741035	FTV	FTV	NTV	FTV
Q58	Exp I	apolipoprotein C-I|apoC-I	21681990|24859250	P34928	Apoc1 (P34928; APOC1_MOUSE) Apolipoprotein C-I	apolipoprotein_C-I	1	apolipoprotein_C-III	0.662705	NTV	NTV	NTV	NTV
Q58	Exp I	apolipoprotein C-I|apoC-I	21681990|24859250	P34928	Apoc1 (P34928; APOC1_MOUSE) Apolipoprotein C-I	apolipoprotein_C-I	2	apoA-I_apoA-II_apoA-IV	0.63074	NTV	NTV	NTV	NTV
Q58	Exp I	apolipoprotein C-I|apoC-I	21681990|24859250	P34928	Apoc1 (P34928; APOC1_MOUSE) Apolipoprotein C-I	apolipoprotein_C-I	3	apolipoprotein_C-II	0.622844	NTV	NTV	NTV	NTV
Q58	Exp I	apolipoprotein C-I|apoC-I	21681990|24859250	P34928	Apoc1 (P34928; APOC1_MOUSE) Apolipoprotein C-I	apolipoprotein_C-I	4	apolipoprotein_C-II_apolipoprotein_C-III	0.613895	NTV	NTV	NTV	NTV
Q58	Exp I	apolipoprotein C-I|apoC-I	21681990|24859250	P34928	Apoc1 (P34928; APOC1_MOUSE) Apolipoprotein C-I	apolipoprotein_C-I	5	A-IV	0.612525	NTV	NTV	NTV	NTV
Q58	Exp I	apolipoprotein C-I|apoC-I	21681990|24859250	P34928	Apoc1 (P34928; APOC1_MOUSE) Apolipoprotein C-I	apolipoprotein_C-I	6	ApoC-I	0.608975	FTV	FTV	FTV	FTV
Q58	Exp I	apolipoprotein C-I|apoC-I	21681990|24859250	P34928	Apoc1 (P34928; APOC1_MOUSE) Apolipoprotein C-I	apolipoprotein_C-I	7	apolipoprotein_A4	0.605442	NTV	NTV	NTV	NTV
Q58	Exp I	apolipoprotein C-I|apoC-I	21681990|24859250	P34928	Apoc1 (P34928; APOC1_MOUSE) Apolipoprotein C-I	apolipoprotein_C-I	8	apolipoprotein_A-IV	0.605159	NTV	NTV	NTV	NTV
Q58	Exp I	apolipoprotein C-I|apoC-I	21681990|24859250	P34928	Apoc1 (P34928; APOC1_MOUSE) Apolipoprotein C-I	apolipoprotein_C-I	9	apolipoprotein_A-1	0.599985	NTV	NTV	NTV	NTV
Q58	Exp I	apolipoprotein C-I|apoC-I	21681990|24859250	P34928	Apoc1 (P34928; APOC1_MOUSE) Apolipoprotein C-I	apolipoprotein_C-I	10	transthyretin_serum_amyloid	0.5979	NTV	NTV	NTV	NTV
Q58	Exp I	apolipoprotein C-I|apoC-I	21681990|24859250	P34928	Apoc1 (P34928; APOC1_MOUSE) Apolipoprotein C-I	apolipoprotein_C-I	11	apolipoprotein_A-II	0.597604	NTV	NTV	NTV	NTV
Q58	Exp I	apolipoprotein C-I|apoC-I	21681990|24859250	P34928	Apoc1 (P34928; APOC1_MOUSE) Apolipoprotein C-I	apolipoprotein_C-I	12	C-III	0.593804	NTV	NTV	NTV	NTV
Q59	Exp I	CBS	22738689	P35520	CBS (P35520; CBS_HUMAN) Cystathionine beta-synthase	CBS	1	cBS	0.710721	FTV	FTV	FTV	FTV
Q59	Exp I	CBS	22738689	P35520	CBS (P35520; CBS_HUMAN) Cystathionine beta-synthase	CBS	2	(CBS)	0.603584	FTV	FTV	FTV	FTV
Q59	Exp I	CBS	22738689	P35520	CBS (P35520; CBS_HUMAN) Cystathionine beta-synthase	CBS	3	CBS_activity	0.499989	PTV	PTV	PTV	PTV
Q59	Exp I	CBS	22738689	P35520	CBS (P35520; CBS_HUMAN) Cystathionine beta-synthase	CBS	4	cystathionine_beta-synthase	0.480827	FTV	FTV	FTV	FTV
Q59	Exp I	CBS	22738689	P35520	CBS (P35520; CBS_HUMAN) Cystathionine beta-synthase	CBS	5	CSE	0.480702	NTV	NTV	NTV	NTV
Q59	Exp I	CBS	22738689	P35520	CBS (P35520; CBS_HUMAN) Cystathionine beta-synthase	CBS	6	cBS_is	0.469845	PTV	NTV	PTV	PTV
Q59	Exp I	CBS	22738689	P35520	CBS (P35520; CBS_HUMAN) Cystathionine beta-synthase	CBS	7	DmCBS	0.458703	PTV	PTV	PTV	PTV
Q59	Exp I	CBS	22738689	P35520	CBS (P35520; CBS_HUMAN) Cystathionine beta-synthase	CBS	8	cystathionine	0.45095	NTV	PTV	PTV	PTV
Q59	Exp I	CBS	22738689	P35520	CBS (P35520; CBS_HUMAN) Cystathionine beta-synthase	CBS	9	cystathionine_beta-synthase_(CBS)	0.447074	FTV	FTV	FTV	FTV
Q59	Exp I	CBS	22738689	P35520	CBS (P35520; CBS_HUMAN) Cystathionine beta-synthase	CBS	10	H2S_production	0.441728	NTV	NTV	NTV	NTV
Q59	Exp I	CBS	22738689	P35520	CBS (P35520; CBS_HUMAN) Cystathionine beta-synthase	CBS	11	cystathionine_β-synthase	0.42587	FTV	FTV	PTV	PTV
Q59	Exp I	CBS	22738689	P35520	CBS (P35520; CBS_HUMAN) Cystathionine beta-synthase	CBS	12	CBS_gene	0.424731	PTV	FTV	FTV	FTV
Q60	Exp I	insulin-like growth factor binding protein acid labile subunit (IGFALS)|IGFALS	20667078	P35858	IGFALS (P35858; ALS_HUMAN) Insulin-like growth factor-binding protein complex acid labile subunit	IGFALS	1	GH_insensitivity	0.743481	NTV	NTV	NTV	NTV
Q60	Exp I	insulin-like growth factor binding protein acid labile subunit (IGFALS)|IGFALS	20667078	P35858	IGFALS (P35858; ALS_HUMAN) Insulin-like growth factor-binding protein complex acid labile subunit	IGFALS	2	GH1_gene	0.728732	NTV	NTV	NTV	NTV
Q60	Exp I	insulin-like growth factor binding protein acid labile subunit (IGFALS)|IGFALS	20667078	P35858	IGFALS (P35858; ALS_HUMAN) Insulin-like growth factor-binding protein complex acid labile subunit	IGFALS	3	GH_receptor_gene	0.717802	NTV	NTV	NTV	NTV
Q60	Exp I	insulin-like growth factor binding protein acid labile subunit (IGFALS)|IGFALS	20667078	P35858	IGFALS (P35858; ALS_HUMAN) Insulin-like growth factor-binding protein complex acid labile subunit	IGFALS	4	IGFALS_gene	0.71413	PTV	FTV	FTV	FTV
Q60	Exp I	insulin-like growth factor binding protein acid labile subunit (IGFALS)|IGFALS	20667078	P35858	IGFALS (P35858; ALS_HUMAN) Insulin-like growth factor-binding protein complex acid labile subunit	IGFALS	5	GHR_STAT5B	0.713486	NTV	NTV	NTV	NTV
Q60	Exp I	insulin-like growth factor binding protein acid labile subunit (IGFALS)|IGFALS	20667078	P35858	IGFALS (P35858; ALS_HUMAN) Insulin-like growth factor-binding protein complex acid labile subunit	IGFALS	6	GHR_gene	0.713122	NTV	NTV	NTV	NTV
Q60	Exp I	insulin-like growth factor binding protein acid labile subunit (IGFALS)|IGFALS	20667078	P35858	IGFALS (P35858; ALS_HUMAN) Insulin-like growth factor-binding protein complex acid labile subunit	IGFALS	7	IGFALS_mutation	0.706836	PTV	PTV	PTV	PTV
Q60	Exp I	insulin-like growth factor binding protein acid labile subunit (IGFALS)|IGFALS	20667078	P35858	IGFALS (P35858; ALS_HUMAN) Insulin-like growth factor-binding protein complex acid labile subunit	IGFALS	8	Laron_syndrome	0.706576	NTV	NTV	NTV	NTV
Q60	Exp I	insulin-like growth factor binding protein acid labile subunit (IGFALS)|IGFALS	20667078	P35858	IGFALS (P35858; ALS_HUMAN) Insulin-like growth factor-binding protein complex acid labile subunit	IGFALS	9	partial_GH_insensitivity	0.705357	NTV	NTV	NTV	NTV
Q60	Exp I	insulin-like growth factor binding protein acid labile subunit (IGFALS)|IGFALS	20667078	P35858	IGFALS (P35858; ALS_HUMAN) Insulin-like growth factor-binding protein complex acid labile subunit	IGFALS	10	gene_(GHR)	0.699101	NTV	NTV	NTV	NTV
Q60	Exp I	insulin-like growth factor binding protein acid labile subunit (IGFALS)|IGFALS	20667078	P35858	IGFALS (P35858; ALS_HUMAN) Insulin-like growth factor-binding protein complex acid labile subunit	IGFALS	11	GH1_mutations	0.696829	NTV	NTV	NTV	NTV
Q60	Exp I	insulin-like growth factor binding protein acid labile subunit (IGFALS)|IGFALS	20667078	P35858	IGFALS (P35858; ALS_HUMAN) Insulin-like growth factor-binding protein complex acid labile subunit	IGFALS	12	isolated_GH_deficiency	0.69475	NTV	NTV	NTV	NTV
Q61	Exp I	PPARG	23468932	P37231	PPARG (P37231; PPARG_HUMAN) Peroxisome proliferator-activated receptor gamma	PPARG	1	PPARA	0.774011	NTV	NTV	NTV	NTV
Q61	Exp I	PPARG	23468932	P37231	PPARG (P37231; PPARG_HUMAN) Peroxisome proliferator-activated receptor gamma	PPARG	2	PPARGC1A	0.768564	NTV	NTV	PTV	PTV
Q61	Exp I	PPARG	23468932	P37231	PPARG (P37231; PPARG_HUMAN) Peroxisome proliferator-activated receptor gamma	PPARG	3	PPARG2	0.742466	PTV	FTV	PTV	PTV
Q61	Exp I	PPARG	23468932	P37231	PPARG (P37231; PPARG_HUMAN) Peroxisome proliferator-activated receptor gamma	PPARG	4	ADIPOQ	0.7198	NTV	NTV	NTV	NTV
Q61	Exp I	PPARG	23468932	P37231	PPARG (P37231; PPARG_HUMAN) Peroxisome proliferator-activated receptor gamma	PPARG	5	pPARG	0.708411	FTV	FTV	FTV	FTV
Q61	Exp I	PPARG	23468932	P37231	PPARG (P37231; PPARG_HUMAN) Peroxisome proliferator-activated receptor gamma	PPARG	6	(PPARG)	0.699301	FTV	FTV	FTV	FTV
Q61	Exp I	PPARG	23468932	P37231	PPARG (P37231; PPARG_HUMAN) Peroxisome proliferator-activated receptor gamma	PPARG	7	SREBF1	0.698289	NTV	NTV	NTV	NTV
Q61	Exp I	PPARG	23468932	P37231	PPARG (P37231; PPARG_HUMAN) Peroxisome proliferator-activated receptor gamma	PPARG	8	PPARD	0.689146	NTV	NTV	NTV	NTV
Q61	Exp I	PPARG	23468932	P37231	PPARG (P37231; PPARG_HUMAN) Peroxisome proliferator-activated receptor gamma	PPARG	9	PPARG_gene	0.685098	PTV	FTV	FTV	FTV
Q61	Exp I	PPARG	23468932	P37231	PPARG (P37231; PPARG_HUMAN) Peroxisome proliferator-activated receptor gamma	PPARG	10	WHRadjBMI-associated_loci	0.678831	NTV	NTV	NTV	NTV
Q61	Exp I	PPARG	23468932	P37231	PPARG (P37231; PPARG_HUMAN) Peroxisome proliferator-activated receptor gamma	PPARG	11	ADIPOR2	0.67638	NTV	NTV	NTV	NTV
Q61	Exp I	PPARG	23468932	P37231	PPARG (P37231; PPARG_HUMAN) Peroxisome proliferator-activated receptor gamma	PPARG	12	PLIN	0.674736	NTV	NTV	NTV	NTV
Q62	Exp I	interleukin-15|IL-15	24603895	P40933	IL15 (P40933; IL15_HUMAN) Interleukin-15	interleukin-15	1	interleukin_-15	0.796379	FTV	FTV	FTV	FTV
Q62	Exp I	interleukin-15|IL-15	24603895	P40933	IL15 (P40933; IL15_HUMAN) Interleukin-15	interleukin-15	2	interleukin-15_(IL-15)	0.790021	FTV	FTV	FTV	FTV
Q62	Exp I	interleukin-15|IL-15	24603895	P40933	IL15 (P40933; IL15_HUMAN) Interleukin-15	interleukin-15	3	iL-15	0.747913	FTV	FTV	FTV	FTV
Q62	Exp I	interleukin-15|IL-15	24603895	P40933	IL15 (P40933; IL15_HUMAN) Interleukin-15	interleukin-15	4	IL-15	0.728532	FTV	FTV	FTV	FTV
Q62	Exp I	interleukin-15|IL-15	24603895	P40933	IL15 (P40933; IL15_HUMAN) Interleukin-15	interleukin-15	5	iL-15_is	0.721747	PTV	PTV	PTV	PTV
Q62	Exp I	interleukin-15|IL-15	24603895	P40933	IL15 (P40933; IL15_HUMAN) Interleukin-15	interleukin-15	6	interleukin_-2	0.71681	NTV	NTV	NTV	NTV
Q62	Exp I	interleukin-15|IL-15	24603895	P40933	IL15 (P40933; IL15_HUMAN) Interleukin-15	interleukin-15	7	natural_killer	0.71381	NTV	NTV	NTV	NTV
Q62	Exp I	interleukin-15|IL-15	24603895	P40933	IL15 (P40933; IL15_HUMAN) Interleukin-15	interleukin-15	8	cytokine_produced_by	0.713214	NTV	NTV	NTV	NTV
Q62	Exp I	interleukin-15|IL-15	24603895	P40933	IL15 (P40933; IL15_HUMAN) Interleukin-15	interleukin-15	9	interleukin-15_(IL-15)_is	0.713119	PTV	PTV	PTV	PTV
Q62	Exp I	interleukin-15|IL-15	24603895	P40933	IL15 (P40933; IL15_HUMAN) Interleukin-15	interleukin-15	10	natural_killer_cells	0.712585	NTV	NTV	NTV	NTV
Q62	Exp I	interleukin-15|IL-15	24603895	P40933	IL15 (P40933; IL15_HUMAN) Interleukin-15	interleukin-15	11	immunomodulatory_cytokines	0.712537	NTV	NTV	NTV	NTV
Q62	Exp I	interleukin-15|IL-15	24603895	P40933	IL15 (P40933; IL15_HUMAN) Interleukin-15	interleukin-15	12	cells_iL-15	0.711218	PTV	PTV	PTV	PTV
Q63	Exp I	interleukin-15|IL-15	24603895	P40933	IL15 (P40933; IL15_HUMAN) Interleukin-15	IL-15	1	iL-15	0.859127	FTV	FTV	FTV	FTV
Q63	Exp I	interleukin-15|IL-15	24603895	P40933	IL15 (P40933; IL15_HUMAN) Interleukin-15	IL-15	2	IL-2	0.81141	NTV	NTV	NTV	NTV
Q63	Exp I	interleukin-15|IL-15	24603895	P40933	IL15 (P40933; IL15_HUMAN) Interleukin-15	IL-15	3	IL-15Ralpha	0.807482	NTV	PTV	PTV	PTV
Q63	Exp I	interleukin-15|IL-15	24603895	P40933	IL15 (P40933; IL15_HUMAN) Interleukin-15	IL-15	4	IL-21	0.788148	NTV	NTV	NTV	NTV
Q63	Exp I	interleukin-15|IL-15	24603895	P40933	IL15 (P40933; IL15_HUMAN) Interleukin-15	IL-15	5	IL-7	0.787926	NTV	NTV	NTV	NTV
Q63	Exp I	interleukin-15|IL-15	24603895	P40933	IL15 (P40933; IL15_HUMAN) Interleukin-15	IL-15	6	IFN-gamma_production_by	0.781451	NTV	NTV	NTV	NTV
Q63	Exp I	interleukin-15|IL-15	24603895	P40933	IL15 (P40933; IL15_HUMAN) Interleukin-15	IL-15	7	interleukin_-15	0.774784	FTV	FTV	FTV	FTV
Q63	Exp I	interleukin-15|IL-15	24603895	P40933	IL15 (P40933; IL15_HUMAN) Interleukin-15	IL-15	8	IFN-γ_production	0.773641	NTV	NTV	NTV	NTV
Q63	Exp I	interleukin-15|IL-15	24603895	P40933	IL15 (P40933; IL15_HUMAN) Interleukin-15	IL-15	9	interleukin_-2	0.769544	NTV	NTV	NTV	NTV
Q63	Exp I	interleukin-15|IL-15	24603895	P40933	IL15 (P40933; IL15_HUMAN) Interleukin-15	IL-15	10	iL-2	0.768467	NTV	NTV	NTV	NTV
Q63	Exp I	interleukin-15|IL-15	24603895	P40933	IL15 (P40933; IL15_HUMAN) Interleukin-15	IL-15	11	IL-12	0.76063	NTV	NTV	NTV	NTV
Q63	Exp I	interleukin-15|IL-15	24603895	P40933	IL15 (P40933; IL15_HUMAN) Interleukin-15	IL-15	12	iL-15_is	0.75696	PTV	PTV	FTV	PTV
Q64	Exp I	serum cathepsin K	24954318	P43235	CTSK (P43235; CATK_HUMAN) Cathepsin K	serum_cathepsin_K	1	tartrate-resistant_acid_phosphatase-5b	0.766776	NTV	NTV	NTV	NTV
Q64	Exp I	serum cathepsin K	24954318	P43235	CTSK (P43235; CATK_HUMAN) Cathepsin K	serum_cathepsin_K	2	type_I_collagen_(NTx)	0.762191	NTV	NTV	NTV	NTV
Q64	Exp I	serum cathepsin K	24954318	P43235	CTSK (P43235; CATK_HUMAN) Cathepsin K	serum_cathepsin_K	3	C-terminal_cross-linking_telopeptide	0.756457	NTV	NTV	NTV	NTV
Q64	Exp I	serum cathepsin K	24954318	P43235	CTSK (P43235; CATK_HUMAN) Cathepsin K	serum_cathepsin_K	4	serum_C-terminal_cross-linking	0.755891	NTV	NTV	NTV	NTV
Q64	Exp I	serum cathepsin K	24954318	P43235	CTSK (P43235; CATK_HUMAN) Cathepsin K	serum_cathepsin_K	5	type_I_collagen_(CTx)	0.754877	NTV	NTV	NTV	NTV
Q64	Exp I	serum cathepsin K	24954318	P43235	CTSK (P43235; CATK_HUMAN) Cathepsin K	serum_cathepsin_K	6	type_I_collagen_(CTX-1)	0.751809	NTV	NTV	NTV	NTV
Q64	Exp I	serum cathepsin K	24954318	P43235	CTSK (P43235; CATK_HUMAN) Cathepsin K	serum_cathepsin_K	7	osteocalcin_C-telopeptide	0.74903	NTV	NTV	NTV	NTV
Q64	Exp I	serum cathepsin K	24954318	P43235	CTSK (P43235; CATK_HUMAN) Cathepsin K	serum_cathepsin_K	8	urinary_N-telopeptide_levels	0.74537	NTV	NTV	NTV	NTV
Q64	Exp I	serum cathepsin K	24954318	P43235	CTSK (P43235; CATK_HUMAN) Cathepsin K	serum_cathepsin_K	9	crosslaps	0.745307	NTV	NTV	NTV	NTV
Q64	Exp I	serum cathepsin K	24954318	P43235	CTSK (P43235; CATK_HUMAN) Cathepsin K	serum_cathepsin_K	10	type_I_collagen_(sCTX)	0.745297	NTV	NTV	NTV	NTV
Q64	Exp I	serum cathepsin K	24954318	P43235	CTSK (P43235; CATK_HUMAN) Cathepsin K	serum_cathepsin_K	11	(PINP)	0.743336	NTV	NTV	NTV	NTV
Q64	Exp I	serum cathepsin K	24954318	P43235	CTSK (P43235; CATK_HUMAN) Cathepsin K	serum_cathepsin_K	12	(sCTX)	0.743219	NTV	NTV	NTV	NTV
Q65	Exp I	apoD|apolipoprotein D	24082102	P51910	Apod (P51910; APOD_MOUSE) Apolipoprotein D	apoD	1	LDL⁻	0.576473	NTV	NTV	NTV	NTV
Q65	Exp I	apoD|apolipoprotein D	24082102	P51910	Apod (P51910; APOD_MOUSE) Apolipoprotein D	apoD	2	apoJ	0.576241	NTV	NTV	NTV	NTV
Q65	Exp I	apoD|apolipoprotein D	24082102	P51910	Apod (P51910; APOD_MOUSE) Apolipoprotein D	apoD	3	PLTP	0.562648	NTV	NTV	NTV	NTV
Q65	Exp I	apoD|apolipoprotein D	24082102	P51910	Apod (P51910; APOD_MOUSE) Apolipoprotein D	apoD	4	ApoD	0.559022	FTV	FTV	FTV	FTV
Q65	Exp I	apoD|apolipoprotein D	24082102	P51910	Apod (P51910; APOD_MOUSE) Apolipoprotein D	apoD	5	apoE_lipidation	0.553768	NTV	NTV	NTV	NTV
Q65	Exp I	apoD|apolipoprotein D	24082102	P51910	Apod (P51910; APOD_MOUSE) Apolipoprotein D	apoD	6	apoE_levels	0.541193	NTV	NTV	NTV	NTV
Q65	Exp I	apoD|apolipoprotein D	24082102	P51910	Apod (P51910; APOD_MOUSE) Apolipoprotein D	apoD	7	apoE	0.54105	NTV	NTV	NTV	NTV
Q65	Exp I	apoD|apolipoprotein D	24082102	P51910	Apod (P51910; APOD_MOUSE) Apolipoprotein D	apoD	8	apoE_apoA-I	0.53392	NTV	NTV	NTV	NTV
Q65	Exp I	apoD|apolipoprotein D	24082102	P51910	Apod (P51910; APOD_MOUSE) Apolipoprotein D	apoD	9	24S-hydroxycholesterol	0.533827	NTV	NTV	NTV	NTV
Q65	Exp I	apoD|apolipoprotein D	24082102	P51910	Apod (P51910; APOD_MOUSE) Apolipoprotein D	apoD	10	apoC-I_mRNA	0.532264	NTV	NTV	NTV	NTV
Q65	Exp I	apoD|apolipoprotein D	24082102	P51910	Apod (P51910; APOD_MOUSE) Apolipoprotein D	apoD	11	apoE3-	0.531427	NTV	NTV	NTV	NTV
Q65	Exp I	apoD|apolipoprotein D	24082102	P51910	Apod (P51910; APOD_MOUSE) Apolipoprotein D	apoD	12	VLDL_receptor	0.530782	NTV	NTV	NTV	NTV
Q66	Exp I	apoD|apolipoprotein D	24082102	P51910	Apod (P51910; APOD_MOUSE) Apolipoprotein D	apolipoprotein_D	1	apolipoprotein_J	0.612487	NTV	NTV	NTV	NTV
Q66	Exp I	apoD|apolipoprotein D	24082102	P51910	Apod (P51910; APOD_MOUSE) Apolipoprotein D	apolipoprotein_D	2	angiotensinogen_-2-HS-glycoprotein	0.605328	NTV	NTV	NTV	NTV
Q66	Exp I	apoD|apolipoprotein D	24082102	P51910	Apod (P51910; APOD_MOUSE) Apolipoprotein D	apolipoprotein_D	3	serum_amyloid_P-component	0.586347	NTV	NTV	NTV	NTV
Q66	Exp I	apoD|apolipoprotein D	24082102	P51910	Apod (P51910; APOD_MOUSE) Apolipoprotein D	apolipoprotein_D	4	apolipoprotein_D_(apoD)	0.581922	FTV	FTV	FTV	FTV
Q66	Exp I	apoD|apolipoprotein D	24082102	P51910	Apod (P51910; APOD_MOUSE) Apolipoprotein D	apolipoprotein_D	5	dihydropyrimidinase_related	0.571609	NTV	NTV	NTV	PTV
Q66	Exp I	apoD|apolipoprotein D	24082102	P51910	Apod (P51910; APOD_MOUSE) Apolipoprotein D	apolipoprotein_D	6	haptoglobin_transthyretin	0.56869	NTV	NTV	NTV	NTV
Q66	Exp I	apoD|apolipoprotein D	24082102	P51910	Apod (P51910; APOD_MOUSE) Apolipoprotein D	apolipoprotein_D	7	(SAA4)	0.564743	NTV	NTV	NTV	NTV
Q66	Exp I	apoD|apolipoprotein D	24082102	P51910	Apod (P51910; APOD_MOUSE) Apolipoprotein D	apolipoprotein_D	8	ApoC-I	0.564222	NTV	NTV	NTV	NTV
Q66	Exp I	apoD|apolipoprotein D	24082102	P51910	Apod (P51910; APOD_MOUSE) Apolipoprotein D	apolipoprotein_D	9	apolipoprotein_A-IV	0.552805	NTV	NTV	NTV	NTV
Q66	Exp I	apoD|apolipoprotein D	24082102	P51910	Apod (P51910; APOD_MOUSE) Apolipoprotein D	apolipoprotein_D	10	apolipoprotein_D_(Apo_D)	0.552262	FTV	FTV	FTV	FTV
Q66	Exp I	apoD|apolipoprotein D	24082102	P51910	Apod (P51910; APOD_MOUSE) Apolipoprotein D	apolipoprotein_D	11	three_major_isoforms	0.54808	NTV	NTV	NTV	NTV
Q66	Exp I	apoD|apolipoprotein D	24082102	P51910	Apod (P51910; APOD_MOUSE) Apolipoprotein D	apolipoprotein_D	12	prostaglandin-H2_D-isomerase	0.546854	NTV	NTV	NTV	NTV
Q67	Exp I	kidney androgen-regulated protein	22371488	P61110	Kap (P61110; ANRE_MOUSE) Kidney androgen-regulated protein	kidney_androgen-regulated_protein	1	kidney_androgen-regulated_protein_(KAP)	0.736619	FTV	FTV	FTV	FTV
Q67	Exp I	kidney androgen-regulated protein	22371488	P61110	Kap (P61110; ANRE_MOUSE) Kidney androgen-regulated protein	kidney_androgen-regulated_protein	2	protein_(Kap)	0.708464	PTV	FTV	FTV	FTV
Q67	Exp I	kidney androgen-regulated protein	22371488	P61110	Kap (P61110; ANRE_MOUSE) Kidney androgen-regulated protein	kidney_androgen-regulated_protein	3	kidney_androgen-regulated	0.698114	PTV	PTV	PTV	PTV
Q67	Exp I	kidney androgen-regulated protein	22371488	P61110	Kap (P61110; ANRE_MOUSE) Kidney androgen-regulated protein	kidney_androgen-regulated_protein	4	pkhd1	0.687991	NTV	NTV	NTV	NTV
Q67	Exp I	kidney androgen-regulated protein	22371488	P61110	Kap (P61110; ANRE_MOUSE) Kidney androgen-regulated protein	kidney_androgen-regulated_protein	5	bGH_kidney	0.680399	NTV	NTV	NTV	NTV
Q67	Exp I	kidney androgen-regulated protein	22371488	P61110	Kap (P61110; ANRE_MOUSE) Kidney androgen-regulated protein	kidney_androgen-regulated_protein	6	sglt2	0.667387	NTV	NTV	NTV	NTV
Q67	Exp I	kidney androgen-regulated protein	22371488	P61110	Kap (P61110; ANRE_MOUSE) Kidney androgen-regulated protein	kidney_androgen-regulated_protein	7	kidney-specific_promoter	0.650429	NTV	NTV	NTV	NTV
Q67	Exp I	kidney androgen-regulated protein	22371488	P61110	Kap (P61110; ANRE_MOUSE) Kidney androgen-regulated protein	kidney_androgen-regulated_protein	8	NPT2_gene	0.649555	NTV	NTV	NTV	NTV
Q67	Exp I	kidney androgen-regulated protein	22371488	P61110	Kap (P61110; ANRE_MOUSE) Kidney androgen-regulated protein	kidney_androgen-regulated_protein	9	Scp2	0.645175	NTV	NTV	NTV	NTV
Q67	Exp I	kidney androgen-regulated protein	22371488	P61110	Kap (P61110; ANRE_MOUSE) Kidney androgen-regulated protein	kidney_androgen-regulated_protein	10	Kap_promoter	0.643793	PTV	PTV	PTV	PTV
Q67	Exp I	kidney androgen-regulated protein	22371488	P61110	Kap (P61110; ANRE_MOUSE) Kidney androgen-regulated protein	kidney_androgen-regulated_protein	11	defective_receptor-mediated_endocytosis	0.643544	NTV	NTV	NTV	NTV
Q67	Exp I	kidney androgen-regulated protein	22371488	P61110	Kap (P61110; ANRE_MOUSE) Kidney androgen-regulated protein	kidney_androgen-regulated_protein	12	kidney-specific_expression	0.642891	NTV	NTV	NTV	NTV
Q68	Exp I	beta-2 microglobulin|B2M	20667078	P61769	B2M (P61769; B2MG_HUMAN) Beta-2-microglobulin	beta-2_microglobulin	1	beta2-microglobulin	0.724832	FTV	FTV	FTV	FTV
Q68	Exp I	beta-2 microglobulin|B2M	20667078	P61769	B2M (P61769; B2MG_HUMAN) Beta-2-microglobulin	beta-2_microglobulin	2	beta2_microglobulin	0.698812	FTV	FTV	FTV	FTV
Q68	Exp I	beta-2 microglobulin|B2M	20667078	P61769	B2M (P61769; B2MG_HUMAN) Beta-2-microglobulin	beta-2_microglobulin	3	beta(2)-microglobulin	0.680746	FTV	FTV	FTV	FTV
Q68	Exp I	beta-2 microglobulin|B2M	20667078	P61769	B2M (P61769; B2MG_HUMAN) Beta-2-microglobulin	beta-2_microglobulin	4	microglobulin	0.67744	PTV	PTV	PTV	PTV
Q68	Exp I	beta-2 microglobulin|B2M	20667078	P61769	B2M (P61769; B2MG_HUMAN) Beta-2-microglobulin	beta-2_microglobulin	5	beta-microglobulin	0.67398	PTV	PTV	PTV	PTV
Q68	Exp I	beta-2 microglobulin|B2M	20667078	P61769	B2M (P61769; B2MG_HUMAN) Beta-2-microglobulin	beta-2_microglobulin	6	beta-2-microglobulin	0.662237	FTV	FTV	FTV	FTV
Q68	Exp I	beta-2 microglobulin|B2M	20667078	P61769	B2M (P61769; B2MG_HUMAN) Beta-2-microglobulin	beta-2_microglobulin	7	β2-microglobulin	0.64196	FTV	FTV	PTV	FTV
Q68	Exp I	beta-2 microglobulin|B2M	20667078	P61769	B2M (P61769; B2MG_HUMAN) Beta-2-microglobulin	beta-2_microglobulin	8	2-microglobulin	0.640428	PTV	PTV	PTV	PTV
Q68	Exp I	beta-2 microglobulin|B2M	20667078	P61769	B2M (P61769; B2MG_HUMAN) Beta-2-microglobulin	beta-2_microglobulin	9	beta_2_microglobulin	0.636308	FTV	FTV	FTV	FTV
Q68	Exp I	beta-2 microglobulin|B2M	20667078	P61769	B2M (P61769; B2MG_HUMAN) Beta-2-microglobulin	beta-2_microglobulin	10	beta_2-microglobulin	0.626505	FTV	FTV	FTV	FTV
Q68	Exp I	beta-2 microglobulin|B2M	20667078	P61769	B2M (P61769; B2MG_HUMAN) Beta-2-microglobulin	beta-2_microglobulin	11	beta_microglobulin	0.608809	PTV	PTV	FTV	PTV
Q68	Exp I	beta-2 microglobulin|B2M	20667078	P61769	B2M (P61769; B2MG_HUMAN) Beta-2-microglobulin	beta-2_microglobulin	12	β2_microglobulin	0.602985	FTV	FTV	PTV	FTV
Q69	Exp I	beta-2 microglobulin|B2M	20667078	P61769	B2M (P61769; B2MG_HUMAN) Beta-2-microglobulin	B2M	1	ACTB	0.668858	NTV	NTV	NTV	NTV
Q69	Exp I	beta-2 microglobulin|B2M	20667078	P61769	B2M (P61769; B2MG_HUMAN) Beta-2-microglobulin	B2M	2	HPRT1	0.62534	NTV	NTV	NTV	NTV
Q69	Exp I	beta-2 microglobulin|B2M	20667078	P61769	B2M (P61769; B2MG_HUMAN) Beta-2-microglobulin	B2M	3	b2M	0.620452	FTV	FTV	FTV	FTV
Q69	Exp I	beta-2 microglobulin|B2M	20667078	P61769	B2M (P61769; B2MG_HUMAN) Beta-2-microglobulin	B2M	4	YWHAZ	0.607667	NTV	NTV	NTV	NTV
Q69	Exp I	beta-2 microglobulin|B2M	20667078	P61769	B2M (P61769; B2MG_HUMAN) Beta-2-microglobulin	B2M	5	RPL-13A	0.605254	NTV	NTV	NTV	NTV
Q69	Exp I	beta-2 microglobulin|B2M	20667078	P61769	B2M (P61769; B2MG_HUMAN) Beta-2-microglobulin	B2M	6	NormFinder	0.596953	NTV	NTV	NTV	NTV
Q69	Exp I	beta-2 microglobulin|B2M	20667078	P61769	B2M (P61769; B2MG_HUMAN) Beta-2-microglobulin	B2M	7	beta-2-microglobulin	0.595959	FTV	FTV	FTV	FTV
Q69	Exp I	beta-2 microglobulin|B2M	20667078	P61769	B2M (P61769; B2MG_HUMAN) Beta-2-microglobulin	B2M	8	most_stable_genes	0.593161	NTV	NTV	NTV	NTV
Q69	Exp I	beta-2 microglobulin|B2M	20667078	P61769	B2M (P61769; B2MG_HUMAN) Beta-2-microglobulin	B2M	9	geNorm	0.587736	NTV	NTV	NTV	NTV
Q69	Exp I	beta-2 microglobulin|B2M	20667078	P61769	B2M (P61769; B2MG_HUMAN) Beta-2-microglobulin	B2M	10	most_stably_expressed	0.586316	NTV	NTV	NTV	NTV
Q69	Exp I	beta-2 microglobulin|B2M	20667078	P61769	B2M (P61769; B2MG_HUMAN) Beta-2-microglobulin	B2M	11	PPIA	0.584696	NTV	NTV	NTV	NTV
Q69	Exp I	beta-2 microglobulin|B2M	20667078	P61769	B2M (P61769; B2MG_HUMAN) Beta-2-microglobulin	B2M	12	HPRTI	0.581533	NTV	NTV	NTV	NTV
Q70	Exp I	PPIA|peptidyl-prolyl isomerase A (PPIA)	20667078	P62937	PPIA (P62937; PPIA_HUMAN) Peptidyl-prolyl cis-trans isomerase A	PPIA	1	ACTB	0.782953	NTV	NTV	NTV	NTV
Q70	Exp I	PPIA|peptidyl-prolyl isomerase A (PPIA)	20667078	P62937	PPIA (P62937; PPIA_HUMAN) Peptidyl-prolyl cis-trans isomerase A	PPIA	2	geNorm	0.759654	NTV	NTV	NTV	NTV
Q70	Exp I	PPIA|peptidyl-prolyl isomerase A (PPIA)	20667078	P62937	PPIA (P62937; PPIA_HUMAN) Peptidyl-prolyl cis-trans isomerase A	PPIA	3	NormFinder	0.758088	NTV	NTV	NTV	NTV
Q70	Exp I	PPIA|peptidyl-prolyl isomerase A (PPIA)	20667078	P62937	PPIA (P62937; PPIA_HUMAN) Peptidyl-prolyl cis-trans isomerase A	PPIA	4	most_stable_genes	0.750525	NTV	NTV	NTV	NTV
Q70	Exp I	PPIA|peptidyl-prolyl isomerase A (PPIA)	20667078	P62937	PPIA (P62937; PPIA_HUMAN) Peptidyl-prolyl cis-trans isomerase A	PPIA	5	most_stable_gene	0.738236	NTV	NTV	NTV	NTV
Q70	Exp I	PPIA|peptidyl-prolyl isomerase A (PPIA)	20667078	P62937	PPIA (P62937; PPIA_HUMAN) Peptidyl-prolyl cis-trans isomerase A	PPIA	6	most_stably_expressed	0.727798	NTV	NTV	NTV	NTV
Q70	Exp I	PPIA|peptidyl-prolyl isomerase A (PPIA)	20667078	P62937	PPIA (P62937; PPIA_HUMAN) Peptidyl-prolyl cis-trans isomerase A	PPIA	7	YWHAZ	0.720955	NTV	NTV	NTV	NTV
Q70	Exp I	PPIA|peptidyl-prolyl isomerase A (PPIA)	20667078	P62937	PPIA (P62937; PPIA_HUMAN) Peptidyl-prolyl cis-trans isomerase A	PPIA	8	HPRT1	0.71494	NTV	NTV	NTV	NTV
Q70	Exp I	PPIA|peptidyl-prolyl isomerase A (PPIA)	20667078	P62937	PPIA (P62937; PPIA_HUMAN) Peptidyl-prolyl cis-trans isomerase A	PPIA	9	most_stable_reference_genes	0.714779	NTV	NTV	NTV	NTV
Q70	Exp I	PPIA|peptidyl-prolyl isomerase A (PPIA)	20667078	P62937	PPIA (P62937; PPIA_HUMAN) Peptidyl-prolyl cis-trans isomerase A	PPIA	10	BestKeeper	0.71069	NTV	NTV	NTV	NTV
Q70	Exp I	PPIA|peptidyl-prolyl isomerase A (PPIA)	20667078	P62937	PPIA (P62937; PPIA_HUMAN) Peptidyl-prolyl cis-trans isomerase A	PPIA	11	RPLP0	0.70579	NTV	NTV	NTV	NTV
Q70	Exp I	PPIA|peptidyl-prolyl isomerase A (PPIA)	20667078	P62937	PPIA (P62937; PPIA_HUMAN) Peptidyl-prolyl cis-trans isomerase A	PPIA	12	RPL13A	0.705074	NTV	NTV	NTV	NTV
Q71	Exp I	OLR1	22738689	P78380	OLR1 (P78380; OLR1_HUMAN) Oxidized low-density lipoprotein receptor 1	OLR1	1	hsa-miR369-3p	0.692465	NTV	NTV	NTV	NTV
Q71	Exp I	OLR1	22738689	P78380	OLR1 (P78380; OLR1_HUMAN) Oxidized low-density lipoprotein receptor 1	OLR1	2	rs1050286_SNP	0.684696	NTV	NTV	NTV	NTV
Q71	Exp I	OLR1	22738689	P78380	OLR1 (P78380; OLR1_HUMAN) Oxidized low-density lipoprotein receptor 1	OLR1	3	rs57137919	0.665751	NTV	NTV	NTV	NTV
Q71	Exp I	OLR1	22738689	P78380	OLR1 (P78380; OLR1_HUMAN) Oxidized low-density lipoprotein receptor 1	OLR1	4	+1073_C/T	0.649967	NTV	NTV	NTV	NTV
Q71	Exp I	OLR1	22738689	P78380	OLR1 (P78380; OLR1_HUMAN) Oxidized low-density lipoprotein receptor 1	OLR1	5	rs1050283	0.630342	NTV	NTV	NTV	NTV
Q71	Exp I	OLR1	22738689	P78380	OLR1 (P78380; OLR1_HUMAN) Oxidized low-density lipoprotein receptor 1	OLR1	6	RXRA_gene	0.623645	NTV	NTV	NTV	NTV
Q71	Exp I	OLR1	22738689	P78380	OLR1 (P78380; OLR1_HUMAN) Oxidized low-density lipoprotein receptor 1	OLR1	7	exonic_SNP	0.621376	NTV	NTV	NTV	NTV
Q71	Exp I	OLR1	22738689	P78380	OLR1 (P78380; OLR1_HUMAN) Oxidized low-density lipoprotein receptor 1	OLR1	8	SNP_located	0.619601	NTV	NTV	NTV	NTV
Q71	Exp I	OLR1	22738689	P78380	OLR1 (P78380; OLR1_HUMAN) Oxidized low-density lipoprotein receptor 1	OLR1	9	one_nonsynonymous_SNP	0.61748	NTV	NTV	NTV	NTV
Q71	Exp I	OLR1	22738689	P78380	OLR1 (P78380; OLR1_HUMAN) Oxidized low-density lipoprotein receptor 1	OLR1	10	rs4420638	0.616156	NTV	NTV	NTV	NTV
Q71	Exp I	OLR1	22738689	P78380	OLR1 (P78380; OLR1_HUMAN) Oxidized low-density lipoprotein receptor 1	OLR1	11	T-778C	0.615995	NTV	NTV	NTV	NTV
Q71	Exp I	OLR1	22738689	P78380	OLR1 (P78380; OLR1_HUMAN) Oxidized low-density lipoprotein receptor 1	OLR1	12	SNP_located_at	0.615782	NTV	NTV	NTV	NTV
Q72	Exp I	ANK2	23188564	Q01484	ANK2 (Q01484; ANK2_HUMAN) Ankyrin-2	ANK2	1	SCN4B	0.707482	NTV	NTV	NTV	NTV
Q72	Exp I	ANK2	23188564	Q01484	ANK2 (Q01484; ANK2_HUMAN) Ankyrin-2	ANK2	2	human_ANK2	0.699815	FTV	FTV	FTV	FTV
Q72	Exp I	ANK2	23188564	Q01484	ANK2 (Q01484; ANK2_HUMAN) Ankyrin-2	ANK2	3	SCN5A-negative	0.691752	NTV	NTV	NTV	NTV
Q72	Exp I	ANK2	23188564	Q01484	ANK2 (Q01484; ANK2_HUMAN) Ankyrin-2	ANK2	4	KCNE1_KCNE2_KCNE3	0.688217	NTV	NTV	NTV	NTV
Q72	Exp I	ANK2	23188564	Q01484	ANK2 (Q01484; ANK2_HUMAN) Ankyrin-2	ANK2	5	KCNQ1_KCNH2	0.686998	NTV	NTV	NTV	NTV
Q72	Exp I	ANK2	23188564	Q01484	ANK2 (Q01484; ANK2_HUMAN) Ankyrin-2	ANK2	6	sCN10A	0.68393	NTV	NTV	NTV	NTV
Q72	Exp I	ANK2	23188564	Q01484	ANK2 (Q01484; ANK2_HUMAN) Ankyrin-2	ANK2	7	SCN1B_SCN2B	0.683011	NTV	NTV	NTV	NTV
Q72	Exp I	ANK2	23188564	Q01484	ANK2 (Q01484; ANK2_HUMAN) Ankyrin-2	ANK2	8	(ANK2)	0.675589	FTV	FTV	NTV	FTV
Q72	Exp I	ANK2	23188564	Q01484	ANK2 (Q01484; ANK2_HUMAN) Ankyrin-2	ANK2	9	DSG2_DSP	0.672499	NTV	NTV	NTV	NTV
Q72	Exp I	ANK2	23188564	Q01484	ANK2 (Q01484; ANK2_HUMAN) Ankyrin-2	ANK2	10	ARHGAP24	0.66962	NTV	NTV	NTV	NTV
Q72	Exp I	ANK2	23188564	Q01484	ANK2 (Q01484; ANK2_HUMAN) Ankyrin-2	ANK2	11	KCNE2_genes	0.665965	NTV	NTV	NTV	NTV
Q72	Exp I	ANK2	23188564	Q01484	ANK2 (Q01484; ANK2_HUMAN) Ankyrin-2	ANK2	12	CACNB2b	0.665209	NTV	NTV	NTV	NTV
Q73	Exp I	PLA2G7	22738689	Q13093	PLA2G7 (Q13093; PAFA_HUMAN) Platelet-activating factor acetylhydrolase	PLA2G7	1	PLA2G5	0.684763	NTV	NTV	NTV	NTV
Q73	Exp I	PLA2G7	22738689	Q13093	PLA2G7 (Q13093; PAFA_HUMAN) Platelet-activating factor acetylhydrolase	PLA2G7	2	rs1805018	0.675494	NTV	NTV	NTV	NTV
Q73	Exp I	PLA2G7	22738689	Q13093	PLA2G7 (Q13093; PAFA_HUMAN) Platelet-activating factor acetylhydrolase	PLA2G7	3	PSRC1	0.669656	NTV	NTV	NTV	NTV
Q73	Exp I	PLA2G7	22738689	Q13093	PLA2G7 (Q13093; PAFA_HUMAN) Platelet-activating factor acetylhydrolase	PLA2G7	4	RXRA_gene	0.643555	NTV	NTV	NTV	NTV
Q73	Exp I	PLA2G7	22738689	Q13093	PLA2G7 (Q13093; PAFA_HUMAN) Platelet-activating factor acetylhydrolase	PLA2G7	5	rs4970834	0.640746	NTV	NTV	NTV	NTV
Q73	Exp I	PLA2G7	22738689	Q13093	PLA2G7 (Q13093; PAFA_HUMAN) Platelet-activating factor acetylhydrolase	PLA2G7	6	ALOX5_ALOX5AP	0.637929	NTV	NTV	NTV	NTV
Q73	Exp I	PLA2G7	22738689	Q13093	PLA2G7 (Q13093; PAFA_HUMAN) Platelet-activating factor acetylhydrolase	PLA2G7	7	V279F	0.637858	NTV	NTV	NTV	NTV
Q73	Exp I	PLA2G7	22738689	Q13093	PLA2G7 (Q13093; PAFA_HUMAN) Platelet-activating factor acetylhydrolase	PLA2G7	8	MIA3	0.63585	NTV	NTV	NTV	NTV
Q73	Exp I	PLA2G7	22738689	Q13093	PLA2G7 (Q13093; PAFA_HUMAN) Platelet-activating factor acetylhydrolase	PLA2G7	9	PLA2G7_gene	0.633608	PTV	FTV	FTV	FTV
Q73	Exp I	PLA2G7	22738689	Q13093	PLA2G7 (Q13093; PAFA_HUMAN) Platelet-activating factor acetylhydrolase	PLA2G7	10	APOA5-A4-C3-A1	0.632172	NTV	NTV	NTV	NTV
Q73	Exp I	PLA2G7	22738689	Q13093	PLA2G7 (Q13093; PAFA_HUMAN) Platelet-activating factor acetylhydrolase	PLA2G7	11	carotid_artery_disease_(CAAD)	0.631985	NTV	NTV	NTV	NTV
Q73	Exp I	PLA2G7	22738689	Q13093	PLA2G7 (Q13093; PAFA_HUMAN) Platelet-activating factor acetylhydrolase	PLA2G7	12	rs13702	0.629544	NTV	NTV	NTV	NTV
Q74	Exp I	IL-15Rα|alpha receptor subunit (IL-15Rα)|interleukin-15 receptor α	24603895	Q13261	IL15RA (Q13261; I15RA_HUMAN) Interleukin-15 receptor subunit alpha	IL-15Rα	1	IL-15_receptor	0.745723	NTV	PTV	PTV	PTV
Q74	Exp I	IL-15Rα|alpha receptor subunit (IL-15Rα)|interleukin-15 receptor α	24603895	Q13261	IL15RA (Q13261; I15RA_HUMAN) Interleukin-15 receptor subunit alpha	IL-15Rα	2	IL-15Ralpha	0.735964	FTV	FTV	PTV	PTV
Q74	Exp I	IL-15Rα|alpha receptor subunit (IL-15Rα)|interleukin-15 receptor α	24603895	Q13261	IL15RA (Q13261; I15RA_HUMAN) Interleukin-15 receptor subunit alpha	IL-15Rα	3	IL-15	0.731119	NTV	PTV	PTV	PTV
Q74	Exp I	IL-15Rα|alpha receptor subunit (IL-15Rα)|interleukin-15 receptor α	24603895	Q13261	IL15RA (Q13261; I15RA_HUMAN) Interleukin-15 receptor subunit alpha	IL-15Rα	4	iL-15	0.713814	NTV	PTV	PTV	PTV
Q74	Exp I	IL-15Rα|alpha receptor subunit (IL-15Rα)|interleukin-15 receptor α	24603895	Q13261	IL15RA (Q13261; I15RA_HUMAN) Interleukin-15 receptor subunit alpha	IL-15Rα	5	trans-presentation	0.687886	NTV	NTV	NTV	NTV
Q74	Exp I	IL-15Rα|alpha receptor subunit (IL-15Rα)|interleukin-15 receptor α	24603895	Q13261	IL15RA (Q13261; I15RA_HUMAN) Interleukin-15 receptor subunit alpha	IL-15Rα	6	IL-15R	0.68629	NTV	PTV	PTV	PTV
Q74	Exp I	IL-15Rα|alpha receptor subunit (IL-15Rα)|interleukin-15 receptor α	24603895	Q13261	IL15RA (Q13261; I15RA_HUMAN) Interleukin-15 receptor subunit alpha	IL-15Rα	7	interleukin-15_(IL-15)	0.680897	NTV	PTV	PTV	PTV
Q74	Exp I	IL-15Rα|alpha receptor subunit (IL-15Rα)|interleukin-15 receptor α	24603895	Q13261	IL15RA (Q13261; I15RA_HUMAN) Interleukin-15 receptor subunit alpha	IL-15Rα	8	iL-15_is	0.677746	NTV	PTV	PTV	PTV
Q74	Exp I	IL-15Rα|alpha receptor subunit (IL-15Rα)|interleukin-15 receptor α	24603895	Q13261	IL15RA (Q13261; I15RA_HUMAN) Interleukin-15 receptor subunit alpha	IL-15Rα	9	interleukin_-15	0.675507	NTV	PTV	PTV	PTV
Q74	Exp I	IL-15Rα|alpha receptor subunit (IL-15Rα)|interleukin-15 receptor α	24603895	Q13261	IL15RA (Q13261; I15RA_HUMAN) Interleukin-15 receptor subunit alpha	IL-15Rα	10	IL-15_expression	0.672161	NTV	PTV	PTV	PTV
Q74	Exp I	IL-15Rα|alpha receptor subunit (IL-15Rα)|interleukin-15 receptor α	24603895	Q13261	IL15RA (Q13261; I15RA_HUMAN) Interleukin-15 receptor subunit alpha	IL-15Rα	11	IL-15_signaling	0.666286	NTV	PTV	PTV	PTV
Q74	Exp I	IL-15Rα|alpha receptor subunit (IL-15Rα)|interleukin-15 receptor α	24603895	Q13261	IL15RA (Q13261; I15RA_HUMAN) Interleukin-15 receptor subunit alpha	IL-15Rα	12	IL-15_stimulation	0.650356	NTV	PTV	PTV	PTV
Q75	Exp I	IL18R1	22738689	Q13478	IL18R1 (Q13478; IL18R_HUMAN) Interleukin-18 receptor 1	IL18R1	1	IL18RAP	0.796441	PTV	NTV	NTV	NTV
Q75	Exp I	IL18R1	22738689	Q13478	IL18R1 (Q13478; IL18R_HUMAN) Interleukin-18 receptor 1	IL18R1	2	IL2RB	0.714815	NTV	NTV	NTV	NTV
Q75	Exp I	IL18R1	22738689	Q13478	IL18R1 (Q13478; IL18R_HUMAN) Interleukin-18 receptor 1	IL18R1	3	PSORS1C1	0.707572	NTV	NTV	NTV	NTV
Q75	Exp I	IL18R1	22738689	Q13478	IL18R1 (Q13478; IL18R_HUMAN) Interleukin-18 receptor 1	IL18R1	4	rs917997	0.703365	NTV	NTV	NTV	NTV
Q75	Exp I	IL18R1	22738689	Q13478	IL18R1 (Q13478; IL18R_HUMAN) Interleukin-18 receptor 1	IL18R1	5	rs13015714	0.700264	NTV	NTV	NTV	NTV
Q75	Exp I	IL18R1	22738689	Q13478	IL18R1 (Q13478; IL18R_HUMAN) Interleukin-18 receptor 1	IL18R1	6	IL1RL1	0.697122	NTV	NTV	NTV	NTV
Q75	Exp I	IL18R1	22738689	Q13478	IL18R1 (Q13478; IL18R_HUMAN) Interleukin-18 receptor 1	IL18R1	7	TNIP1_gene	0.689552	NTV	NTV	NTV	NTV
Q75	Exp I	IL18R1	22738689	Q13478	IL18R1 (Q13478; IL18R_HUMAN) Interleukin-18 receptor 1	IL18R1	8	IL8RB	0.688521	PTV	NTV	NTV	NTV
Q75	Exp I	IL18R1	22738689	Q13478	IL18R1 (Q13478; IL18R_HUMAN) Interleukin-18 receptor 1	IL18R1	9	IL12A	0.684861	NTV	NTV	NTV	NTV
Q75	Exp I	IL18R1	22738689	Q13478	IL18R1 (Q13478; IL18R_HUMAN) Interleukin-18 receptor 1	IL18R1	10	IL23R-IL12RB2	0.684782	NTV	NTV	NTV	NTV
Q75	Exp I	IL18R1	22738689	Q13478	IL18R1 (Q13478; IL18R_HUMAN) Interleukin-18 receptor 1	IL18R1	11	IL6R_gene	0.680427	NTV	NTV	NTV	NTV
Q75	Exp I	IL18R1	22738689	Q13478	IL18R1 (Q13478; IL18R_HUMAN) Interleukin-18 receptor 1	IL18R1	12	IL8RA	0.679926	PTV	NTV	NTV	NTV
Q76	Exp I	phosphoglucomutase 5	22197968	Q15124	PGM5 (Q15124; PGM5_HUMAN) Phosphoglucomutase-like protein 5	phosphoglucomutase	1	phosphoglucose_isomerase	0.724367	NTV	NTV	NTV	NTV
Q76	Exp I	phosphoglucomutase 5	22197968	Q15124	PGM5 (Q15124; PGM5_HUMAN) Phosphoglucomutase-like protein 5	phosphoglucomutase	2	fructose-6-phosphate	0.723866	NTV	NTV	NTV	NTV
Q76	Exp I	phosphoglucomutase 5	22197968	Q15124	PGM5 (Q15124; PGM5_HUMAN) Phosphoglucomutase-like protein 5	phosphoglucomutase	3	glucose-1-phosphate	0.708581	NTV	NTV	NTV	NTV
Q76	Exp I	phosphoglucomutase 5	22197968	Q15124	PGM5 (Q15124; PGM5_HUMAN) Phosphoglucomutase-like protein 5	phosphoglucomutase	4	glucose-6-phosphate	0.706703	NTV	NTV	NTV	NTV
Q76	Exp I	phosphoglucomutase 5	22197968	Q15124	PGM5 (Q15124; PGM5_HUMAN) Phosphoglucomutase-like protein 5	phosphoglucomutase	5	6-phosphogluconate_dehydrogenase	0.706612	NTV	NTV	NTV	NTV
Q76	Exp I	phosphoglucomutase 5	22197968	Q15124	PGM5 (Q15124; PGM5_HUMAN) Phosphoglucomutase-like protein 5	phosphoglucomutase	6	UDP-glucose_pyrophosphorylase	0.698954	NTV	NTV	NTV	NTV
Q76	Exp I	phosphoglucomutase 5	22197968	Q15124	PGM5 (Q15124; PGM5_HUMAN) Phosphoglucomutase-like protein 5	phosphoglucomutase	7	fructokinase	0.689143	NTV	NTV	NTV	NTV
Q76	Exp I	phosphoglucomutase 5	22197968	Q15124	PGM5 (Q15124; PGM5_HUMAN) Phosphoglucomutase-like protein 5	phosphoglucomutase	8	glucose_6-phosphate	0.683774	NTV	NTV	NTV	NTV
Q76	Exp I	phosphoglucomutase 5	22197968	Q15124	PGM5 (Q15124; PGM5_HUMAN) Phosphoglucomutase-like protein 5	phosphoglucomutase	9	phosphoglucomutase_(PGM)	0.678224	FTV	FTV	FTV	FTV
Q76	Exp I	phosphoglucomutase 5	22197968	Q15124	PGM5 (Q15124; PGM5_HUMAN) Phosphoglucomutase-like protein 5	phosphoglucomutase	10	fructose_6-phosphate	0.670888	NTV	NTV	NTV	NTV
Q76	Exp I	phosphoglucomutase 5	22197968	Q15124	PGM5 (Q15124; PGM5_HUMAN) Phosphoglucomutase-like protein 5	phosphoglucomutase	11	glyceraldehyde_3-phosphate	0.670413	NTV	NTV	NTV	NTV
Q76	Exp I	phosphoglucomutase 5	22197968	Q15124	PGM5 (Q15124; PGM5_HUMAN) Phosphoglucomutase-like protein 5	phosphoglucomutase	12	phosphoenolpyruvate	0.667882	NTV	NTV	NTV	NTV
Q77	Exp I	SR-BI|scavenger receptor class B, type I	24082102	Q61009	Scarb1 (Q61009; SCRB1_MOUSE) Scavenger receptor class B member 1	SR-BI	1	SR-BI_expression	0.862014	PTV	PTV	PTV	PTV
Q77	Exp I	SR-BI|scavenger receptor class B, type I	24082102	Q61009	Scarb1 (Q61009; SCRB1_MOUSE) Scavenger receptor class B member 1	SR-BI	2	scavenger_receptor_class_B	0.847864	PTV	FTV	PTV	FTV
Q77	Exp I	SR-BI|scavenger receptor class B, type I	24082102	Q61009	Scarb1 (Q61009; SCRB1_MOUSE) Scavenger receptor class B member 1	SR-BI	3	type_I_(SR-BI)	0.846979	PTV	FTV	FTV	FTV
Q77	Exp I	SR-BI|scavenger receptor class B, type I	24082102	Q61009	Scarb1 (Q61009; SCRB1_MOUSE) Scavenger receptor class B member 1	SR-BI	4	cholesterol_efflux	0.846508	NTV	NTV	NTV	NTV
Q77	Exp I	SR-BI|scavenger receptor class B, type I	24082102	Q61009	Scarb1 (Q61009; SCRB1_MOUSE) Scavenger receptor class B member 1	SR-BI	5	sR-BI	0.839479	FTV	FTV	FTV	FTV
Q77	Exp I	SR-BI|scavenger receptor class B, type I	24082102	Q61009	Scarb1 (Q61009; SCRB1_MOUSE) Scavenger receptor class B member 1	SR-BI	6	ABCG1	0.833965	NTV	NTV	NTV	NTV
Q77	Exp I	SR-BI|scavenger receptor class B, type I	24082102	Q61009	Scarb1 (Q61009; SCRB1_MOUSE) Scavenger receptor class B member 1	SR-BI	7	ABCA1	0.833627	NTV	NTV	NTV	NTV
Q77	Exp I	SR-BI|scavenger receptor class B, type I	24082102	Q61009	Scarb1 (Q61009; SCRB1_MOUSE) Scavenger receptor class B member 1	SR-BI	8	cholesterol_efflux_from	0.823637	NTV	NTV	NTV	NTV
Q77	Exp I	SR-BI|scavenger receptor class B, type I	24082102	Q61009	Scarb1 (Q61009; SCRB1_MOUSE) Scavenger receptor class B member 1	SR-BI	9	HDL_binding	0.821481	NTV	NTV	NTV	NTV
Q77	Exp I	SR-BI|scavenger receptor class B, type I	24082102	Q61009	Scarb1 (Q61009; SCRB1_MOUSE) Scavenger receptor class B member 1	SR-BI	10	reverse_cholesterol_transport	0.817326	NTV	NTV	NTV	NTV
Q77	Exp I	SR-BI|scavenger receptor class B, type I	24082102	Q61009	Scarb1 (Q61009; SCRB1_MOUSE) Scavenger receptor class B member 1	SR-BI	11	SR-BI-mediated	0.815003	PTV	PTV	PTV	PTV
Q77	Exp I	SR-BI|scavenger receptor class B, type I	24082102	Q61009	Scarb1 (Q61009; SCRB1_MOUSE) Scavenger receptor class B member 1	SR-BI	12	LDL_receptor	0.805139	NTV	NTV	NTV	NTV
Q78	Exp I	SR-BI|scavenger receptor class B, type I	24082102	Q61009	Scarb1 (Q61009; SCRB1_MOUSE) Scavenger receptor class B member 1	scavenger_receptor_class_B	1	type_I_(SR-BI)	0.928343	NTV	PTV	PTV	PTV
Q78	Exp I	SR-BI|scavenger receptor class B, type I	24082102	Q61009	Scarb1 (Q61009; SCRB1_MOUSE) Scavenger receptor class B member 1	scavenger_receptor_class_B	2	SR-BI	0.847865	NTV	FTV	PTV	PTV
Q78	Exp I	SR-BI|scavenger receptor class B, type I	24082102	Q61009	Scarb1 (Q61009; SCRB1_MOUSE) Scavenger receptor class B member 1	scavenger_receptor_class_B	3	sR-BI	0.846598	NTV	FTV	PTV	PTV
Q78	Exp I	SR-BI|scavenger receptor class B, type I	24082102	Q61009	Scarb1 (Q61009; SCRB1_MOUSE) Scavenger receptor class B member 1	scavenger_receptor_class_B	4	HDL_receptor	0.844874	NTV	PTV	NTV	NTV
Q78	Exp I	SR-BI|scavenger receptor class B, type I	24082102	Q61009	Scarb1 (Q61009; SCRB1_MOUSE) Scavenger receptor class B member 1	scavenger_receptor_class_B	5	ATP-binding_cassette_transporter_A1	0.837185	NTV	NTV	NTV	NTV
Q78	Exp I	SR-BI|scavenger receptor class B, type I	24082102	Q61009	Scarb1 (Q61009; SCRB1_MOUSE) Scavenger receptor class B member 1	scavenger_receptor_class_B	6	reverse_cholesterol_transport	0.827583	NTV	NTV	NTV	NTV
Q78	Exp I	SR-BI|scavenger receptor class B, type I	24082102	Q61009	Scarb1 (Q61009; SCRB1_MOUSE) Scavenger receptor class B member 1	scavenger_receptor_class_B	7	(ABCA1)	0.827563	NTV	NTV	NTV	NTV
Q78	Exp I	SR-BI|scavenger receptor class B, type I	24082102	Q61009	Scarb1 (Q61009; SCRB1_MOUSE) Scavenger receptor class B member 1	scavenger_receptor_class_B	8	cellular_cholesterol_efflux	0.817465	NTV	NTV	NTV	NTV
Q78	Exp I	SR-BI|scavenger receptor class B, type I	24082102	Q61009	Scarb1 (Q61009; SCRB1_MOUSE) Scavenger receptor class B member 1	scavenger_receptor_class_B	9	cholesterol_efflux	0.814814	NTV	NTV	NTV	NTV
Q78	Exp I	SR-BI|scavenger receptor class B, type I	24082102	Q61009	Scarb1 (Q61009; SCRB1_MOUSE) Scavenger receptor class B member 1	scavenger_receptor_class_B	10	cholesterol_efflux_from	0.813332	NTV	NTV	NTV	NTV
Q78	Exp I	SR-BI|scavenger receptor class B, type I	24082102	Q61009	Scarb1 (Q61009; SCRB1_MOUSE) Scavenger receptor class B member 1	scavenger_receptor_class_B	11	class_B_type_I	0.807548	NTV	NTV	NTV	NTV
Q78	Exp I	SR-BI|scavenger receptor class B, type I	24082102	Q61009	Scarb1 (Q61009; SCRB1_MOUSE) Scavenger receptor class B member 1	scavenger_receptor_class_B	12	aBCA1	0.807532	NTV	NTV	NTV	NTV
Q79	Exp I	vasohibin 1	24558106	Q7L8A9	VASH1 (Q7L8A9; VASH1_HUMAN) Vasohibin-1	vasohibin_1	1	ang-1/Ang-2	0.690968	NTV	NTV	NTV	NTV
Q79	Exp I	vasohibin 1	24558106	Q7L8A9	VASH1 (Q7L8A9; VASH1_HUMAN) Vasohibin-1	vasohibin_1	2	pEDF_expression	0.686592	NTV	NTV	NTV	NTV
Q79	Exp I	vasohibin 1	24558106	Q7L8A9	VASH1 (Q7L8A9; VASH1_HUMAN) Vasohibin-1	vasohibin_1	3	microvessel_density_was_determined	0.685114	NTV	NTV	NTV	NTV
Q79	Exp I	vasohibin 1	24558106	Q7L8A9	VASH1 (Q7L8A9; VASH1_HUMAN) Vasohibin-1	vasohibin_1	4	VEGF_VEGF-C	0.684509	NTV	NTV	NTV	NTV
Q79	Exp I	vasohibin 1	24558106	Q7L8A9	VASH1 (Q7L8A9; VASH1_HUMAN) Vasohibin-1	vasohibin_1	5	correlated_with_VEGF_expression	0.684484	NTV	PTV	NTV	NTV
Q79	Exp I	vasohibin 1	24558106	Q7L8A9	VASH1 (Q7L8A9; VASH1_HUMAN) Vasohibin-1	vasohibin_1	6	(VEGF-A)_VEGF-C	0.683612	NTV	NTV	NTV	NTV
Q79	Exp I	vasohibin 1	24558106	Q7L8A9	VASH1 (Q7L8A9; VASH1_HUMAN) Vasohibin-1	vasohibin_1	7	elevated_VEGF_expression	0.681448	NTV	NTV	NTV	NTV
Q79	Exp I	vasohibin 1	24558106	Q7L8A9	VASH1 (Q7L8A9; VASH1_HUMAN) Vasohibin-1	vasohibin_1	8	receptor_1_(VEGFR-1)	0.680362	NTV	NTV	NTV	NTV
Q79	Exp I	vasohibin 1	24558106	Q7L8A9	VASH1 (Q7L8A9; VASH1_HUMAN) Vasohibin-1	vasohibin_1	9	patients_with_low_MVD	0.678665	NTV	NTV	NTV	NTV
Q79	Exp I	vasohibin 1	24558106	Q7L8A9	VASH1 (Q7L8A9; VASH1_HUMAN) Vasohibin-1	vasohibin_1	10	VEGF-A_VEGF-C_VEGF-D	0.677737	NTV	NTV	NTV	NTV
Q79	Exp I	vasohibin 1	24558106	Q7L8A9	VASH1 (Q7L8A9; VASH1_HUMAN) Vasohibin-1	vasohibin_1	11	(VEGF)_VEGF-C	0.670791	NTV	NTV	NTV	NTV
Q79	Exp I	vasohibin 1	24558106	Q7L8A9	VASH1 (Q7L8A9; VASH1_HUMAN) Vasohibin-1	vasohibin_1	12	patients_with_high_MVD	0.669283	NTV	NTV	NTV	NTV
Q80	Exp I	four-jointed box 1 (FJX1)|FJX1	24558106	Q86VR8	FJX1 (Q86VR8; FJX1_HUMAN) Four-jointed box protein 1	FJX1	1	human_tongue_OSCC	0.66862	NTV	NTV	NTV	NTV
Q80	Exp I	four-jointed box 1 (FJX1)|FJX1	24558106	Q86VR8	FJX1 (Q86VR8; FJX1_HUMAN) Four-jointed box protein 1	FJX1	2	VACO-235	0.65837	NTV	NTV	NTV	NTV
Q80	Exp I	four-jointed box 1 (FJX1)|FJX1	24558106	Q86VR8	FJX1 (Q86VR8; FJX1_HUMAN) Four-jointed box protein 1	FJX1	3	poor_patients'_prognosis	0.656885	NTV	NTV	NTV	NTV
Q80	Exp I	four-jointed box 1 (FJX1)|FJX1	24558106	Q86VR8	FJX1 (Q86VR8; FJX1_HUMAN) Four-jointed box protein 1	FJX1	4	DLD-1_HCT-15	0.647028	NTV	NTV	NTV	NTV
Q80	Exp I	four-jointed box 1 (FJX1)|FJX1	24558106	Q86VR8	FJX1 (Q86VR8; FJX1_HUMAN) Four-jointed box protein 1	FJX1	5	CXCL/BRAK	0.641344	NTV	NTV	NTV	NTV
Q80	Exp I	four-jointed box 1 (FJX1)|FJX1	24558106	Q86VR8	FJX1 (Q86VR8; FJX1_HUMAN) Four-jointed box protein 1	FJX1	6	TWIST1-positive	0.639963	NTV	NTV	NTV	NTV
Q80	Exp I	four-jointed box 1 (FJX1)|FJX1	24558106	Q86VR8	FJX1 (Q86VR8; FJX1_HUMAN) Four-jointed box protein 1	FJX1	7	gROα	0.638361	NTV	NTV	NTV	NTV
Q80	Exp I	four-jointed box 1 (FJX1)|FJX1	24558106	Q86VR8	FJX1 (Q86VR8; FJX1_HUMAN) Four-jointed box protein 1	FJX1	8	Ron_expression	0.638045	NTV	NTV	NTV	NTV
Q80	Exp I	four-jointed box 1 (FJX1)|FJX1	24558106	Q86VR8	FJX1 (Q86VR8; FJX1_HUMAN) Four-jointed box protein 1	FJX1	9	FPCK-1-1	0.635357	NTV	NTV	NTV	NTV
Q80	Exp I	four-jointed box 1 (FJX1)|FJX1	24558106	Q86VR8	FJX1 (Q86VR8; FJX1_HUMAN) Four-jointed box protein 1	FJX1	10	express_NRP1	0.631263	NTV	NTV	NTV	NTV
Q80	Exp I	four-jointed box 1 (FJX1)|FJX1	24558106	Q86VR8	FJX1 (Q86VR8; FJX1_HUMAN) Four-jointed box protein 1	FJX1	11	NR-S1M	0.626461	NTV	NTV	NTV	NTV
Q80	Exp I	four-jointed box 1 (FJX1)|FJX1	24558106	Q86VR8	FJX1 (Q86VR8; FJX1_HUMAN) Four-jointed box protein 1	FJX1	12	LIM_1863	0.62442	NTV	NTV	NTV	NTV
Q81	Exp I	four-jointed box 1 (FJX1)|FJX1	24558106	Q86VR8	FJX1 (Q86VR8; FJX1_HUMAN) Four-jointed box protein 1	four-jointed FJX1	1	Wnt/beta	0.696931	NTV	NTV	NTV	NTV
Q81	Exp I	four-jointed box 1 (FJX1)|FJX1	24558106	Q86VR8	FJX1 (Q86VR8; FJX1_HUMAN) Four-jointed box protein 1	four-jointed FJX1	2	hh_signal	0.692177	NTV	NTV	NTV	NTV
Q81	Exp I	four-jointed box 1 (FJX1)|FJX1	24558106	Q86VR8	FJX1 (Q86VR8; FJX1_HUMAN) Four-jointed box protein 1	four-jointed FJX1	3	htid-1	0.69097	NTV	NTV	NTV	NTV
Q81	Exp I	four-jointed box 1 (FJX1)|FJX1	24558106	Q86VR8	FJX1 (Q86VR8; FJX1_HUMAN) Four-jointed box protein 1	four-jointed FJX1	4	Daam	0.687126	NTV	NTV	NTV	NTV
Q81	Exp I	four-jointed box 1 (FJX1)|FJX1	24558106	Q86VR8	FJX1 (Q86VR8; FJX1_HUMAN) Four-jointed box protein 1	four-jointed FJX1	5	Delta-dependent	0.686284	NTV	NTV	NTV	NTV
Q81	Exp I	four-jointed box 1 (FJX1)|FJX1	24558106	Q86VR8	FJX1 (Q86VR8; FJX1_HUMAN) Four-jointed box protein 1	four-jointed FJX1	6	Wnt-sensitive	0.685859	NTV	NTV	NTV	NTV
Q81	Exp I	four-jointed box 1 (FJX1)|FJX1	24558106	Q86VR8	FJX1 (Q86VR8; FJX1_HUMAN) Four-jointed box protein 1	four-jointed FJX1	7	activate_Wnt/beta-catenin	0.681267	NTV	NTV	NTV	NTV
Q81	Exp I	four-jointed box 1 (FJX1)|FJX1	24558106	Q86VR8	FJX1 (Q86VR8; FJX1_HUMAN) Four-jointed box protein 1	four-jointed FJX1	8	Drosophila_Scribble	0.680803	NTV	NTV	NTV	NTV
Q81	Exp I	four-jointed box 1 (FJX1)|FJX1	24558106	Q86VR8	FJX1 (Q86VR8; FJX1_HUMAN) Four-jointed box protein 1	four-jointed FJX1	9	Wnt9b_signaling	0.6796	NTV	NTV	NTV	NTV
Q81	Exp I	four-jointed box 1 (FJX1)|FJX1	24558106	Q86VR8	FJX1 (Q86VR8; FJX1_HUMAN) Four-jointed box protein 1	four-jointed FJX1	10	anterior-posterior_neural_patterning	0.679048	NTV	NTV	NTV	NTV
Q81	Exp I	four-jointed box 1 (FJX1)|FJX1	24558106	Q86VR8	FJX1 (Q86VR8; FJX1_HUMAN) Four-jointed box protein 1	four-jointed FJX1	11	mouse_Fgf15	0.678599	NTV	NTV	NTV	NTV
Q81	Exp I	four-jointed box 1 (FJX1)|FJX1	24558106	Q86VR8	FJX1 (Q86VR8; FJX1_HUMAN) Four-jointed box protein 1	four-jointed FJX1	12	fzd7	0.677477	NTV	NTV	NTV	NTV
Q82	Exp I	CTRP1|C1q/TNF-related protein 1|adipokine C1q/TNF-related protein (CTRP) 1	24945145	Q9BXJ1	C1QTNF1 (Q9BXJ1; C1QT1_HUMAN) Complement C1q tumor necrosis factor-related protein 1	CTRP1	1	cTRP1	0.743269	FTV	FTV	FTV	FTV
Q82	Exp I	CTRP1|C1q/TNF-related protein 1|adipokine C1q/TNF-related protein (CTRP) 1	24945145	Q9BXJ1	C1QTNF1 (Q9BXJ1; C1QT1_HUMAN) Complement C1q tumor necrosis factor-related protein 1	CTRP1	2	a_novel_adipocytokine	0.641228	NTV	PTV	NTV	NTV
Q82	Exp I	CTRP1|C1q/TNF-related protein 1|adipokine C1q/TNF-related protein (CTRP) 1	24945145	Q9BXJ1	C1QTNF1 (Q9BXJ1; C1QT1_HUMAN) Complement C1q tumor necrosis factor-related protein 1	CTRP1	3	an_adipokine	0.634382	NTV	PTV	NTV	NTV
Q82	Exp I	CTRP1|C1q/TNF-related protein 1|adipokine C1q/TNF-related protein (CTRP) 1	24945145	Q9BXJ1	C1QTNF1 (Q9BXJ1; C1QT1_HUMAN) Complement C1q tumor necrosis factor-related protein 1	CTRP1	4	insulin-resistant_condition	0.622762	NTV	NTV	NTV	NTV
Q82	Exp I	CTRP1|C1q/TNF-related protein 1|adipokine C1q/TNF-related protein (CTRP) 1	24945145	Q9BXJ1	C1QTNF1 (Q9BXJ1; C1QT1_HUMAN) Complement C1q tumor necrosis factor-related protein 1	CTRP1	5	new_adipokine	0.622489	NTV	PTV	NTV	NTV
Q82	Exp I	CTRP1|C1q/TNF-related protein 1|adipokine C1q/TNF-related protein (CTRP) 1	24945145	Q9BXJ1	C1QTNF1 (Q9BXJ1; C1QT1_HUMAN) Complement C1q tumor necrosis factor-related protein 1	CTRP1	6	metabolic_syndrome_adiponectin	0.621356	NTV	NTV	NTV	NTV
Q82	Exp I	CTRP1|C1q/TNF-related protein 1|adipokine C1q/TNF-related protein (CTRP) 1	24945145	Q9BXJ1	C1QTNF1 (Q9BXJ1; C1QT1_HUMAN) Complement C1q tumor necrosis factor-related protein 1	CTRP1	7	recombinant_CTRP1	0.619773	PTV	PTV	NTV	PTV
Q82	Exp I	CTRP1|C1q/TNF-related protein 1|adipokine C1q/TNF-related protein (CTRP) 1	24945145	Q9BXJ1	C1QTNF1 (Q9BXJ1; C1QT1_HUMAN) Complement C1q tumor necrosis factor-related protein 1	CTRP1	8	hepatic_adipoR2	0.615421	NTV	NTV	NTV	NTV
Q82	Exp I	CTRP1|C1q/TNF-related protein 1|adipokine C1q/TNF-related protein (CTRP) 1	24945145	Q9BXJ1	C1QTNF1 (Q9BXJ1; C1QT1_HUMAN) Complement C1q tumor necrosis factor-related protein 1	CTRP1	9	FGF21_levels	0.612141	NTV	NTV	NTV	NTV
Q82	Exp I	CTRP1|C1q/TNF-related protein 1|adipokine C1q/TNF-related protein (CTRP) 1	24945145	Q9BXJ1	C1QTNF1 (Q9BXJ1; C1QT1_HUMAN) Complement C1q tumor necrosis factor-related protein 1	CTRP1	10	visfatin_mRNA	0.609266	NTV	NTV	NTV	NTV
Q82	Exp I	CTRP1|C1q/TNF-related protein 1|adipokine C1q/TNF-related protein (CTRP) 1	24945145	Q9BXJ1	C1QTNF1 (Q9BXJ1; C1QT1_HUMAN) Complement C1q tumor necrosis factor-related protein 1	CTRP1	11	adiponectin_upregulates	0.608961	NTV	NTV	NTV	NTV
Q82	Exp I	CTRP1|C1q/TNF-related protein 1|adipokine C1q/TNF-related protein (CTRP) 1	24945145	Q9BXJ1	C1QTNF1 (Q9BXJ1; C1QT1_HUMAN) Complement C1q tumor necrosis factor-related protein 1	CTRP1	12	sc_adipocytes	0.607291	NTV	NTV	NTV	NTV
Q83	Exp I	GHRL	22738689	Q9UBU3	GHRL (Q9UBU3; GHRL_HUMAN) Appetite-regulating hormone	GHRL	1	GHSR_genes	0.743082	NTV	NTV	NTV	NTV
Q83	Exp I	GHRL	22738689	Q9UBU3	GHRL (Q9UBU3; GHRL_HUMAN) Appetite-regulating hormone	GHRL	2	GHSR_gene	0.72979	NTV	NTV	NTV	NTV
Q83	Exp I	GHRL	22738689	Q9UBU3	GHRL (Q9UBU3; GHRL_HUMAN) Appetite-regulating hormone	GHRL	3	LEPR	0.702795	NTV	NTV	NTV	NTV
Q83	Exp I	GHRL	22738689	Q9UBU3	GHRL (Q9UBU3; GHRL_HUMAN) Appetite-regulating hormone	GHRL	4	MC4R_POMC	0.700347	NTV	NTV	NTV	NTV
Q83	Exp I	GHRL	22738689	Q9UBU3	GHRL (Q9UBU3; GHRL_HUMAN) Appetite-regulating hormone	GHRL	5	NPY2R	0.687498	NTV	NTV	NTV	NTV
Q83	Exp I	GHRL	22738689	Q9UBU3	GHRL (Q9UBU3; GHRL_HUMAN) Appetite-regulating hormone	GHRL	6	LEPR_genes	0.685147	NTV	NTV	NTV	NTV
Q83	Exp I	GHRL	22738689	Q9UBU3	GHRL (Q9UBU3; GHRL_HUMAN) Appetite-regulating hormone	GHRL	7	NPY_gene	0.680652	NTV	NTV	NTV	NTV
Q83	Exp I	GHRL	22738689	Q9UBU3	GHRL (Q9UBU3; GHRL_HUMAN) Appetite-regulating hormone	GHRL	8	ghrelin_gene	0.674631	PTV	FTV	FTV	FTV
Q83	Exp I	GHRL	22738689	Q9UBU3	GHRL (Q9UBU3; GHRL_HUMAN) Appetite-regulating hormone	GHRL	9	NUCB2_gene	0.664713	NTV	NTV	NTV	NTV
Q83	Exp I	GHRL	22738689	Q9UBU3	GHRL (Q9UBU3; GHRL_HUMAN) Appetite-regulating hormone	GHRL	10	Arg72Thr	0.657969	NTV	NTV	NTV	NTV
Q83	Exp I	GHRL	22738689	Q9UBU3	GHRL (Q9UBU3; GHRL_HUMAN) Appetite-regulating hormone	GHRL	11	ghrelin_(GHRL)	0.654525	PTV	FTV	FTV	FTV
Q83	Exp I	GHRL	22738689	Q9UBU3	GHRL (Q9UBU3; GHRL_HUMAN) Appetite-regulating hormone	GHRL	12	preproghrelin_gene	0.650759	NTV	PTV	FTV	PTV
Q84	Exp I	thrombospondin-4	21681990	Q9Z1T2	Thbs4 (Q9Z1T2; TSP4_MOUSE) Thrombospondin-4	thrombospondin-4	1	thrombospondin-2	0.673	NTV	NTV	NTV	NTV
Q84	Exp I	thrombospondin-4	21681990	Q9Z1T2	Thbs4 (Q9Z1T2; TSP4_MOUSE) Thrombospondin-4	thrombospondin-4	2	thrombospondin	0.600286	PTV	PTV	PTV	PTV
Q84	Exp I	thrombospondin-4	21681990	Q9Z1T2	Thbs4 (Q9Z1T2; TSP4_MOUSE) Thrombospondin-4	thrombospondin-4	3	H-gabapentin_binding	0.595294	NTV	NTV	NTV	NTV
Q84	Exp I	thrombospondin-4	21681990	Q9Z1T2	Thbs4 (Q9Z1T2; TSP4_MOUSE) Thrombospondin-4	thrombospondin-4	4	CILP-1	0.577682	NTV	NTV	NTV	NTV
Q84	Exp I	thrombospondin-4	21681990	Q9Z1T2	Thbs4 (Q9Z1T2; TSP4_MOUSE) Thrombospondin-4	thrombospondin-4	5	thrombospondin-1	0.573427	NTV	NTV	NTV	NTV
Q84	Exp I	thrombospondin-4	21681990	Q9Z1T2	Thbs4 (Q9Z1T2; TSP4_MOUSE) Thrombospondin-4	thrombospondin-4	6	II-44	0.57082	NTV	NTV	NTV	NTV
Q84	Exp I	thrombospondin-4	21681990	Q9Z1T2	Thbs4 (Q9Z1T2; TSP4_MOUSE) Thrombospondin-4	thrombospondin-4	7	protein_ig-h3	0.569741	NTV	NTV	NTV	NTV
Q84	Exp I	thrombospondin-4	21681990	Q9Z1T2	Thbs4 (Q9Z1T2; TSP4_MOUSE) Thrombospondin-4	thrombospondin-4	8	syndecan4	0.569355	NTV	NTV	NTV	NTV
Q84	Exp I	thrombospondin-4	21681990	Q9Z1T2	Thbs4 (Q9Z1T2; TSP4_MOUSE) Thrombospondin-4	thrombospondin-4	9	thrombospondins	0.56777	PTV	PTV	PTV	PTV
Q84	Exp I	thrombospondin-4	21681990	Q9Z1T2	Thbs4 (Q9Z1T2; TSP4_MOUSE) Thrombospondin-4	thrombospondin-4	10	fibronectin_tenascin-C	0.563236	NTV	NTV	NTV	NTV
Q84	Exp I	thrombospondin-4	21681990	Q9Z1T2	Thbs4 (Q9Z1T2; TSP4_MOUSE) Thrombospondin-4	thrombospondin-4	11	other_matrix_proteins	0.557675	NTV	NTV	NTV	NTV
Q84	Exp I	thrombospondin-4	21681990	Q9Z1T2	Thbs4 (Q9Z1T2; TSP4_MOUSE) Thrombospondin-4	thrombospondin-4	12	LOX-mediated_collagen	0.557325	NTV	NTV	NTV	NTV
Q85	Exp I	lamin A/C	22197968	W8QEH3	LMNA (W8QEH3; W8QEH3_HUMAN) Lamin A/C	lamin_A/C	1	emerin	0.839501	NTV	NTV	NTV	NTV
Q85	Exp I	lamin A/C	22197968	W8QEH3	LMNA (W8QEH3; W8QEH3_HUMAN) Lamin A/C	lamin_A/C	2	A-type_lamins	0.82048	PTV	PTV	PTV	PTV
Q85	Exp I	lamin A/C	22197968	W8QEH3	LMNA (W8QEH3; W8QEH3_HUMAN) Lamin A/C	lamin_A/C	3	lamin_A	0.818584	PTV	PTV	PTV	PTV
Q85	Exp I	lamin A/C	22197968	W8QEH3	LMNA (W8QEH3; W8QEH3_HUMAN) Lamin A/C	lamin_A/C	4	nuclear_lamina	0.816349	NTV	NTV	PTV	NTV
Q85	Exp I	lamin A/C	22197968	W8QEH3	LMNA (W8QEH3; W8QEH3_HUMAN) Lamin A/C	lamin_A/C	5	lamin	0.804978	PTV	PTV	PTV	PTV
Q85	Exp I	lamin A/C	22197968	W8QEH3	LMNA (W8QEH3; W8QEH3_HUMAN) Lamin A/C	lamin_A/C	6	lamins_A	0.767029	PTV	PTV	PTV	PTV
Q85	Exp I	lamin A/C	22197968	W8QEH3	LMNA (W8QEH3; W8QEH3_HUMAN) Lamin A/C	lamin_A/C	7	lamins	0.763572	PTV	PTV	PTV	PTV
Q85	Exp I	lamin A/C	22197968	W8QEH3	LMNA (W8QEH3; W8QEH3_HUMAN) Lamin A/C	lamin_A/C	8	nuclear_envelope_proteins	0.744181	NTV	PTV	NTV	NTV
Q85	Exp I	lamin A/C	22197968	W8QEH3	LMNA (W8QEH3; W8QEH3_HUMAN) Lamin A/C	lamin_A/C	9	lamin_B1	0.742371	NTV	NTV	NTV	NTV
Q85	Exp I	lamin A/C	22197968	W8QEH3	LMNA (W8QEH3; W8QEH3_HUMAN) Lamin A/C	lamin_A/C	10	lamin_C	0.741983	PTV	PTV	NTV	PTV
Q85	Exp I	lamin A/C	22197968	W8QEH3	LMNA (W8QEH3; W8QEH3_HUMAN) Lamin A/C	lamin_A/C	11	laminopathies	0.736209	NTV	NTV	NTV	NTV
Q85	Exp I	lamin A/C	22197968	W8QEH3	LMNA (W8QEH3; W8QEH3_HUMAN) Lamin A/C	lamin_A/C	12	inner_nuclear_membrane	0.720923	NTV	NTV	NTV	NTV
Q86	Exp II	ETV1	23468932	B5MCT2	ETV1 (B5MCT2; B5MCT2_HUMAN) ETS translocation variant 1	ETS_transcription ETV1	1	eTV1	0.754663	FTV	FTV	FTV	FTV
Q86	Exp II	ETV1	23468932	B5MCT2	ETV1 (B5MCT2; B5MCT2_HUMAN) ETS translocation variant 1	ETS_transcription ETV1	2	ETS_family_members	0.739904	PTV	PTV	PTV	PTV
Q86	Exp II	ETV1	23468932	B5MCT2	ETV1 (B5MCT2; B5MCT2_HUMAN) ETS translocation variant 1	ETS_transcription ETV1	3	oncogenic_ETS	0.729521	PTV	PTV	PTV	PTV
Q86	Exp II	ETV1	23468932	B5MCT2	ETV1 (B5MCT2; B5MCT2_HUMAN) ETS translocation variant 1	ETS_transcription ETV1	4	ETS_transcription_factor	0.725411	PTV	FTV	PTV	PTV
Q86	Exp II	ETV1	23468932	B5MCT2	ETV1 (B5MCT2; B5MCT2_HUMAN) ETS translocation variant 1	ETS_transcription ETV1	5	ETV4	0.723427	NTV	NTV	NTV	NTV
Q86	Exp II	ETV1	23468932	B5MCT2	ETV1 (B5MCT2; B5MCT2_HUMAN) ETS translocation variant 1	ETS_transcription ETV1	6	tCF3	0.722638	NTV	NTV	NTV	NTV
Q86	Exp II	ETV1	23468932	B5MCT2	ETV1 (B5MCT2; B5MCT2_HUMAN) ETS translocation variant 1	ETS_transcription ETV1	7	ETV1_expression	0.711588	PTV	PTV	FTV	PTV
Q86	Exp II	ETV1	23468932	B5MCT2	ETV1 (B5MCT2; B5MCT2_HUMAN) ETS translocation variant 1	ETS_transcription ETV1	8	FOX_family_members	0.704193	NTV	NTV	NTV	NTV
Q86	Exp II	ETV1	23468932	B5MCT2	ETV1 (B5MCT2; B5MCT2_HUMAN) ETS translocation variant 1	ETS_transcription ETV1	9	androgen-responsive_gene	0.699367	NTV	NTV	NTV	NTV
Q86	Exp II	ETV1	23468932	B5MCT2	ETV1 (B5MCT2; B5MCT2_HUMAN) ETS translocation variant 1	ETS_transcription ETV1	10	v-ets_erythroblastosis_virus_E26	0.699071	NTV	NTV	NTV	NTV
Q86	Exp II	ETV1	23468932	B5MCT2	ETV1 (B5MCT2; B5MCT2_HUMAN) ETS translocation variant 1	ETS_transcription ETV1	11	ETS_factor	0.694733	PTV	FTV	PTV	PTV
Q86	Exp II	ETV1	23468932	B5MCT2	ETV1 (B5MCT2; B5MCT2_HUMAN) ETS translocation variant 1	ETS_transcription ETV1	12	prostate-specific_tumor_suppressor	0.69338	NTV	NTV	NTV	NTV
Q87	Exp II	transcription co-factor LIM domain binding 2 (LDB2)|LDB2	19997623	D6RAT1	LDB2 (D6RAT1; D6RAT1_HUMAN) LIM domain-binding protein 2 (Fragment)	LIM_domain-binding_protein LDB2	1	gATA_proteins	0.738229	NTV	NTV	NTV	NTV
Q87	Exp II	transcription co-factor LIM domain binding 2 (LDB2)|LDB2	19997623	D6RAT1	LDB2 (D6RAT1; D6RAT1_HUMAN) LIM domain-binding protein 2 (Fragment)	LIM_domain-binding_protein LDB2	2	tbx2_is_a_member	0.725672	NTV	NTV	NTV	NTV
Q87	Exp II	transcription co-factor LIM domain binding 2 (LDB2)|LDB2	19997623	D6RAT1	LDB2 (D6RAT1; D6RAT1_HUMAN) LIM domain-binding protein 2 (Fragment)	LIM_domain-binding_protein LDB2	3	encodes_a_novel_member	0.725663	NTV	NTV	NTV	NTV
Q87	Exp II	transcription co-factor LIM domain binding 2 (LDB2)|LDB2	19997623	D6RAT1	LDB2 (D6RAT1; D6RAT1_HUMAN) LIM domain-binding protein 2 (Fragment)	LIM_domain-binding_protein LDB2	4	orthodenticle_homolog	0.723914	NTV	NTV	NTV	NTV
Q87	Exp II	transcription co-factor LIM domain binding 2 (LDB2)|LDB2	19997623	D6RAT1	LDB2 (D6RAT1; D6RAT1_HUMAN) LIM domain-binding protein 2 (Fragment)	LIM_domain-binding_protein LDB2	5	basic_helix-loop-helix_(bHLH)_protein	0.721533	NTV	NTV	NTV	NTV
Q87	Exp II	transcription co-factor LIM domain binding 2 (LDB2)|LDB2	19997623	D6RAT1	LDB2 (D6RAT1; D6RAT1_HUMAN) LIM domain-binding protein 2 (Fragment)	LIM_domain-binding_protein LDB2	6	transcription_regulatory_functions	0.719253	NTV	NTV	NTV	NTV
Q87	Exp II	transcription co-factor LIM domain binding 2 (LDB2)|LDB2	19997623	D6RAT1	LDB2 (D6RAT1; D6RAT1_HUMAN) LIM domain-binding protein 2 (Fragment)	LIM_domain-binding_protein LDB2	7	GATA_families	0.71872	NTV	NTV	NTV	NTV
Q87	Exp II	transcription co-factor LIM domain binding 2 (LDB2)|LDB2	19997623	D6RAT1	LDB2 (D6RAT1; D6RAT1_HUMAN) LIM domain-binding protein 2 (Fragment)	LIM_domain-binding_protein LDB2	8	YY1_acts_as	0.717069	NTV	NTV	NTV	NTV
Q87	Exp II	transcription co-factor LIM domain binding 2 (LDB2)|LDB2	19997623	D6RAT1	LDB2 (D6RAT1; D6RAT1_HUMAN) LIM domain-binding protein 2 (Fragment)	LIM_domain-binding_protein LDB2	9	LIM-homeodomain_proteins	0.716629	NTV	NTV	PTV	NTV
Q87	Exp II	transcription co-factor LIM domain binding 2 (LDB2)|LDB2	19997623	D6RAT1	LDB2 (D6RAT1; D6RAT1_HUMAN) LIM domain-binding protein 2 (Fragment)	LIM_domain-binding_protein LDB2	10	Ldb2	0.713675	NTV	FTV	FTV	FTV
Q87	Exp II	transcription co-factor LIM domain binding 2 (LDB2)|LDB2	19997623	D6RAT1	LDB2 (D6RAT1; D6RAT1_HUMAN) LIM domain-binding protein 2 (Fragment)	LIM_domain-binding_protein LDB2	11	E-box_binding_sites	0.713262	NTV	NTV	NTV	NTV
Q87	Exp II	transcription co-factor LIM domain binding 2 (LDB2)|LDB2	19997623	D6RAT1	LDB2 (D6RAT1; D6RAT1_HUMAN) LIM domain-binding protein 2 (Fragment)	LIM_domain-binding_protein LDB2	12	eGF-CFC	0.713039	NTV	NTV	NTV	NTV
Q88	Exp II	β chains of fibrinogen	21681990	D6REL8	FGB (D6REL8; D6REL8_HUMAN) Fibrinogen beta chain	fibrinogen_beta_chain FGB	1	fibrinogen_gamma_chain	0.708823	NTV	NTV	NTV	NTV
Q88	Exp II	β chains of fibrinogen	21681990	D6REL8	FGB (D6REL8; D6REL8_HUMAN) Fibrinogen beta chain	fibrinogen_beta_chain FGB	2	fibrinogen_beta	0.680453	PTV	FTV	PTV	PTV
Q88	Exp II	β chains of fibrinogen	21681990	D6REL8	FGB (D6REL8; D6REL8_HUMAN) Fibrinogen beta chain	fibrinogen_beta_chain FGB	3	Arg448Lys	0.679405	NTV	NTV	NTV	NTV
Q88	Exp II	β chains of fibrinogen	21681990	D6REL8	FGB (D6REL8; D6REL8_HUMAN) Fibrinogen beta chain	fibrinogen_beta_chain FGB	4	fibrinogen_alpha	0.65551	NTV	NTV	NTV	NTV
Q88	Exp II	β chains of fibrinogen	21681990	D6REL8	FGB (D6REL8; D6REL8_HUMAN) Fibrinogen beta chain	fibrinogen_beta_chain FGB	5	fibrinogen_gamma	0.652301	NTV	NTV	NTV	NTV
Q88	Exp II	β chains of fibrinogen	21681990	D6REL8	FGB (D6REL8; D6REL8_HUMAN) Fibrinogen beta chain	fibrinogen_beta_chain FGB	6	chain_(FGB)	0.650013	PTV	FTV	PTV	PTV
Q88	Exp II	β chains of fibrinogen	21681990	D6REL8	FGB (D6REL8; D6REL8_HUMAN) Fibrinogen beta chain	fibrinogen_beta_chain FGB	7	genes_FGA_FGB	0.648553	PTV	PTV	PTV	PTV
Q88	Exp II	β chains of fibrinogen	21681990	D6REL8	FGB (D6REL8; D6REL8_HUMAN) Fibrinogen beta chain	fibrinogen_beta_chain FGB	8	FGG_genes	0.636428	NTV	NTV	NTV	NTV
Q88	Exp II	β chains of fibrinogen	21681990	D6REL8	FGB (D6REL8; D6REL8_HUMAN) Fibrinogen beta chain	fibrinogen_beta_chain FGB	9	rs6050	0.630927	NTV	NTV	NTV	NTV
Q88	Exp II	β chains of fibrinogen	21681990	D6REL8	FGB (D6REL8; D6REL8_HUMAN) Fibrinogen beta chain	fibrinogen_beta_chain FGB	10	Arg16His	0.629482	NTV	NTV	NTV	NTV
Q88	Exp II	β chains of fibrinogen	21681990	D6REL8	FGB (D6REL8; D6REL8_HUMAN) Fibrinogen beta chain	fibrinogen_beta_chain FGB	11	fibrinogen_gene_cluster	0.628811	NTV	PTV	PTV	PTV
Q88	Exp II	β chains of fibrinogen	21681990	D6REL8	FGB (D6REL8; D6REL8_HUMAN) Fibrinogen beta chain	fibrinogen_beta_chain FGB	12	fibrinogen_chain	0.626073	NTV	PTV	PTV	PTV
Q89	Exp II	apolipoprotein B	21681990	E9Q414	Apob (E9Q414; APOB_MOUSE) Apolipoprotein B-100	apolipoprotein_B-100	1	LDL_particles	0.845264	NTV	PTV	NTV	NTV
Q89	Exp II	apolipoprotein B	21681990	E9Q414	Apob (E9Q414; APOB_MOUSE) Apolipoprotein B-100	apolipoprotein_B-100	2	apolipoprotein_B	0.833912	NTV	PTV	PTV	PTV
Q89	Exp II	apolipoprotein B	21681990	E9Q414	Apob (E9Q414; APOB_MOUSE) Apolipoprotein B-100	apolipoprotein_B-100	3	apoB-100	0.821014	FTV	FTV	FTV	FTV
Q89	Exp II	apolipoprotein B	21681990	E9Q414	Apob (E9Q414; APOB_MOUSE) Apolipoprotein B-100	apolipoprotein_B-100	4	apolipoprotein_A-I	0.819842	NTV	NTV	NTV	NTV
Q89	Exp II	apolipoprotein B	21681990	E9Q414	Apob (E9Q414; APOB_MOUSE) Apolipoprotein B-100	apolipoprotein_B-100	5	LDL	0.81572	NTV	PTV	NTV	NTV
Q89	Exp II	apolipoprotein B	21681990	E9Q414	Apob (E9Q414; APOB_MOUSE) Apolipoprotein B-100	apolipoprotein_B-100	6	low_density_lipoprotein_(LDL)	0.81157	NTV	PTV	NTV	NTV
Q89	Exp II	apolipoprotein B	21681990	E9Q414	Apob (E9Q414; APOB_MOUSE) Apolipoprotein B-100	apolipoprotein_B-100	7	apoB	0.809959	NTV	PTV	PTV	PTV
Q89	Exp II	apolipoprotein B	21681990	E9Q414	Apob (E9Q414; APOB_MOUSE) Apolipoprotein B-100	apolipoprotein_B-100	8	apolipoprotein_AI	0.809218	NTV	NTV	NTV	NTV
Q89	Exp II	apolipoprotein B	21681990	E9Q414	Apob (E9Q414; APOB_MOUSE) Apolipoprotein B-100	apolipoprotein_B-100	9	low-density_lipoprotein_(LDL)	0.808549	NTV	PTV	NTV	NTV
Q89	Exp II	apolipoprotein B	21681990	E9Q414	Apob (E9Q414; APOB_MOUSE) Apolipoprotein B-100	apolipoprotein_B-100	10	high-density_lipoprotein_(HDL)	0.803927	NTV	NTV	NTV	NTV
Q89	Exp II	apolipoprotein B	21681990	E9Q414	Apob (E9Q414; APOB_MOUSE) Apolipoprotein B-100	apolipoprotein_B-100	11	apoB-containing_lipoproteins	0.801964	NTV	PTV	PTV	PTV
Q89	Exp II	apolipoprotein B	21681990	E9Q414	Apob (E9Q414; APOB_MOUSE) Apolipoprotein B-100	apolipoprotein_B-100	12	apo_A-I	0.801245	NTV	NTV	NTV	NTV
Q90	Exp II	ESRRA	23468932	P11474	ESRRA (P11474; ERR1_HUMAN) Steroid hormone receptor ERR1	steroid_hormone_receptor ESRRA	1	ER_target_genes	0.657892	NTV	PTV	PTV	PTV
Q90	Exp II	ESRRA	23468932	P11474	ESRRA (P11474; ERR1_HUMAN) Steroid hormone receptor ERR1	steroid_hormone_receptor ESRRA	2	ERα-positive	0.650494	NTV	PTV	PTV	PTV
Q90	Exp II	ESRRA	23468932	P11474	ESRRA (P11474; ERR1_HUMAN) Steroid hormone receptor ERR1	steroid_hormone_receptor ESRRA	3	estrogen_receptor_alpha_(ERalpha)	0.649761	NTV	FTV	FTV	PTV
Q90	Exp II	ESRRA	23468932	P11474	ESRRA (P11474; ERR1_HUMAN) Steroid hormone receptor ERR1	steroid_hormone_receptor ESRRA	4	estrogen_regulated	0.648595	NTV	NTV	PTV	PTV
Q90	Exp II	ESRRA	23468932	P11474	ESRRA (P11474; ERR1_HUMAN) Steroid hormone receptor ERR1	steroid_hormone_receptor ESRRA	5	estrogen-responsive_genes_such_as	0.64301	NTV	PTV	PTV	PTV
Q90	Exp II	ESRRA	23468932	P11474	ESRRA (P11474; ERR1_HUMAN) Steroid hormone receptor ERR1	steroid_hormone_receptor ESRRA	6	estrogen-induced_genes	0.640543	NTV	PTV	PTV	PTV
Q90	Exp II	ESRRA	23468932	P11474	ESRRA (P11474; ERR1_HUMAN) Steroid hormone receptor ERR1	steroid_hormone_receptor ESRRA	7	ER-regulated_genes	0.639413	NTV	PTV	PTV	PTV
Q90	Exp II	ESRRA	23468932	P11474	ESRRA (P11474; ERR1_HUMAN) Steroid hormone receptor ERR1	steroid_hormone_receptor ESRRA	8	ERalpha-positive	0.639277	NTV	PTV	PTV	NTV
Q90	Exp II	ESRRA	23468932	P11474	ESRRA (P11474; ERR1_HUMAN) Steroid hormone receptor ERR1	steroid_hormone_receptor ESRRA	9	aIB1	0.638603	NTV	NTV	NTV	NTV
Q90	Exp II	ESRRA	23468932	P11474	ESRRA (P11474; ERR1_HUMAN) Steroid hormone receptor ERR1	steroid_hormone_receptor ESRRA	10	steroid_receptor	0.638351	PTV	NTV	NTV	PTV
Q90	Exp II	ESRRA	23468932	P11474	ESRRA (P11474; ERR1_HUMAN) Steroid hormone receptor ERR1	steroid_hormone_receptor ESRRA	11	ERalpha-negative	0.638102	NTV	PTV	PTV	NTV
Q90	Exp II	ESRRA	23468932	P11474	ESRRA (P11474; ERR1_HUMAN) Steroid hormone receptor ERR1	steroid_hormone_receptor ESRRA	12	BRCA1-linked_breast	0.635553	NTV	NTV	NTV	NTV
Q91	Exp II	ESRRA	23468932	P11474	ESRRA (P11474; ERR1_HUMAN) Steroid hormone receptor ERR1	hormone_receptor ERR1 ESRRA	1	an_estrogen-inducible_gene	0.753681	NTV	PTV	PTV	PTV
Q91	Exp II	ESRRA	23468932	P11474	ESRRA (P11474; ERR1_HUMAN) Steroid hormone receptor ERR1	hormone_receptor ERR1 ESRRA	2	estrogen-responsive_genes_such_as	0.751639	NTV	PTV	PTV	PTV
Q91	Exp II	ESRRA	23468932	P11474	ESRRA (P11474; ERR1_HUMAN) Steroid hormone receptor ERR1	hormone_receptor ERR1 ESRRA	3	ER-regulated_genes	0.750591	NTV	PTV	PTV	PTV
Q91	Exp II	ESRRA	23468932	P11474	ESRRA (P11474; ERR1_HUMAN) Steroid hormone receptor ERR1	hormone_receptor ERR1 ESRRA	4	genes_pS2	0.738039	NTV	NTV	NTV	NTV
Q91	Exp II	ESRRA	23468932	P11474	ESRRA (P11474; ERR1_HUMAN) Steroid hormone receptor ERR1	hormone_receptor ERR1 ESRRA	5	ER-mediated_transcriptional_activity	0.730692	NTV	PTV	PTV	PTV
Q91	Exp II	ESRRA	23468932	P11474	ESRRA (P11474; ERR1_HUMAN) Steroid hormone receptor ERR1	hormone_receptor ERR1 ESRRA	6	ER_target_genes	0.727594	NTV	PTV	PTV	PTV
Q91	Exp II	ESRRA	23468932	P11474	ESRRA (P11474; ERR1_HUMAN) Steroid hormone receptor ERR1	hormone_receptor ERR1 ESRRA	7	ERα_binds	0.72183	NTV	PTV	PTV	PTV
Q91	Exp II	ESRRA	23468932	P11474	ESRRA (P11474; ERR1_HUMAN) Steroid hormone receptor ERR1	hormone_receptor ERR1 ESRRA	8	co-regulator	0.721381	NTV	NTV	NTV	NTV
Q91	Exp II	ESRRA	23468932	P11474	ESRRA (P11474; ERR1_HUMAN) Steroid hormone receptor ERR1	hormone_receptor ERR1 ESRRA	9	estrogen_regulated	0.721181	NTV	NTV	PTV	NTV
Q91	Exp II	ESRRA	23468932	P11474	ESRRA (P11474; ERR1_HUMAN) Steroid hormone receptor ERR1	hormone_receptor ERR1 ESRRA	10	ERα-positive_breast_tumors	0.720974	NTV	PTV	PTV	PTV
Q91	Exp II	ESRRA	23468932	P11474	ESRRA (P11474; ERR1_HUMAN) Steroid hormone receptor ERR1	hormone_receptor ERR1 ESRRA	11	liganded_PR	0.719911	NTV	NTV	NTV	NTV
Q91	Exp II	ESRRA	23468932	P11474	ESRRA (P11474; ERR1_HUMAN) Steroid hormone receptor ERR1	hormone_receptor ERR1 ESRRA	12	ER_target_gene	0.718834	NTV	PTV	PTV	NTV
Q92	Exp II	KLF7	23468932	O75840	KLF7 (O75840; KLF7_HUMAN) Krueppel-like factor 7	Krueppel KLF7	1	FOXN4	0.710603	NTV	NTV	NTV	NTV
Q92	Exp II	KLF7	23468932	O75840	KLF7 (O75840; KLF7_HUMAN) Krueppel-like factor 7	Krueppel KLF7	2	GLI-binding_site	0.710559	NTV	NTV	NTV	NTV
Q92	Exp II	KLF7	23468932	O75840	KLF7 (O75840; KLF7_HUMAN) Krueppel-like factor 7	Krueppel KLF7	3	N-Myc_downstream-regulated	0.699366	NTV	NTV	NTV	NTV
Q92	Exp II	KLF7	23468932	O75840	KLF7 (O75840; KLF7_HUMAN) Krueppel-like factor 7	Krueppel KLF7	4	together_these_facts_indicate	0.696902	NTV	NTV	NTV	NTV
Q92	Exp II	KLF7	23468932	O75840	KLF7 (O75840; KLF7_HUMAN) Krueppel-like factor 7	Krueppel KLF7	5	Prrx2	0.695593	NTV	NTV	NTV	NTV
Q92	Exp II	KLF7	23468932	O75840	KLF7 (O75840; KLF7_HUMAN) Krueppel-like factor 7	Krueppel KLF7	6	zBTB4	0.691416	NTV	NTV	NTV	NTV
Q92	Exp II	KLF7	23468932	O75840	KLF7 (O75840; KLF7_HUMAN) Krueppel-like factor 7	Krueppel KLF7	7	WNT3_WNT3A	0.686287	NTV	NTV	NTV	NTV
Q92	Exp II	KLF7	23468932	O75840	KLF7 (O75840; KLF7_HUMAN) Krueppel-like factor 7	Krueppel KLF7	8	canonical_WNTs	0.685238	NTV	NTV	NTV	NTV
Q92	Exp II	KLF7	23468932	O75840	KLF7 (O75840; KLF7_HUMAN) Krueppel-like factor 7	Krueppel KLF7	9	FOXA2_FOXC2	0.68522	NTV	NTV	NTV	NTV
Q92	Exp II	KLF7	23468932	O75840	KLF7 (O75840; KLF7_HUMAN) Krueppel-like factor 7	Krueppel KLF7	10	FOXN5	0.684758	NTV	NTV	NTV	NTV
Q92	Exp II	KLF7	23468932	O75840	KLF7 (O75840; KLF7_HUMAN) Krueppel-like factor 7	Krueppel KLF7	11	Kr_ppel-like_zinc_finger	0.68465	NTV	PTV	NTV	PTV
Q92	Exp II	KLF7	23468932	O75840	KLF7 (O75840; KLF7_HUMAN) Krueppel-like factor 7	Krueppel KLF7	12	FAT1_FAT2	0.684029	NTV	NTV	NTV	NTV
Q93	Exp II	IL18RAP	22738689	O95256	IL18RAP (O95256; I18RA_HUMAN) Interleukin-18 receptor accessory protein	interleukin-18 receptor_accessory_protein	1	IL-18_receptor_(IL-18R)	0.718149	NTV	NTV	PTV	PTV
Q93	Exp II	IL18RAP	22738689	O95256	IL18RAP (O95256; I18RA_HUMAN) Interleukin-18 receptor accessory protein	interleukin-18 receptor_accessory_protein	2	proinflammatory_cytokine	0.707823	NTV	PTV	NTV	NTV
Q93	Exp II	IL18RAP	22738689	O95256	IL18RAP (O95256; I18RA_HUMAN) Interleukin-18 receptor accessory protein	interleukin-18 receptor_accessory_protein	3	receptor/IL-1	0.707615	NTV	NTV	NTV	NTV
Q93	Exp II	IL18RAP	22738689	O95256	IL18RAP (O95256; I18RA_HUMAN) Interleukin-18 receptor accessory protein	interleukin-18 receptor_accessory_protein	4	interleukin_-18_is	0.700104	NTV	PTV	PTV	PTV
Q93	Exp II	IL18RAP	22738689	O95256	IL18RAP (O95256; I18RA_HUMAN) Interleukin-18 receptor accessory protein	interleukin-18 receptor_accessory_protein	5	interleukin-18_(IL-18)	0.696609	NTV	FTV	PTV	FTV
Q93	Exp II	IL18RAP	22738689	O95256	IL18RAP (O95256; I18RA_HUMAN) Interleukin-18 receptor accessory protein	interleukin-18 receptor_accessory_protein	6	IL-1_superfamily	0.690773	NTV	NTV	NTV	NTV
Q93	Exp II	IL18RAP	22738689	O95256	IL18RAP (O95256; I18RA_HUMAN) Interleukin-18 receptor accessory protein	interleukin-18 receptor_accessory_protein	7	potent_proinflammatory_cytokines	0.686896	NTV	PTV	NTV	NTV
Q93	Exp II	IL18RAP	22738689	O95256	IL18RAP (O95256; I18RA_HUMAN) Interleukin-18 receptor accessory protein	interleukin-18 receptor_accessory_protein	8	interleukin_-18	0.68274	NTV	FTV	PTV	PTV
Q93	Exp II	IL18RAP	22738689	O95256	IL18RAP (O95256; I18RA_HUMAN) Interleukin-18 receptor accessory protein	interleukin-18 receptor_accessory_protein	9	lymphotoxin-alpha_(LT-alpha)	0.681485	NTV	NTV	NTV	NTV
Q93	Exp II	IL18RAP	22738689	O95256	IL18RAP (O95256; I18RA_HUMAN) Interleukin-18 receptor accessory protein	interleukin-18 receptor_accessory_protein	10	IL-1R8	0.681042	NTV	NTV	NTV	NTV
Q93	Exp II	IL18RAP	22738689	O95256	IL18RAP (O95256; I18RA_HUMAN) Interleukin-18 receptor accessory protein	interleukin-18 receptor_accessory_protein	11	interleukin_-18_a_member	0.680953	NTV	PTV	PTV	PTV
Q93	Exp II	IL18RAP	22738689	O95256	IL18RAP (O95256; I18RA_HUMAN) Interleukin-18 receptor accessory protein	interleukin-18 receptor_accessory_protein	12	protein-3_inflammasome	0.678643	NTV	NTV	NTV	NTV
Q94	Exp II	UTS2	22738689	O95399	UTS2 (O95399; UTS2_HUMAN) Urotensin-2	urotensin UTS2	1	(UTS2)	0.657684	FTV	FTV	FTV	FTV
Q94	Exp II	UTS2	22738689	O95399	UTS2 (O95399; UTS2_HUMAN) Urotensin-2	urotensin UTS2	2	AT2-R_gene	0.64002	NTV	NTV	NTV	NTV
Q94	Exp II	UTS2	22738689	O95399	UTS2 (O95399; UTS2_HUMAN) Urotensin-2	urotensin UTS2	3	bradykinin_receptor_B2	0.638109	NTV	NTV	NTV	NTV
Q94	Exp II	UTS2	22738689	O95399	UTS2 (O95399; UTS2_HUMAN) Urotensin-2	urotensin UTS2	4	angiotensin_receptor-like_1	0.632019	NTV	NTV	NTV	NTV
Q94	Exp II	UTS2	22738689	O95399	UTS2 (O95399; UTS2_HUMAN) Urotensin-2	urotensin UTS2	5	B_(NPPB)	0.631968	NTV	NTV	NTV	NTV
Q94	Exp II	UTS2	22738689	O95399	UTS2 (O95399; UTS2_HUMAN) Urotensin-2	urotensin UTS2	6	urotensin_II_receptor_(UT)	0.630515	PTV	NTV	NTV	PTV
Q94	Exp II	UTS2	22738689	O95399	UTS2 (O95399; UTS2_HUMAN) Urotensin-2	urotensin UTS2	7	(EDNRA)	0.628299	NTV	NTV	NTV	NTV
Q94	Exp II	UTS2	22738689	O95399	UTS2 (O95399; UTS2_HUMAN) Urotensin-2	urotensin UTS2	8	Bartter's/Gitelman's_patients	0.625225	NTV	NTV	NTV	NTV
Q94	Exp II	UTS2	22738689	O95399	UTS2 (O95399; UTS2_HUMAN) Urotensin-2	urotensin UTS2	9	angiotensinogen_angiotensin-converting_enzyme	0.620737	NTV	NTV	NTV	NTV
Q94	Exp II	UTS2	22738689	O95399	UTS2 (O95399; UTS2_HUMAN) Urotensin-2	urotensin UTS2	10	angiotensinogen_(AGT)_angiotensin-converting_enzymRTC_apoptosis	0.618293	NTV	NTV	NTV	NTV
Q94	Exp II	UTS2	22738689	O95399	UTS2 (O95399; UTS2_HUMAN) Urotensin-2	urotensin UTS2	11	type-1_angiotensin_II_receptor	0.615788	NTV	NTV	NTV	NTV
Q94	Exp II	UTS2	22738689	O95399	UTS2 (O95399; UTS2_HUMAN) Urotensin-2	urotensin UTS2	12	G534A	0.613826	NTV	NTV	NTV	NTV
Q95	Exp II	ABCA1	21840418	O95477	ABCA1 (O95477; ABCA1_HUMAN) ATP-binding cassette sub-family A member 1	ATP-binding_cassette ABCA1	1	ATP_binding_cassette_transporter	0.888605	PTV	PTV	FTV	PTV
Q95	Exp II	ABCA1	21840418	O95477	ABCA1 (O95477; ABCA1_HUMAN) ATP-binding cassette sub-family A member 1	ATP-binding_cassette ABCA1	2	ABCG1	0.841642	NTV	NTV	NTV	NTV
Q95	Exp II	ABCA1	21840418	O95477	ABCA1 (O95477; ABCA1_HUMAN) ATP-binding cassette sub-family A member 1	ATP-binding_cassette ABCA1	3	aBCA1	0.83267	FTV	FTV	FTV	FTV
Q95	Exp II	ABCA1	21840418	O95477	ABCA1 (O95477; ABCA1_HUMAN) ATP-binding cassette sub-family A member 1	ATP-binding_cassette ABCA1	4	A1_(ABCA1)	0.815413	PTV	PTV	PTV	PTV
Q95	Exp II	ABCA1	21840418	O95477	ABCA1 (O95477; ABCA1_HUMAN) ATP-binding cassette sub-family A member 1	ATP-binding_cassette ABCA1	5	(ABCA1)	0.809293	FTV	FTV	FTV	FTV
Q95	Exp II	ABCA1	21840418	O95477	ABCA1 (O95477; ABCA1_HUMAN) ATP-binding cassette sub-family A member 1	ATP-binding_cassette ABCA1	6	ATP-binding_cassette_transporter_A1	0.805377	PTV	FTV	FTV	FTV
Q95	Exp II	ABCA1	21840418	O95477	ABCA1 (O95477; ABCA1_HUMAN) ATP-binding cassette sub-family A member 1	ATP-binding_cassette ABCA1	7	cholesterol_transporters	0.802139	NTV	PTV	NTV	NTV
Q95	Exp II	ABCA1	21840418	O95477	ABCA1 (O95477; ABCA1_HUMAN) ATP-binding cassette sub-family A member 1	ATP-binding_cassette ABCA1	8	to_lipid-poor_apolipoprotein	0.796649	NTV	NTV	NTV	NTV
Q95	Exp II	ABCA1	21840418	O95477	ABCA1 (O95477; ABCA1_HUMAN) ATP-binding cassette sub-family A member 1	ATP-binding_cassette ABCA1	9	cholesterol_transport	0.795873	NTV	NTV	NTV	NTV
Q95	Exp II	ABCA1	21840418	O95477	ABCA1 (O95477; ABCA1_HUMAN) ATP-binding cassette sub-family A member 1	ATP-binding_cassette ABCA1	10	cholesterol_efflux	0.794786	NTV	PTV	NTV	NTV
Q95	Exp II	ABCA1	21840418	O95477	ABCA1 (O95477; ABCA1_HUMAN) ATP-binding cassette sub-family A member 1	ATP-binding_cassette ABCA1	11	adenosine_triphosphate-binding_cassette_transportecommon_indications	0.79327	PTV	NTV	PTV	PTV
Q95	Exp II	ABCA1	21840418	O95477	ABCA1 (O95477; ABCA1_HUMAN) ATP-binding cassette sub-family A member 1	ATP-binding_cassette ABCA1	12	aBCG1	0.782862	NTV	NTV	NTV	NTV
Q96	Exp II	HP	22738689	P00738	HP (P00738; HPT_HUMAN) Haptoglobin	haptoglobin	1	haptoglobin_(Hp)	0.74774	FTV	FTV	FTV	FTV
Q96	Exp II	HP	22738689	P00738	HP (P00738; HPT_HUMAN) Haptoglobin	haptoglobin	2	acute_phase_proteins	0.728485	NTV	NTV	NTV	NTV
Q96	Exp II	HP	22738689	P00738	HP (P00738; HPT_HUMAN) Haptoglobin	haptoglobin	3	acute_phase_protein	0.707932	NTV	NTV	NTV	NTV
Q96	Exp II	HP	22738689	P00738	HP (P00738; HPT_HUMAN) Haptoglobin	haptoglobin	4	serum_amyloid_A	0.693056	NTV	NTV	NTV	NTV
Q96	Exp II	HP	22738689	P00738	HP (P00738; HPT_HUMAN) Haptoglobin	haptoglobin	5	haptoglobin_levels	0.692112	PTV	PTV	PTV	PTV
Q96	Exp II	HP	22738689	P00738	HP (P00738; HPT_HUMAN) Haptoglobin	haptoglobin	6	acute-phase_proteins	0.687211	NTV	NTV	NTV	NTV
Q96	Exp II	HP	22738689	P00738	HP (P00738; HPT_HUMAN) Haptoglobin	haptoglobin	7	an_acute_phase	0.67281	NTV	NTV	NTV	NTV
Q96	Exp II	HP	22738689	P00738	HP (P00738; HPT_HUMAN) Haptoglobin	haptoglobin	8	hemopexin	0.672093	NTV	NTV	NTV	NTV
Q96	Exp II	HP	22738689	P00738	HP (P00738; HPT_HUMAN) Haptoglobin	haptoglobin	9	acute-phase_protein	0.671383	NTV	NTV	NTV	NTV
Q96	Exp II	HP	22738689	P00738	HP (P00738; HPT_HUMAN) Haptoglobin	haptoglobin	10	ceruloplasmin	0.659163	NTV	NTV	NTV	NTV
Q96	Exp II	HP	22738689	P00738	HP (P00738; HPT_HUMAN) Haptoglobin	haptoglobin	11	serum_haptoglobin	0.657257	PTV	PTV	NTV	PTV
Q96	Exp II	HP	22738689	P00738	HP (P00738; HPT_HUMAN) Haptoglobin	haptoglobin	12	alpha-1-acid_glycoprotein	0.654367	NTV	NTV	NTV	NTV
Q97	Exp II	IL1B	22738689	P01584	IL1B (P01584; IL1B_HUMAN) Interleukin-1 beta	interleukin-1_beta	1	interleukin-1	0.866045	NTV	FTV	PTV	PTV
Q97	Exp II	IL1B	22738689	P01584	IL1B (P01584; IL1B_HUMAN) Interleukin-1 beta	interleukin-1_beta	2	interleukin-1beta	0.860432	FTV	FTV	FTV	FTV
Q97	Exp II	IL1B	22738689	P01584	IL1B (P01584; IL1B_HUMAN) Interleukin-1 beta	interleukin-1_beta	3	interleukin-1beta_(IL-1beta)	0.836731	FTV	FTV	FTV	FTV
Q97	Exp II	IL1B	22738689	P01584	IL1B (P01584; IL1B_HUMAN) Interleukin-1 beta	interleukin-1_beta	4	interleukin_-1beta	0.833886	FTV	FTV	FTV	FTV
Q97	Exp II	IL1B	22738689	P01584	IL1B (P01584; IL1B_HUMAN) Interleukin-1 beta	interleukin-1_beta	5	interleukin_-1	0.807828	NTV	FTV	PTV	PTV
Q97	Exp II	IL1B	22738689	P01584	IL1B (P01584; IL1B_HUMAN) Interleukin-1 beta	interleukin-1_beta	6	interleukin_1	0.803605	NTV	FTV	PTV	PTV
Q97	Exp II	IL1B	22738689	P01584	IL1B (P01584; IL1B_HUMAN) Interleukin-1 beta	interleukin-1_beta	7	tumor_necrosis_factor-alpha	0.794797	NTV	NTV	NTV	NTV
Q97	Exp II	IL1B	22738689	P01584	IL1B (P01584; IL1B_HUMAN) Interleukin-1 beta	interleukin-1_beta	8	interleukin_1beta	0.792971	FTV	FTV	FTV	FTV
Q97	Exp II	IL1B	22738689	P01584	IL1B (P01584; IL1B_HUMAN) Interleukin-1 beta	interleukin-1_beta	9	tumor_necrosis_factor_alpha	0.79039	NTV	NTV	NTV	NTV
Q97	Exp II	IL1B	22738689	P01584	IL1B (P01584; IL1B_HUMAN) Interleukin-1 beta	interleukin-1_beta	10	iL-1	0.788834	NTV	FTV	PTV	PTV
Q97	Exp II	IL1B	22738689	P01584	IL1B (P01584; IL1B_HUMAN) Interleukin-1 beta	interleukin-1_beta	11	interleukin-1_(IL-1)	0.78671	NTV	FTV	PTV	PTV
Q97	Exp II	IL1B	22738689	P01584	IL1B (P01584; IL1B_HUMAN) Interleukin-1 beta	interleukin-1_beta	12	interleukin_1_beta	0.784625	FTV	FTV	FTV	FTV
Q98	Exp II	CD4	19059264	P01730	CD4 (P01730; CD4_HUMAN) T-cell surface glycoprotein CD4	surface_glycoprotein CD4	1	CD4-independent	0.767299	PTV	PTV	PTV	PTV
Q98	Exp II	CD4	19059264	P01730	CD4 (P01730; CD4_HUMAN) T-cell surface glycoprotein CD4	surface_glycoprotein CD4	2	CD4_molecule	0.735528	PTV	FTV	FTV	FTV
Q98	Exp II	CD4	19059264	P01730	CD4 (P01730; CD4_HUMAN) T-cell surface glycoprotein CD4	surface_glycoprotein CD4	3	envelope_(Env)	0.723465	NTV	NTV	NTV	NTV
Q98	Exp II	CD4	19059264	P01730	CD4 (P01730; CD4_HUMAN) T-cell surface glycoprotein CD4	surface_glycoprotein CD4	4	viral_envelope_glycoprotein	0.720783	NTV	NTV	NTV	NTV
Q98	Exp II	CD4	19059264	P01730	CD4 (P01730; CD4_HUMAN) T-cell surface glycoprotein CD4	surface_glycoprotein CD4	5	HIV_envelope	0.717884	NTV	NTV	NTV	NTV
Q98	Exp II	CD4	19059264	P01730	CD4 (P01730; CD4_HUMAN) T-cell surface glycoprotein CD4	surface_glycoprotein CD4	6	HIV-1_envelope	0.717846	NTV	NTV	NTV	NTV
Q98	Exp II	CD4	19059264	P01730	CD4 (P01730; CD4_HUMAN) T-cell surface glycoprotein CD4	surface_glycoprotein CD4	7	cell_surface_CD4	0.717742	PTV	FTV	PTV	PTV
Q98	Exp II	CD4	19059264	P01730	CD4 (P01730; CD4_HUMAN) T-cell surface glycoprotein CD4	surface_glycoprotein CD4	8	CCR5/CXCR4	0.717535	NTV	NTV	NTV	NTV
Q98	Exp II	CD4	19059264	P01730	CD4 (P01730; CD4_HUMAN) T-cell surface glycoprotein CD4	surface_glycoprotein CD4	9	CD4_molecules	0.716811	PTV	PTV	FTV	NTV
Q98	Exp II	CD4	19059264	P01730	CD4 (P01730; CD4_HUMAN) T-cell surface glycoprotein CD4	surface_glycoprotein CD4	10	tropic_viruses	0.71518	NTV	NTV	NTV	NTV
Q98	Exp II	CD4	19059264	P01730	CD4 (P01730; CD4_HUMAN) T-cell surface glycoprotein CD4	surface_glycoprotein CD4	11	external_envelope_glycoprotein	0.713171	NTV	NTV	NTV	NTV
Q98	Exp II	CD4	19059264	P01730	CD4 (P01730; CD4_HUMAN) T-cell surface glycoprotein CD4	surface_glycoprotein CD4	12	envelope_gp120	0.70867	NTV	NTV	NTV	NTV
Q99	Exp II	collagen type 1|collagen type I	20811296|22371488	P02452	COL1A1 (P02452; CO1A1_HUMAN) Collagen alpha-1(I) chain	collagen_alpha-1 COL1A1	1	COL1A2	0.726187	NTV	NTV	NTV	NTV
Q99	Exp II	collagen type 1|collagen type I	20811296|22371488	P02452	COL1A1 (P02452; CO1A1_HUMAN) Collagen alpha-1(I) chain	collagen_alpha-1 COL1A1	2	cOL1A1	0.697342	FTV	FTV	FTV	FTV
Q99	Exp II	collagen type 1|collagen type I	20811296|22371488	P02452	COL1A1 (P02452; CO1A1_HUMAN) Collagen alpha-1(I) chain	collagen_alpha-1 COL1A1	3	COL1A1_COL1A2	0.689176	PTV	PTV	PTV	PTV
Q99	Exp II	collagen type 1|collagen type I	20811296|22371488	P02452	COL1A1 (P02452; CO1A1_HUMAN) Collagen alpha-1(I) chain	collagen_alpha-1 COL1A1	4	COL3A1	0.685648	NTV	NTV	NTV	NTV
Q99	Exp II	collagen type 1|collagen type I	20811296|22371488	P02452	COL1A1 (P02452; CO1A1_HUMAN) Collagen alpha-1(I) chain	collagen_alpha-1 COL1A1	5	(COL1A1)	0.683438	FTV	FTV	FTV	FTV
Q99	Exp II	collagen type 1|collagen type I	20811296|22371488	P02452	COL1A1 (P02452; CO1A1_HUMAN) Collagen alpha-1(I) chain	collagen_alpha-1 COL1A1	6	SERPINH1	0.683362	NTV	NTV	NTV	NTV
Q99	Exp II	collagen type 1|collagen type I	20811296|22371488	P02452	COL1A1 (P02452; CO1A1_HUMAN) Collagen alpha-1(I) chain	collagen_alpha-1 COL1A1	7	COL1A1_COL3A1	0.672438	PTV	PTV	PTV	PTV
Q99	Exp II	collagen type 1|collagen type I	20811296|22371488	P02452	COL1A1 (P02452; CO1A1_HUMAN) Collagen alpha-1(I) chain	collagen_alpha-1 COL1A1	8	alpha2(I)	0.669295	NTV	NTV	NTV	NTV
Q99	Exp II	collagen type 1|collagen type I	20811296|22371488	P02452	COL1A1 (P02452; CO1A1_HUMAN) Collagen alpha-1(I) chain	collagen_alpha-1 COL1A1	9	COL1A2)	0.660707	NTV	NTV	NTV	NTV
Q99	Exp II	collagen type 1|collagen type I	20811296|22371488	P02452	COL1A1 (P02452; CO1A1_HUMAN) Collagen alpha-1(I) chain	collagen_alpha-1 COL1A1	10	genes_COL1A1	0.660416	PTV	PTV	FTV	FTV
Q99	Exp II	collagen type 1|collagen type I	20811296|22371488	P02452	COL1A1 (P02452; CO1A1_HUMAN) Collagen alpha-1(I) chain	collagen_alpha-1 COL1A1	11	collagen_type_I	0.657386	NTV	PTV	NTV	NTV
Q99	Exp II	collagen type 1|collagen type I	20811296|22371488	P02452	COL1A1 (P02452; CO1A1_HUMAN) Collagen alpha-1(I) chain	collagen_alpha-1 COL1A1	12	I_procollagen	0.649388	NTV	PTV	NTV	NTV
Q100	Exp II	fibrinogen-alpha chain	20811296	P02671	FGA (P02671; FIBA_HUMAN) Fibrinogen alpha chain	fibrinogen_alpha_chain FGA	1	Arg16His	0.575975	NTV	NTV	NTV	NTV
Q100	Exp II	fibrinogen-alpha chain	20811296	P02671	FGA (P02671; FIBA_HUMAN) Fibrinogen alpha chain	fibrinogen_alpha_chain FGA	2	FGB	0.56755	NTV	NTV	NTV	NTV
Q100	Exp II	fibrinogen-alpha chain	20811296	P02671	FGA (P02671; FIBA_HUMAN) Fibrinogen alpha chain	fibrinogen_alpha_chain FGA	3	fibrinogen_alpha_chain_(FGA)	0.548156	FTV	FTV	FTV	FTV
Q100	Exp II	fibrinogen-alpha chain	20811296	P02671	FGA (P02671; FIBA_HUMAN) Fibrinogen alpha chain	fibrinogen_alpha_chain FGA	4	rs6050	0.54236	NTV	NTV	NTV	NTV
Q100	Exp II	fibrinogen-alpha chain	20811296	P02671	FGA (P02671; FIBA_HUMAN) Fibrinogen alpha chain	fibrinogen_alpha_chain FGA	5	miR-759	0.538141	NTV	NTV	NTV	NTV
Q100	Exp II	fibrinogen-alpha chain	20811296	P02671	FGA (P02671; FIBA_HUMAN) Fibrinogen alpha chain	fibrinogen_alpha_chain FGA	6	fibrinogen_alpha	0.523895	PTV	FTV	PTV	PTV
Q100	Exp II	fibrinogen-alpha chain	20811296	P02671	FGA (P02671; FIBA_HUMAN) Fibrinogen alpha chain	fibrinogen_alpha_chain FGA	7	fibrinogen_gamma_chain	0.521931	NTV	NTV	NTV	NTV
Q100	Exp II	fibrinogen-alpha chain	20811296	P02671	FGA (P02671; FIBA_HUMAN) Fibrinogen alpha chain	fibrinogen_alpha_chain FGA	8	FGA_gene	0.520259	NTV	FTV	FTV	FTV
Q100	Exp II	fibrinogen-alpha chain	20811296	P02671	FGA (P02671; FIBA_HUMAN) Fibrinogen alpha chain	fibrinogen_alpha_chain FGA	9	inter-alpha-trypsin_inhibitor_heavy_chain	0.518876	NTV	NTV	NTV	NTV
Q100	Exp II	fibrinogen-alpha chain	20811296	P02671	FGA (P02671; FIBA_HUMAN) Fibrinogen alpha chain	fibrinogen_alpha_chain FGA	10	fibrinogen_beta	0.512012	NTV	NTV	NTV	NTV
Q100	Exp II	fibrinogen-alpha chain	20811296	P02671	FGA (P02671; FIBA_HUMAN) Fibrinogen alpha chain	fibrinogen_alpha_chain FGA	11	X-SNP_loci	0.511444	NTV	NTV	NTV	NTV
Q100	Exp II	fibrinogen-alpha chain	20811296	P02671	FGA (P02671; FIBA_HUMAN) Fibrinogen alpha chain	fibrinogen_alpha_chain FGA	12	fibrinogen_gamma	0.509274	NTV	NTV	NTV	NTV
Q101	Exp II	γ chain of fibrinogen	21681990	P02679	FGG (P02679; FIBG_HUMAN) Fibrinogen gamma chain	fibrinogen_gamma_chain FGG	1	FGB	0.68783	NTV	NTV	NTV	NTV
Q101	Exp II	γ chain of fibrinogen	21681990	P02679	FGG (P02679; FIBG_HUMAN) Fibrinogen gamma chain	fibrinogen_gamma_chain FGG	2	Arg16His	0.647147	NTV	NTV	NTV	NTV
Q101	Exp II	γ chain of fibrinogen	21681990	P02679	FGG (P02679; FIBG_HUMAN) Fibrinogen gamma chain	fibrinogen_gamma_chain FGG	3	FGA_FGB	0.644569	NTV	NTV	NTV	NTV
Q101	Exp II	γ chain of fibrinogen	21681990	P02679	FGG (P02679; FIBG_HUMAN) Fibrinogen gamma chain	fibrinogen_gamma_chain FGG	4	fibrinogen_gamma	0.640805	PTV	FTV	FTV	FTV
Q101	Exp II	γ chain of fibrinogen	21681990	P02679	FGG (P02679; FIBG_HUMAN) Fibrinogen gamma chain	fibrinogen_gamma_chain FGG	5	afibrinogenemia	0.634611	NTV	NTV	NTV	NTV
Q101	Exp II	γ chain of fibrinogen	21681990	P02679	FGG (P02679; FIBG_HUMAN) Fibrinogen gamma chain	fibrinogen_gamma_chain FGG	6	fibrinopeptide_A	0.634498	NTV	NTV	NTV	NTV
Q101	Exp II	γ chain of fibrinogen	21681990	P02679	FGG (P02679; FIBG_HUMAN) Fibrinogen gamma chain	fibrinogen_gamma_chain FGG	7	dysfibrinogenemia	0.633741	NTV	NTV	NTV	NTV
Q101	Exp II	γ chain of fibrinogen	21681990	P02679	FGG (P02679; FIBG_HUMAN) Fibrinogen gamma chain	fibrinogen_gamma_chain FGG	8	Aalpha-chain	0.633003	NTV	NTV	NTV	NTV
Q101	Exp II	γ chain of fibrinogen	21681990	P02679	FGG (P02679; FIBG_HUMAN) Fibrinogen gamma chain	fibrinogen_gamma_chain FGG	9	fibrin_polymerization	0.631452	NTV	NTV	NTV	NTV
Q101	Exp II	γ chain of fibrinogen	21681990	P02679	FGG (P02679; FIBG_HUMAN) Fibrinogen gamma chain	fibrinogen_gamma_chain FGG	10	fibrinogen_molecule	0.630459	NTV	PTV	PTV	NTV
Q101	Exp II	γ chain of fibrinogen	21681990	P02679	FGG (P02679; FIBG_HUMAN) Fibrinogen gamma chain	fibrinogen_gamma_chain FGG	11	dysfibrinogenemias	0.630398	NTV	NTV	NTV	NTV
Q101	Exp II	γ chain of fibrinogen	21681990	P02679	FGG (P02679; FIBG_HUMAN) Fibrinogen gamma chain	fibrinogen_gamma_chain FGG	12	purified_fibrinogen	0.630153	NTV	PTV	PTV	NTV
Q102	Exp II	hs-CRP|high sensitive C-reactive protein (hs-CRP)	24954318	P02741	CRP (P02741; CRP_HUMAN) C-reactive protein	C-reactive_protein CRP	1	cRP	0.90054	FTV	FTV	FTV	FTV
Q102	Exp II	hs-CRP|high sensitive C-reactive protein (hs-CRP)	24954318	P02741	CRP (P02741; CRP_HUMAN) C-reactive protein	C-reactive_protein CRP	2	CRP_levels	0.89456	PTV	PTV	PTV	PTV
Q102	Exp II	hs-CRP|high sensitive C-reactive protein (hs-CRP)	24954318	P02741	CRP (P02741; CRP_HUMAN) C-reactive protein	C-reactive_protein CRP	3	C-reactive_protein_(CRP)	0.875835	FTV	FTV	FTV	FTV
Q102	Exp II	hs-CRP|high sensitive C-reactive protein (hs-CRP)	24954318	P02741	CRP (P02741; CRP_HUMAN) C-reactive protein	C-reactive_protein CRP	4	serum_CRP	0.863497	PTV	PTV	FTV	PTV
Q102	Exp II	hs-CRP|high sensitive C-reactive protein (hs-CRP)	24954318	P02741	CRP (P02741; CRP_HUMAN) C-reactive protein	C-reactive_protein CRP	5	C-reactive_protein_levels	0.856137	PTV	PTV	PTV	NTV
Q102	Exp II	hs-CRP|high sensitive C-reactive protein (hs-CRP)	24954318	P02741	CRP (P02741; CRP_HUMAN) C-reactive protein	C-reactive_protein CRP	6	CRP_level	0.842521	PTV	PTV	PTV	PTV
Q102	Exp II	hs-CRP|high sensitive C-reactive protein (hs-CRP)	24954318	P02741	CRP (P02741; CRP_HUMAN) C-reactive protein	C-reactive_protein CRP	7	CRP_concentrations	0.824121	PTV	PTV	PTV	PTV
Q102	Exp II	hs-CRP|high sensitive C-reactive protein (hs-CRP)	24954318	P02741	CRP (P02741; CRP_HUMAN) C-reactive protein	C-reactive_protein CRP	8	serum_C-reactive_protein	0.823194	PTV	PTV	FTV	PTV
Q102	Exp II	hs-CRP|high sensitive C-reactive protein (hs-CRP)	24954318	P02741	CRP (P02741; CRP_HUMAN) C-reactive protein	C-reactive_protein CRP	9	CRP_levels_were	0.820595	PTV	PTV	PTV	PTV
Q102	Exp II	hs-CRP|high sensitive C-reactive protein (hs-CRP)	24954318	P02741	CRP (P02741; CRP_HUMAN) C-reactive protein	C-reactive_protein CRP	10	CRP_concentration	0.80253	PTV	PTV	PTV	PTV
Q102	Exp II	hs-CRP|high sensitive C-reactive protein (hs-CRP)	24954318	P02741	CRP (P02741; CRP_HUMAN) C-reactive protein	C-reactive_protein CRP	11	serum_CRP_levels	0.801893	PTV	PTV	PTV	PTV
Q102	Exp II	hs-CRP|high sensitive C-reactive protein (hs-CRP)	24954318	P02741	CRP (P02741; CRP_HUMAN) C-reactive protein	C-reactive_protein CRP	12	inflammatory_markers	0.798194	NTV	PTV	NTV	NTV
Q103	Exp II	ferritin light chain	21248247	P02792	FTL (P02792; FRIL_HUMAN) Ferritin light chain	ferritin_light_chain FTL	1	L-ferritin	0.710664	NTV	FTV	FTV	FTV
Q103	Exp II	ferritin light chain	21248247	P02792	FTL (P02792; FRIL_HUMAN) Ferritin light chain	ferritin_light_chain FTL	2	transferrin_receptor_2	0.669016	NTV	NTV	NTV	NTV
Q103	Exp II	ferritin light chain	21248247	P02792	FTL (P02792; FRIL_HUMAN) Ferritin light chain	ferritin_light_chain FTL	3	ferroportin	0.662832	NTV	NTV	NTV	NTV
Q103	Exp II	ferritin light chain	21248247	P02792	FTL (P02792; FRIL_HUMAN) Ferritin light chain	ferritin_light_chain FTL	4	iron_export	0.651807	NTV	NTV	NTV	NTV
Q103	Exp II	ferritin light chain	21248247	P02792	FTL (P02792; FRIL_HUMAN) Ferritin light chain	ferritin_light_chain FTL	5	iron_regulatory_protein	0.65032	NTV	PTV	NTV	NTV
Q103	Exp II	ferritin light chain	21248247	P02792	FTL (P02792; FRIL_HUMAN) Ferritin light chain	ferritin_light_chain FTL	6	iron_responsive_element	0.644763	NTV	PTV	NTV	NTV
Q103	Exp II	ferritin light chain	21248247	P02792	FTL (P02792; FRIL_HUMAN) Ferritin light chain	ferritin_light_chain FTL	7	FPN1	0.641872	NTV	NTV	NTV	NTV
Q103	Exp II	ferritin light chain	21248247	P02792	FTL (P02792; FRIL_HUMAN) Ferritin light chain	ferritin_light_chain FTL	8	iron-responsive_element	0.641707	NTV	PTV	NTV	NTV
Q103	Exp II	ferritin light chain	21248247	P02792	FTL (P02792; FRIL_HUMAN) Ferritin light chain	ferritin_light_chain FTL	9	ferroportin_gene	0.640389	NTV	NTV	NTV	NTV
Q103	Exp II	ferritin light chain	21248247	P02792	FTL (P02792; FRIL_HUMAN) Ferritin light chain	ferritin_light_chain FTL	10	ferroportin_1	0.637726	NTV	NTV	NTV	NTV
Q103	Exp II	ferritin light chain	21248247	P02792	FTL (P02792; FRIL_HUMAN) Ferritin light chain	ferritin_light_chain FTL	11	TFR2	0.635755	NTV	NTV	NTV	NTV
Q103	Exp II	ferritin light chain	21248247	P02792	FTL (P02792; FRIL_HUMAN) Ferritin light chain	ferritin_light_chain FTL	12	iron_regulatory_proteins	0.635736	NTV	PTV	NTV	NTV
Q104	Exp II	SOD2	22738689	P04179	SOD2 (P04179; SODM_HUMAN) Superoxide dismutase [Mn], mitochondrial	superoxide_dismutase SOD2	1	catalase	0.88603	NTV	NTV	NTV	NTV
Q104	Exp II	SOD2	22738689	P04179	SOD2 (P04179; SODM_HUMAN) Superoxide dismutase [Mn], mitochondrial	superoxide_dismutase SOD2	2	antioxidant_enzyme	0.858935	NTV	NTV	NTV	NTV
Q104	Exp II	SOD2	22738689	P04179	SOD2 (P04179; SODM_HUMAN) Superoxide dismutase [Mn], mitochondrial	superoxide_dismutase SOD2	3	glutathione_peroxidase	0.840298	NTV	NTV	NTV	NTV
Q104	Exp II	SOD2	22738689	P04179	SOD2 (P04179; SODM_HUMAN) Superoxide dismutase [Mn], mitochondrial	superoxide_dismutase SOD2	4	catalase_activity	0.826003	NTV	NTV	NTV	NTV
Q104	Exp II	SOD2	22738689	P04179	SOD2 (P04179; SODM_HUMAN) Superoxide dismutase [Mn], mitochondrial	superoxide_dismutase SOD2	5	dismutase	0.82428	NTV	PTV	PTV	NTV
Q104	Exp II	SOD2	22738689	P04179	SOD2 (P04179; SODM_HUMAN) Superoxide dismutase [Mn], mitochondrial	superoxide_dismutase SOD2	6	GSH/GSSG_ratio	0.824209	NTV	NTV	NTV	NTV
Q104	Exp II	SOD2	22738689	P04179	SOD2 (P04179; SODM_HUMAN) Superoxide dismutase [Mn], mitochondrial	superoxide_dismutase SOD2	7	manganese_superoxide_dismutase	0.82276	PTV	FTV	FTV	PTV
Q104	Exp II	SOD2	22738689	P04179	SOD2 (P04179; SODM_HUMAN) Superoxide dismutase [Mn], mitochondrial	superoxide_dismutase SOD2	8	antioxidant_enzymes_such_as	0.818845	NTV	NTV	NTV	NTV
Q104	Exp II	SOD2	22738689	P04179	SOD2 (P04179; SODM_HUMAN) Superoxide dismutase [Mn], mitochondrial	superoxide_dismutase SOD2	9	antioxidant_enzymes	0.813152	NTV	NTV	NTV	NTV
Q104	Exp II	SOD2	22738689	P04179	SOD2 (P04179; SODM_HUMAN) Superoxide dismutase [Mn], mitochondrial	superoxide_dismutase SOD2	10	glutathione_levels	0.810943	NTV	NTV	NTV	NTV
Q104	Exp II	SOD2	22738689	P04179	SOD2 (P04179; SODM_HUMAN) Superoxide dismutase [Mn], mitochondrial	superoxide_dismutase SOD2	11	superoxide_dismutase_activity	0.810353	PTV	PTV	PTV	PTV
Q104	Exp II	SOD2	22738689	P04179	SOD2 (P04179; SODM_HUMAN) Superoxide dismutase [Mn], mitochondrial	superoxide_dismutase SOD2	12	glutathione_reductase	0.809297	NTV	NTV	NTV	FTV
Q105	Exp II	HSP27|heat shock protein 27|heat shock protein-27 (HSP27)	15249501	P04792	HSPB1 (P04792; HSPB1_HUMAN) Heat shock protein beta-1	heat_shock_protein_beta-1 HSPB1	1	hSPB1	0.739428	FTV	FTV	FTV	NTV
Q105	Exp II	HSP27|heat shock protein 27|heat shock protein-27 (HSP27)	15249501	P04792	HSPB1 (P04792; HSPB1_HUMAN) Heat shock protein beta-1	heat_shock_protein_beta-1 HSPB1	2	HYOU1	0.67805	NTV	NTV	NTV	NTV
Q105	Exp II	HSP27|heat shock protein 27|heat shock protein-27 (HSP27)	15249501	P04792	HSPB1 (P04792; HSPB1_HUMAN) Heat shock protein beta-1	heat_shock_protein_beta-1 HSPB1	3	HSPB1_expression	0.677914	PTV	PTV	PTV	PTV
Q105	Exp II	HSP27|heat shock protein 27|heat shock protein-27 (HSP27)	15249501	P04792	HSPB1 (P04792; HSPB1_HUMAN) Heat shock protein beta-1	heat_shock_protein_beta-1 HSPB1	4	(HSPB1)	0.677045	FTV	FTV	NTV	FTV
Q105	Exp II	HSP27|heat shock protein 27|heat shock protein-27 (HSP27)	15249501	P04792	HSPB1 (P04792; HSPB1_HUMAN) Heat shock protein beta-1	heat_shock_protein_beta-1 HSPB1	5	stress-induced-phosphoprotein	0.641763	NTV	NTV	NTV	NTV
Q105	Exp II	HSP27|heat shock protein 27|heat shock protein-27 (HSP27)	15249501	P04792	HSPB1 (P04792; HSPB1_HUMAN) Heat shock protein beta-1	heat_shock_protein_beta-1 HSPB1	6	HSP60_HSP90	0.628123	NTV	NTV	NTV	NTV
Q105	Exp II	HSP27|heat shock protein 27|heat shock protein-27 (HSP27)	15249501	P04792	HSPB1 (P04792; HSPB1_HUMAN) Heat shock protein beta-1	heat_shock_protein_beta-1 HSPB1	7	annexin_A	0.620901	NTV	NTV	NTV	NTV
Q105	Exp II	HSP27|heat shock protein 27|heat shock protein-27 (HSP27)	15249501	P04792	HSPB1 (P04792; HSPB1_HUMAN) Heat shock protein beta-1	heat_shock_protein_beta-1 HSPB1	8	erastin-induced_ferroptosis	0.618995	NTV	NTV	NTV	NTV
Q105	Exp II	HSP27|heat shock protein 27|heat shock protein-27 (HSP27)	15249501	P04792	HSPB1 (P04792; HSPB1_HUMAN) Heat shock protein beta-1	heat_shock_protein_beta-1 HSPB1	9	HSPD1	0.617794	NTV	NTV	NTV	NTV
Q105	Exp II	HSP27|heat shock protein 27|heat shock protein-27 (HSP27)	15249501	P04792	HSPB1 (P04792; HSPB1_HUMAN) Heat shock protein beta-1	heat_shock_protein_beta-1 HSPB1	10	HSPB4	0.613944	NTV	NTV	NTV	NTV
Q105	Exp II	HSP27|heat shock protein 27|heat shock protein-27 (HSP27)	15249501	P04792	HSPB1 (P04792; HSPB1_HUMAN) Heat shock protein beta-1	heat_shock_protein_beta-1 HSPB1	11	HSPB8	0.61386	NTV	NTV	NTV	NTV
Q105	Exp II	HSP27|heat shock protein 27|heat shock protein-27 (HSP27)	15249501	P04792	HSPB1 (P04792; HSPB1_HUMAN) Heat shock protein beta-1	heat_shock_protein_beta-1 HSPB1	12	BAG-2	0.610068	NTV	NTV	NTV	NTV
Q106	Exp II	granin-like neuroendocrine peptide precursor	20811296	P05060	CHGB (P05060; SCG1_HUMAN) Secretogranin-1	secretogranin-1 CHGB	1	(CHGB)	0.631956	FTV	FTV	FTV	FTV
Q106	Exp II	granin-like neuroendocrine peptide precursor	20811296	P05060	CHGB (P05060; SCG1_HUMAN) Secretogranin-1	secretogranin-1 CHGB	2	Chromogranin_B	0.589589	NTV	FTV	NTV	NTV
Q106	Exp II	granin-like neuroendocrine peptide precursor	20811296	P05060	CHGB (P05060; SCG1_HUMAN) Secretogranin-1	secretogranin-1 CHGB	3	Chga	0.578682	NTV	NTV	NTV	NTV
Q106	Exp II	granin-like neuroendocrine peptide precursor	20811296	P05060	CHGB (P05060; SCG1_HUMAN) Secretogranin-1	secretogranin-1 CHGB	4	isoform_expression_profiles	0.573755	NTV	NTV	NTV	NTV
Q106	Exp II	granin-like neuroendocrine peptide precursor	20811296	P05060	CHGB (P05060; SCG1_HUMAN) Secretogranin-1	secretogranin-1 CHGB	5	3'-UTR_variant	0.565518	NTV	NTV	NTV	NTV
Q106	Exp II	granin-like neuroendocrine peptide precursor	20811296	P05060	CHGB (P05060; SCG1_HUMAN) Secretogranin-1	secretogranin-1 CHGB	6	proconvertases	0.565325	NTV	NTV	NTV	NTV
Q106	Exp II	granin-like neuroendocrine peptide precursor	20811296	P05060	CHGB (P05060; SCG1_HUMAN) Secretogranin-1	secretogranin-1 CHGB	7	fragment_catestatin	0.563175	NTV	NTV	NTV	NTV
Q106	Exp II	granin-like neuroendocrine peptide precursor	20811296	P05060	CHGB (P05060; SCG1_HUMAN) Secretogranin-1	secretogranin-1 CHGB	8	CHGA	0.562483	NTV	NTV	NTV	NTV
Q106	Exp II	granin-like neuroendocrine peptide precursor	20811296	P05060	CHGB (P05060; SCG1_HUMAN) Secretogranin-1	secretogranin-1 CHGB	9	Gly364Ser	0.560521	NTV	NTV	NTV	NTV
Q106	Exp II	granin-like neuroendocrine peptide precursor	20811296	P05060	CHGB (P05060; SCG1_HUMAN) Secretogranin-1	secretogranin-1 CHGB	10	sCG3	0.55539	NTV	NTV	NTV	NTV
Q106	Exp II	granin-like neuroendocrine peptide precursor	20811296	P05060	CHGB (P05060; SCG1_HUMAN) Secretogranin-1	secretogranin-1 CHGB	11	subtilisin/kexin-type	0.55267	NTV	NTV	NTV	NTV
Q106	Exp II	granin-like neuroendocrine peptide precursor	20811296	P05060	CHGB (P05060; SCG1_HUMAN) Secretogranin-1	secretogranin-1 CHGB	12	sALS_cases	0.551078	NTV	NTV	NTV	NTV
Q107	Exp II	ITGB3	22738689	P05106	ITGB3 (P05106; ITB3_HUMAN) Integrin beta-3	integrin_beta-3 ITGB3	1	ITGA2	0.69627	NTV	NTV	NTV	NTV
Q107	Exp II	ITGB3	22738689	P05106	ITGB3 (P05106; ITB3_HUMAN) Integrin beta-3	integrin_beta-3 ITGB3	2	ITGB2	0.695659	NTV	NTV	NTV	NTV
Q107	Exp II	ITGB3	22738689	P05106	ITGB3 (P05106; ITB3_HUMAN) Integrin beta-3	integrin_beta-3 ITGB3	3	rs1434536	0.64162	NTV	NTV	NTV	NTV
Q107	Exp II	ITGB3	22738689	P05106	ITGB3 (P05106; ITB3_HUMAN) Integrin beta-3	integrin_beta-3 ITGB3	4	iTGA2	0.641178	NTV	NTV	NTV	NTV
Q107	Exp II	ITGB3	22738689	P05106	ITGB3 (P05106; ITB3_HUMAN) Integrin beta-3	integrin_beta-3 ITGB3	5	807CT	0.640234	NTV	NTV	NTV	NTV
Q107	Exp II	ITGB3	22738689	P05106	ITGB3 (P05106; ITB3_HUMAN) Integrin beta-3	integrin_beta-3 ITGB3	6	GLUL_expression	0.634262	NTV	NTV	NTV	NTV
Q107	Exp II	ITGB3	22738689	P05106	ITGB3 (P05106; ITB3_HUMAN) Integrin beta-3	integrin_beta-3 ITGB3	7	(ITGB3)	0.633378	FTV	FTV	FTV	FTV
Q107	Exp II	ITGB3	22738689	P05106	ITGB3 (P05106; ITB3_HUMAN) Integrin beta-3	integrin_beta-3 ITGB3	8	integrin_beta_3_(ITGB3)	0.63092	FTV	FTV	FTV	FTV
Q107	Exp II	ITGB3	22738689	P05106	ITGB3 (P05106; ITB3_HUMAN) Integrin beta-3	integrin_beta-3 ITGB3	9	ITGA1	0.625602	NTV	NTV	NTV	NTV
Q107	Exp II	ITGB3	22738689	P05106	ITGB3 (P05106; ITB3_HUMAN) Integrin beta-3	integrin_beta-3 ITGB3	10	SERPINE1	0.625552	NTV	NTV	NTV	NTV
Q107	Exp II	ITGB3	22738689	P05106	ITGB3 (P05106; ITB3_HUMAN) Integrin beta-3	integrin_beta-3 ITGB3	11	ITGB5	0.625422	NTV	NTV	NTV	NTV
Q107	Exp II	ITGB3	22738689	P05106	ITGB3 (P05106; ITB3_HUMAN) Integrin beta-3	integrin_beta-3 ITGB3	12	FIGF	0.623217	NTV	NTV	NTV	NTV
Q108	Exp II	S100A8 calcium-binding protein	21938407	P05109	S100A8 (P05109; S10A8_HUMAN) Protein S100-A8	S100A8_protein S100-A8	1	S100-A9	0.700229	NTV	NTV	NTV	NTV
Q108	Exp II	S100A8 calcium-binding protein	21938407	P05109	S100A8 (P05109; S10A8_HUMAN) Protein S100-A8	S100A8_protein S100-A8	2	S100A9_proteins	0.66655	NTV	NTV	NTV	NTV
Q108	Exp II	S100A8 calcium-binding protein	21938407	P05109	S100A8 (P05109; S10A8_HUMAN) Protein S100-A8	S100A8_protein S100-A8	3	recombinant_S100A8	0.657367	PTV	PTV	FTV	PTV
Q108	Exp II	S100A8 calcium-binding protein	21938407	P05109	S100A8 (P05109; S10A8_HUMAN) Protein S100-A8	S100A8_protein S100-A8	4	(S100A9)	0.655183	NTV	NTV	NTV	NTV
Q108	Exp II	S100A8 calcium-binding protein	21938407	P05109	S100A8 (P05109; S10A8_HUMAN) Protein S100-A8	S100A8_protein S100-A8	5	(S100A8)	0.654284	FTV	FTV	FTV	FTV
Q108	Exp II	S100A8 calcium-binding protein	21938407	P05109	S100A8 (P05109; S10A8_HUMAN) Protein S100-A8	S100A8_protein S100-A8	6	S100A9_protein	0.651852	NTV	NTV	NTV	NTV
Q108	Exp II	S100A8 calcium-binding protein	21938407	P05109	S100A8 (P05109; S10A8_HUMAN) Protein S100-A8	S100A8_protein S100-A8	7	calgranulin_B	0.650683	NTV	NTV	NTV	NTV
Q108	Exp II	S100A8 calcium-binding protein	21938407	P05109	S100A8 (P05109; S10A8_HUMAN) Protein S100-A8	S100A8_protein S100-A8	8	protein_S100-A9	0.643617	NTV	NTV	NTV	NTV
Q108	Exp II	S100A8 calcium-binding protein	21938407	P05109	S100A8 (P05109; S10A8_HUMAN) Protein S100-A8	S100A8_protein S100-A8	9	recombinant_S100A9	0.638037	NTV	NTV	NTV	NTV
Q108	Exp II	S100A8 calcium-binding protein	21938407	P05109	S100A8 (P05109; S10A8_HUMAN) Protein S100-A8	S100A8_protein S100-A8	10	S100A_proteins	0.637715	NTV	PTV	NTV	NTV
Q108	Exp II	S100A8 calcium-binding protein	21938407	P05109	S100A8 (P05109; S10A8_HUMAN) Protein S100-A8	S100A8_protein S100-A8	11	A9_(S100A9)	0.63436	NTV	NTV	NTV	NTV
Q108	Exp II	S100A8 calcium-binding protein	21938407	P05109	S100A8 (P05109; S10A8_HUMAN) Protein S100-A8	S100A8_protein S100-A8	12	secretory_leukocyte_peptidase_inhibitor	0.63365	NTV	NTV	NTV	NTV
Q109	Exp II	gelsolin	22197968|23429260	P06396	GSN (P06396; GELS_HUMAN) Gelsolin	gelsolin GSN	1	cofilin	0.606465	NTV	NTV	NTV	NTV
Q109	Exp II	gelsolin	22197968|23429260	P06396	GSN (P06396; GELS_HUMAN) Gelsolin	gelsolin GSN	2	actin_filament	0.597094	NTV	NTV	NTV	NTV
Q109	Exp II	gelsolin	22197968|23429260	P06396	GSN (P06396; GELS_HUMAN) Gelsolin	gelsolin GSN	3	actin	0.588603	NTV	NTV	NTV	NTV
Q109	Exp II	gelsolin	22197968|23429260	P06396	GSN (P06396; GELS_HUMAN) Gelsolin	gelsolin GSN	4	F-actin	0.580766	NTV	NTV	NTV	NTV
Q109	Exp II	gelsolin	22197968|23429260	P06396	GSN (P06396; GELS_HUMAN) Gelsolin	gelsolin GSN	5	actin-binding	0.577613	NTV	NTV	NTV	NTV
Q109	Exp II	gelsolin	22197968|23429260	P06396	GSN (P06396; GELS_HUMAN) Gelsolin	gelsolin GSN	6	cofilin-1	0.575063	NTV	NTV	NTV	NTV
Q109	Exp II	gelsolin	22197968|23429260	P06396	GSN (P06396; GELS_HUMAN) Gelsolin	gelsolin GSN	7	actin_binding	0.572817	NTV	NTV	NTV	NTV
Q109	Exp II	gelsolin	22197968|23429260	P06396	GSN (P06396; GELS_HUMAN) Gelsolin	gelsolin GSN	8	Arp2	0.565858	NTV	NTV	NTV	NTV
Q109	Exp II	gelsolin	22197968|23429260	P06396	GSN (P06396; GELS_HUMAN) Gelsolin	gelsolin GSN	9	G-actin	0.560799	NTV	NTV	NTV	NTV
Q109	Exp II	gelsolin	22197968|23429260	P06396	GSN (P06396; GELS_HUMAN) Gelsolin	gelsolin GSN	10	capping_protein	0.560607	NTV	NTV	NTV	NTV
Q109	Exp II	gelsolin	22197968|23429260	P06396	GSN (P06396; GELS_HUMAN) Gelsolin	gelsolin GSN	11	monomeric_actin	0.553672	NTV	NTV	NTV	NTV
Q109	Exp II	gelsolin	22197968|23429260	P06396	GSN (P06396; GELS_HUMAN) Gelsolin	gelsolin GSN	12	an_actin_binding	0.552516	NTV	NTV	NTV	NTV
Q110	Exp II	apoA-IV	21840418	P06727	APOA4 (P06727; APOA4_HUMAN) Apolipoprotein A-IV	apolipoprotein_A-IV	1	apolipoprotein_C-III	0.658291	NTV	NTV	NTV	NTV
Q110	Exp II	apoA-IV	21840418	P06727	APOA4 (P06727; APOA4_HUMAN) Apolipoprotein A-IV	apolipoprotein_A-IV	2	A-IV	0.657241	FTV	PTV	NTV	NTV
Q110	Exp II	apoA-IV	21840418	P06727	APOA4 (P06727; APOA4_HUMAN) Apolipoprotein A-IV	apolipoprotein_A-IV	3	apoA-IV	0.638999	FTV	FTV	FTV	NTV
Q110	Exp II	apoA-IV	21840418	P06727	APOA4 (P06727; APOA4_HUMAN) Apolipoprotein A-IV	apolipoprotein_A-IV	4	apolipoprotein_A-1	0.633855	NTV	NTV	NTV	NTV
Q110	Exp II	apoA-IV	21840418	P06727	APOA4 (P06727; APOA4_HUMAN) Apolipoprotein A-IV	apolipoprotein_A-IV	5	apolipoprotein_A-IV_(apoA-IV)	0.627231	FTV	FTV	FTV	FTV
Q110	Exp II	apoA-IV	21840418	P06727	APOA4 (P06727; APOA4_HUMAN) Apolipoprotein A-IV	apolipoprotein_A-IV	6	apolipoprotein_A-II	0.60905	NTV	NTV	NTV	NTV
Q110	Exp II	apoA-IV	21840418	P06727	APOA4 (P06727; APOA4_HUMAN) Apolipoprotein A-IV	apolipoprotein_A-IV	7	apolipoprotein_AII	0.607965	NTV	NTV	NTV	NTV
Q110	Exp II	apoA-IV	21840418	P06727	APOA4 (P06727; APOA4_HUMAN) Apolipoprotein A-IV	apolipoprotein_A-IV	8	apolipoprotein_C-I	0.605159	NTV	NTV	NTV	NTV
Q110	Exp II	apoA-IV	21840418	P06727	APOA4 (P06727; APOA4_HUMAN) Apolipoprotein A-IV	apolipoprotein_A-IV	9	ApoA-II	0.601324	NTV	NTV	NTV	NTV
Q110	Exp II	apoA-IV	21840418	P06727	APOA4 (P06727; APOA4_HUMAN) Apolipoprotein A-IV	apolipoprotein_A-IV	10	lecithin-cholesterol_acyltransferase	0.599212	NTV	NTV	NTV	NTV
Q110	Exp II	apoA-IV	21840418	P06727	APOA4 (P06727; APOA4_HUMAN) Apolipoprotein A-IV	apolipoprotein_A-IV	11	apoAIV	0.598119	FTV	FTV	FTV	NTV
Q110	Exp II	apoA-IV	21840418	P06727	APOA4 (P06727; APOA4_HUMAN) Apolipoprotein A-IV	apolipoprotein_A-IV	12	apolipoprotein_C-II	0.597878	NTV	NTV	NTV	NTV
Q111	Exp II	collagen type 1|collagen type I	20811296|22371488	P08123	COL1A2 (P08123; CO1A2_HUMAN) Collagen alpha-2(I) chain	collagen_alpha-2 COL1A2	1	COL1A1_COL1A2	0.665833	PTV	PTV	PTV	PTV
Q111	Exp II	collagen type 1|collagen type I	20811296|22371488	P08123	COL1A2 (P08123; CO1A2_HUMAN) Collagen alpha-2(I) chain	collagen_alpha-2 COL1A2	2	COL1A1	0.662369	NTV	NTV	NTV	NTV
Q111	Exp II	collagen type 1|collagen type I	20811296|22371488	P08123	COL1A2 (P08123; CO1A2_HUMAN) Collagen alpha-2(I) chain	collagen_alpha-2 COL1A2	3	alpha_2_(COL1A2)	0.640712	PTV	FTV	PTV	FTV
Q111	Exp II	collagen type 1|collagen type I	20811296|22371488	P08123	COL1A2 (P08123; CO1A2_HUMAN) Collagen alpha-2(I) chain	collagen_alpha-2 COL1A2	4	cOL1A1	0.625101	NTV	NTV	NTV	NTV
Q111	Exp II	collagen type 1|collagen type I	20811296|22371488	P08123	COL1A2 (P08123; CO1A2_HUMAN) Collagen alpha-2(I) chain	collagen_alpha-2 COL1A2	5	extracellular_matrix_-related	0.623118	NTV	NTV	NTV	NTV
Q111	Exp II	collagen type 1|collagen type I	20811296|22371488	P08123	COL1A2 (P08123; CO1A2_HUMAN) Collagen alpha-2(I) chain	collagen_alpha-2 COL1A2	6	COL1A2_gene	0.621328	PTV	FTV	FTV	FTV
Q111	Exp II	collagen type 1|collagen type I	20811296|22371488	P08123	COL1A2 (P08123; CO1A2_HUMAN) Collagen alpha-2(I) chain	collagen_alpha-2 COL1A2	7	Col6A1	0.616269	NTV	NTV	NTV	NTV
Q111	Exp II	collagen type 1|collagen type I	20811296|22371488	P08123	COL1A2 (P08123; CO1A2_HUMAN) Collagen alpha-2(I) chain	collagen_alpha-2 COL1A2	8	ITIH1	0.615732	NTV	NTV	NTV	NTV
Q111	Exp II	collagen type 1|collagen type I	20811296|22371488	P08123	COL1A2 (P08123; CO1A2_HUMAN) Collagen alpha-2(I) chain	collagen_alpha-2 COL1A2	9	COL1A1_mRNA	0.614252	NTV	PTV	NTV	NTV
Q111	Exp II	collagen type 1|collagen type I	20811296|22371488	P08123	COL1A2 (P08123; CO1A2_HUMAN) Collagen alpha-2(I) chain	collagen_alpha-2 COL1A2	10	SERPINH1	0.609378	NTV	NTV	NTV	NTV
Q111	Exp II	collagen type 1|collagen type I	20811296|22371488	P08123	COL1A2 (P08123; CO1A2_HUMAN) Collagen alpha-2(I) chain	collagen_alpha-2 COL1A2	11	such_as_fibronectin_collagen	0.608316	NTV	NTV	NTV	NTV
Q111	Exp II	collagen type 1|collagen type I	20811296|22371488	P08123	COL1A2 (P08123; CO1A2_HUMAN) Collagen alpha-2(I) chain	collagen_alpha-2 COL1A2	12	COL5A2	0.60627	NTV	NTV	NTV	NTV
Q112	Exp II	superoxide dismutase 3	23429260	P08294	SOD3 (P08294; SODE_HUMAN) Extracellular superoxide dismutase [Cu-Zn]	extracellular_superoxide_dismutase SOD3	1	extracellular_superoxide_dismutase_(EC-SOD)	0.749914	FTV	FTV	FTV	FTV
Q112	Exp II	superoxide dismutase 3	23429260	P08294	SOD3 (P08294; SODE_HUMAN) Extracellular superoxide dismutase [Cu-Zn]	extracellular_superoxide_dismutase SOD3	2	EC-SOD	0.6994	FTV	FTV	FTV	FTV
Q112	Exp II	superoxide dismutase 3	23429260	P08294	SOD3 (P08294; SODE_HUMAN) Extracellular superoxide dismutase [Cu-Zn]	extracellular_superoxide_dismutase SOD3	3	eC-SOD	0.683094	FTV	FTV	FTV	FTV
Q112	Exp II	superoxide dismutase 3	23429260	P08294	SOD3 (P08294; SODE_HUMAN) Extracellular superoxide dismutase [Cu-Zn]	extracellular_superoxide_dismutase SOD3	4	extracellular_SOD	0.682712	NTV	FTV	FTV	PTV
Q112	Exp II	superoxide dismutase 3	23429260	P08294	SOD3 (P08294; SODE_HUMAN) Extracellular superoxide dismutase [Cu-Zn]	extracellular_superoxide_dismutase SOD3	5	an_antioxidant_enzyme	0.672543	NTV	PTV	NTV	NTV
Q112	Exp II	superoxide dismutase 3	23429260	P08294	SOD3 (P08294; SODE_HUMAN) Extracellular superoxide dismutase [Cu-Zn]	extracellular_superoxide_dismutase SOD3	6	glutathione_peroxidase-1	0.672186	NTV	NTV	NTV	NTV
Q112	Exp II	superoxide dismutase 3	23429260	P08294	SOD3 (P08294; SODE_HUMAN) Extracellular superoxide dismutase [Cu-Zn]	extracellular_superoxide_dismutase SOD3	7	extracellular_superoxide_dismutase_(SOD3)	0.656838	FTV	FTV	FTV	FTV
Q112	Exp II	superoxide dismutase 3	23429260	P08294	SOD3 (P08294; SODE_HUMAN) Extracellular superoxide dismutase [Cu-Zn]	extracellular_superoxide_dismutase SOD3	8	SOD2	0.65585	NTV	NTV	NTV	NTV
Q112	Exp II	superoxide dismutase 3	23429260	P08294	SOD3 (P08294; SODE_HUMAN) Extracellular superoxide dismutase [Cu-Zn]	extracellular_superoxide_dismutase SOD3	9	antioxidant_enzyme	0.644915	NTV	PTV	NTV	NTV
Q112	Exp II	superoxide dismutase 3	23429260	P08294	SOD3 (P08294; SODE_HUMAN) Extracellular superoxide dismutase [Cu-Zn]	extracellular_superoxide_dismutase SOD3	10	SOD-1	0.64466	NTV	NTV	NTV	NTV
Q112	Exp II	superoxide dismutase 3	23429260	P08294	SOD3 (P08294; SODE_HUMAN) Extracellular superoxide dismutase [Cu-Zn]	extracellular_superoxide_dismutase SOD3	11	dismutase	0.637755	NTV	PTV	PTV	PTV
Q112	Exp II	superoxide dismutase 3	23429260	P08294	SOD3 (P08294; SODE_HUMAN) Extracellular superoxide dismutase [Cu-Zn]	extracellular_superoxide_dismutase SOD3	12	extracellular_superoxide_dismutase_(ecSOD)	0.637147	FTV	FTV	FTV	FTV
Q113	Exp II	ITGA2B	22738689	P08514	ITGA2B (P08514; ITA2B_HUMAN) Integrin alpha-IIb	integrin_alpha ITGA2B	1	GPIIb	0.667624	NTV	FTV	FTV	NTV
Q113	Exp II	ITGA2B	22738689	P08514	ITGA2B (P08514; ITA2B_HUMAN) Integrin alpha-IIb	integrin_alpha ITGA2B	2	integrin_alpha2beta1	0.666759	NTV	NTV	FTV	NTV
Q113	Exp II	ITGA2B	22738689	P08514	ITGA2B (P08514; ITA2B_HUMAN) Integrin alpha-IIb	integrin_alpha ITGA2B	3	alphaIIb	0.665496	NTV	PTV	NTV	NTV
Q113	Exp II	ITGA2B	22738689	P08514	ITGA2B (P08514; ITA2B_HUMAN) Integrin alpha-IIb	integrin_alpha ITGA2B	4	beta3_integrin	0.662441	NTV	PTV	PTV	NTV
Q113	Exp II	ITGA2B	22738689	P08514	ITGA2B (P08514; ITA2B_HUMAN) Integrin alpha-IIb	integrin_alpha ITGA2B	5	collagen_receptor	0.659771	NTV	NTV	NTV	NTV
Q113	Exp II	ITGA2B	22738689	P08514	ITGA2B (P08514; ITA2B_HUMAN) Integrin alpha-IIb	integrin_alpha ITGA2B	6	alphaIIbbeta3	0.652465	NTV	PTV	NTV	NTV
Q113	Exp II	ITGA2B	22738689	P08514	ITGA2B (P08514; ITA2B_HUMAN) Integrin alpha-IIb	integrin_alpha ITGA2B	7	ITGB3_genes	0.649267	NTV	NTV	NTV	NTV
Q113	Exp II	ITGA2B	22738689	P08514	ITGA2B (P08514; ITA2B_HUMAN) Integrin alpha-IIb	integrin_alpha ITGA2B	8	integrin_beta	0.645116	NTV	PTV	NTV	NTV
Q113	Exp II	ITGA2B	22738689	P08514	ITGA2B (P08514; ITA2B_HUMAN) Integrin alpha-IIb	integrin_alpha ITGA2B	9	GPVI_gene	0.644555	NTV	NTV	NTV	NTV
Q113	Exp II	ITGA2B	22738689	P08514	ITGA2B (P08514; ITA2B_HUMAN) Integrin alpha-IIb	integrin_alpha ITGA2B	10	beta_integrin	0.643432	NTV	PTV	NTV	NTV
Q113	Exp II	ITGA2B	22738689	P08514	ITGA2B (P08514; ITA2B_HUMAN) Integrin alpha-IIb	integrin_alpha ITGA2B	11	GPIbalpha	0.643413	NTV	PTV	NTV	NTV
Q113	Exp II	ITGA2B	22738689	P08514	ITGA2B (P08514; ITA2B_HUMAN) Integrin alpha-IIb	integrin_alpha ITGA2B	12	alpha2beta1	0.643325	NTV	PTV	NTV	NTV
Q114	Exp II	CD14	19059264	P08571	CD14 (P08571; CD14_HUMAN) Monocyte differentiation antigen CD14	monocyte_differentiation_antigen CD14	1	cD14	0.808348	FTV	FTV	FTV	FTV
Q114	Exp II	CD14	19059264	P08571	CD14 (P08571; CD14_HUMAN) Monocyte differentiation antigen CD14	monocyte_differentiation_antigen CD14	2	cD14_is	0.760499	PTV	PTV	PTV	PTV
Q114	Exp II	CD14	19059264	P08571	CD14 (P08571; CD14_HUMAN) Monocyte differentiation antigen CD14	monocyte_differentiation_antigen CD14	3	CD14_expression	0.760229	PTV	PTV	PTV	PTV
Q114	Exp II	CD14	19059264	P08571	CD14 (P08571; CD14_HUMAN) Monocyte differentiation antigen CD14	monocyte_differentiation_antigen CD14	4	CD14_TLR4	0.753099	PTV	PTV	PTV	PTV
Q114	Exp II	CD14	19059264	P08571	CD14 (P08571; CD14_HUMAN) Monocyte differentiation antigen CD14	monocyte_differentiation_antigen CD14	5	CD14_toll-like	0.75232	PTV	PTV	PTV	PTV
Q114	Exp II	CD14	19059264	P08571	CD14 (P08571; CD14_HUMAN) Monocyte differentiation antigen CD14	monocyte_differentiation_antigen CD14	6	receptor_CD14	0.748351	PTV	FTV	PTV	PTV
Q114	Exp II	CD14	19059264	P08571	CD14 (P08571; CD14_HUMAN) Monocyte differentiation antigen CD14	monocyte_differentiation_antigen CD14	7	membrane_CD14_(mCD14)	0.742427	PTV	FTV	PTV	PTV
Q114	Exp II	CD14	19059264	P08571	CD14 (P08571; CD14_HUMAN) Monocyte differentiation antigen CD14	monocyte_differentiation_antigen CD14	8	CD14_receptor	0.740233	PTV	FTV	PTV	PTV
Q114	Exp II	CD14	19059264	P08571	CD14 (P08571; CD14_HUMAN) Monocyte differentiation antigen CD14	monocyte_differentiation_antigen CD14	9	cD14_is_a	0.737303	PTV	PTV	PTV	PTV
Q114	Exp II	CD14	19059264	P08571	CD14 (P08571; CD14_HUMAN) Monocyte differentiation antigen CD14	monocyte_differentiation_antigen CD14	10	LPS_binding_protein	0.735284	NTV	NTV	NTV	NTV
Q114	Exp II	CD14	19059264	P08571	CD14 (P08571; CD14_HUMAN) Monocyte differentiation antigen CD14	monocyte_differentiation_antigen CD14	11	its_coreceptor_CD14	0.733217	PTV	PTV	PTV	PTV
Q114	Exp II	CD14	19059264	P08571	CD14 (P08571; CD14_HUMAN) Monocyte differentiation antigen CD14	monocyte_differentiation_antigen CD14	12	CD14_TLR2	0.729841	PTV	PTV	PTV	PTV
Q115	Exp II	vimentin	21938407|23429260	P08670	VIM (P08670; VIME_HUMAN) Vimentin	vimentin VIM	1	Vimentin	0.732093	FTV	FTV	FTV	PTV
Q115	Exp II	vimentin	21938407|23429260	P08670	VIM (P08670; VIME_HUMAN) Vimentin	vimentin VIM	2	vimentin_expression	0.687444	PTV	PTV	PTV	PTV
Q115	Exp II	vimentin	21938407|23429260	P08670	VIM (P08670; VIME_HUMAN) Vimentin	vimentin VIM	3	cytokeratin	0.678287	NTV	NTV	NTV	NTV
Q115	Exp II	vimentin	21938407|23429260	P08670	VIM (P08670; VIME_HUMAN) Vimentin	vimentin VIM	4	epithelial_markers	0.674475	NTV	NTV	NTV	NTV
Q115	Exp II	vimentin	21938407|23429260	P08670	VIM (P08670; VIME_HUMAN) Vimentin	vimentin VIM	5	desmin	0.672754	NTV	NTV	NTV	NTV
Q115	Exp II	vimentin	21938407|23429260	P08670	VIM (P08670; VIME_HUMAN) Vimentin	vimentin VIM	6	epithelial_marker	0.670253	NTV	NTV	NTV	NTV
Q115	Exp II	vimentin	21938407|23429260	P08670	VIM (P08670; VIME_HUMAN) Vimentin	vimentin VIM	7	positive_staining_for	0.665814	NTV	NTV	NTV	NTV
Q115	Exp II	vimentin	21938407|23429260	P08670	VIM (P08670; VIME_HUMAN) Vimentin	vimentin VIM	8	expressed_vimentin	0.662128	PTV	PTV	PTV	NTV
Q115	Exp II	vimentin	21938407|23429260	P08670	VIM (P08670; VIME_HUMAN) Vimentin	vimentin VIM	9	smooth_muscle_actin	0.660823	NTV	NTV	NTV	NTV
Q115	Exp II	vimentin	21938407|23429260	P08670	VIM (P08670; VIME_HUMAN) Vimentin	vimentin VIM	10	cytokeratins	0.660523	NTV	NTV	NTV	NTV
Q115	Exp II	vimentin	21938407|23429260	P08670	VIM (P08670; VIME_HUMAN) Vimentin	vimentin VIM	11	were_strongly_positive	0.649813	NTV	NTV	NTV	NTV
Q115	Exp II	vimentin	21938407|23429260	P08670	VIM (P08670; VIME_HUMAN) Vimentin	vimentin VIM	12	mesenchymal_marker	0.644603	NTV	PTV	NTV	NTV
Q116	Exp II	annexin 4	21248247	P09525	ANXA4 (P09525; ANXA4_HUMAN) Annexin A4	annexin_A4 ANXA4	1	aNXA4	0.679269	FTV	FTV	FTV	FTV
Q116	Exp II	annexin 4	21248247	P09525	ANXA4 (P09525; ANXA4_HUMAN) Annexin A4	annexin_A4 ANXA4	2	annexin_A4_(ANXA4)	0.675564	FTV	FTV	FTV	FTV
Q116	Exp II	annexin 4	21248247	P09525	ANXA4 (P09525; ANXA4_HUMAN) Annexin A4	annexin_A4 ANXA4	3	Annexin_A4	0.631166	FTV	FTV	FTV	FTV
Q116	Exp II	annexin 4	21248247	P09525	ANXA4 (P09525; ANXA4_HUMAN) Annexin A4	annexin_A4 ANXA4	4	S100-A10	0.622258	NTV	NTV	NTV	NTV
Q116	Exp II	annexin 4	21248247	P09525	ANXA4 (P09525; ANXA4_HUMAN) Annexin A4	annexin_A4 ANXA4	5	annexin-A2	0.616764	NTV	NTV	NTV	NTV
Q116	Exp II	annexin 4	21248247	P09525	ANXA4 (P09525; ANXA4_HUMAN) Annexin A4	annexin_A4 ANXA4	6	s100A11	0.59374	NTV	NTV	NTV	NTV
Q116	Exp II	annexin 4	21248247	P09525	ANXA4 (P09525; ANXA4_HUMAN) Annexin A4	annexin_A4 ANXA4	7	90β	0.588259	NTV	NTV	NTV	NTV
Q116	Exp II	annexin 4	21248247	P09525	ANXA4 (P09525; ANXA4_HUMAN) Annexin A4	annexin_A4 ANXA4	8	14-3-3_zeta/delta	0.582432	NTV	NTV	NTV	NTV
Q116	Exp II	annexin 4	21248247	P09525	ANXA4 (P09525; ANXA4_HUMAN) Annexin A4	annexin_A4 ANXA4	9	A9_(S100A9)	0.581612	NTV	NTV	NTV	NTV
Q116	Exp II	annexin 4	21248247	P09525	ANXA4 (P09525; ANXA4_HUMAN) Annexin A4	annexin_A4 ANXA4	10	S100A6_S100A9	0.581483	NTV	NTV	NTV	NTV
Q116	Exp II	annexin 4	21248247	P09525	ANXA4 (P09525; ANXA4_HUMAN) Annexin A4	annexin_A4 ANXA4	11	using_iTRAQ-based_quantitative_proteomic	0.577365	NTV	NTV	NTV	NTV
Q116	Exp II	annexin 4	21248247	P09525	ANXA4 (P09525; ANXA4_HUMAN) Annexin A4	annexin_A4 ANXA4	12	GCT_tissues	0.576291	NTV	NTV	NTV	NTV
Q117	Exp II	serum amyloid A|serum amyloid A (SAA)|SAA	21840418|24859250	P0DJI8	SAA1 (P0DJI8; SAA1_HUMAN) Serum amyloid A-1 protein	serum_amyloid_A-1 SAA1	1	SAA2	0.76978	NTV	FTV	NTV	NTV
Q117	Exp II	serum amyloid A|serum amyloid A (SAA)|SAA	21840418|24859250	P0DJI8	SAA1 (P0DJI8; SAA1_HUMAN) Serum amyloid A-1 protein	serum_amyloid_A-1 SAA1	2	(SAA1)	0.709056	FTV	FTV	FTV	FTV
Q117	Exp II	serum amyloid A|serum amyloid A (SAA)|SAA	21840418|24859250	P0DJI8	SAA1 (P0DJI8; SAA1_HUMAN) Serum amyloid A-1 protein	serum_amyloid_A-1 SAA1	3	sAA1	0.670937	FTV	FTV	FTV	FTV
Q117	Exp II	serum amyloid A|serum amyloid A (SAA)|SAA	21840418|24859250	P0DJI8	SAA1 (P0DJI8; SAA1_HUMAN) Serum amyloid A-1 protein	serum_amyloid_A-1 SAA1	4	(SAA4)	0.659158	NTV	NTV	NTV	NTV
Q117	Exp II	serum amyloid A|serum amyloid A (SAA)|SAA	21840418|24859250	P0DJI8	SAA1 (P0DJI8; SAA1_HUMAN) Serum amyloid A-1 protein	serum_amyloid_A-1 SAA1	5	serum_amyloid_A1	0.657842	FTV	FTV	FTV	FTV
Q117	Exp II	serum amyloid A|serum amyloid A (SAA)|SAA	21840418|24859250	P0DJI8	SAA1 (P0DJI8; SAA1_HUMAN) Serum amyloid A-1 protein	serum_amyloid_A-1 SAA1	6	sAA3	0.64606	NTV	NTV	NTV	NTV
Q117	Exp II	serum amyloid A|serum amyloid A (SAA)|SAA	21840418|24859250	P0DJI8	SAA1 (P0DJI8; SAA1_HUMAN) Serum amyloid A-1 protein	serum_amyloid_A-1 SAA1	7	SAA3	0.640709	NTV	NTV	NTV	NTV
Q117	Exp II	serum amyloid A|serum amyloid A (SAA)|SAA	21840418|24859250	P0DJI8	SAA1 (P0DJI8; SAA1_HUMAN) Serum amyloid A-1 protein	serum_amyloid_A-1 SAA1	8	SAA_isoforms	0.63975	NTV	PTV	NTV	PTV
Q117	Exp II	serum amyloid A|serum amyloid A (SAA)|SAA	21840418|24859250	P0DJI8	SAA1 (P0DJI8; SAA1_HUMAN) Serum amyloid A-1 protein	serum_amyloid_A-1 SAA1	9	serum_amyloid_P-component	0.635006	NTV	PTV	PTV	PTV
Q117	Exp II	serum amyloid A|serum amyloid A (SAA)|SAA	21840418|24859250	P0DJI8	SAA1 (P0DJI8; SAA1_HUMAN) Serum amyloid A-1 protein	serum_amyloid_A-1 SAA1	10	serum_amyloid_protein	0.631223	NTV	PTV	PTV	PTV
Q117	Exp II	serum amyloid A|serum amyloid A (SAA)|SAA	21840418|24859250	P0DJI8	SAA1 (P0DJI8; SAA1_HUMAN) Serum amyloid A-1 protein	serum_amyloid_A-1 SAA1	11	SAA4	0.62772	NTV	NTV	NTV	NTV
Q117	Exp II	serum amyloid A|serum amyloid A (SAA)|SAA	21840418|24859250	P0DJI8	SAA1 (P0DJI8; SAA1_HUMAN) Serum amyloid A-1 protein	serum_amyloid_A-1 SAA1	12	S100_calcium-binding_protein_A8	0.623672	NTV	NTV	NTV	NTV
Q118	Exp II	heat shock protein 70 KDa	21938407	P0DMV8	HSPA1A (P0DMV8; HS71A_HUMAN) Heat shock 70 kDa protein 1A	heat_shock_protein HSPA1A	1	HSP70	0.80399	NTV	PTV	NTV	NTV
Q118	Exp II	heat shock protein 70 KDa	21938407	P0DMV8	HSPA1A (P0DMV8; HS71A_HUMAN) Heat shock 70 kDa protein 1A	heat_shock_protein HSPA1A	2	heat_shock_proteins	0.796361	PTV	PTV	PTV	PTV
Q118	Exp II	heat shock protein 70 KDa	21938407	P0DMV8	HSPA1A (P0DMV8; HS71A_HUMAN) Heat shock 70 kDa protein 1A	heat_shock_protein HSPA1A	3	hsp	0.778102	PTV	PTV	PTV	PTV
Q118	Exp II	heat shock protein 70 KDa	21938407	P0DMV8	HSPA1A (P0DMV8; HS71A_HUMAN) Heat shock 70 kDa protein 1A	heat_shock_protein HSPA1A	4	heat-shock_protein	0.764475	PTV	PTV	PTV	PTV
Q118	Exp II	heat shock protein 70 KDa	21938407	P0DMV8	HSPA1A (P0DMV8; HS71A_HUMAN) Heat shock 70 kDa protein 1A	heat_shock_protein HSPA1A	5	heat-shock_proteins	0.759045	PTV	PTV	PTV	PTV
Q118	Exp II	heat shock protein 70 KDa	21938407	P0DMV8	HSPA1A (P0DMV8; HS71A_HUMAN) Heat shock 70 kDa protein 1A	heat_shock_protein HSPA1A	6	HSP90	0.748919	NTV	NTV	NTV	NTV
Q118	Exp II	heat shock protein 70 KDa	21938407	P0DMV8	HSPA1A (P0DMV8; HS71A_HUMAN) Heat shock 70 kDa protein 1A	heat_shock_protein HSPA1A	7	HSPs	0.748404	NTV	PTV	PTV	PTV
Q118	Exp II	heat shock protein 70 KDa	21938407	P0DMV8	HSPA1A (P0DMV8; HS71A_HUMAN) Heat shock 70 kDa protein 1A	heat_shock_protein HSPA1A	8	hSP70	0.748002	NTV	PTV	NTV	NTV
Q118	Exp II	heat shock protein 70 KDa	21938407	P0DMV8	HSPA1A (P0DMV8; HS71A_HUMAN) Heat shock 70 kDa protein 1A	heat_shock_protein HSPA1A	9	Hsp	0.742104	PTV	PTV	PTV	PTV
Q118	Exp II	heat shock protein 70 KDa	21938407	P0DMV8	HSPA1A (P0DMV8; HS71A_HUMAN) Heat shock 70 kDa protein 1A	heat_shock_protein HSPA1A	10	heat_shock	0.741914	NTV	NTV	PTV	PTV
Q118	Exp II	heat shock protein 70 KDa	21938407	P0DMV8	HSPA1A (P0DMV8; HS71A_HUMAN) Heat shock 70 kDa protein 1A	heat_shock_protein HSPA1A	11	Hsp_expression	0.738266	PTV	PTV	PTV	PTV
Q118	Exp II	heat shock protein 70 KDa	21938407	P0DMV8	HSPA1A (P0DMV8; HS71A_HUMAN) Heat shock 70 kDa protein 1A	heat_shock_protein HSPA1A	12	heat_shock_protein_(HSP)	0.735143	PTV	PTV	PTV	PTV
Q119	Exp II	heat shock protein 70 KDa	21938407	P0DMV9	HSPA1B (P0DMV9; HS71B_HUMAN) Heat shock 70 kDa protein 1B	heat_shock_protein HSPA1B	1	heat_shock_proteins	0.754384	PTV	PTV	PTV	PTV
Q119	Exp II	heat shock protein 70 KDa	21938407	P0DMV9	HSPA1B (P0DMV9; HS71B_HUMAN) Heat shock 70 kDa protein 1B	heat_shock_protein HSPA1B	2	HSPA1A	0.739586	NTV	NTV	NTV	NTV
Q119	Exp II	heat shock protein 70 KDa	21938407	P0DMV9	HSPA1B (P0DMV9; HS71B_HUMAN) Heat shock 70 kDa protein 1B	heat_shock_protein HSPA1B	3	HSP70	0.729801	NTV	PTV	NTV	NTV
Q119	Exp II	heat shock protein 70 KDa	21938407	P0DMV9	HSPA1B (P0DMV9; HS71B_HUMAN) Heat shock 70 kDa protein 1B	heat_shock_protein HSPA1B	4	heat-shock_protein	0.729654	PTV	PTV	PTV	PTV
Q119	Exp II	heat shock protein 70 KDa	21938407	P0DMV9	HSPA1B (P0DMV9; HS71B_HUMAN) Heat shock 70 kDa protein 1B	heat_shock_protein HSPA1B	5	heat-shock_proteins	0.719915	PTV	PTV	NTV	PTV
Q119	Exp II	heat shock protein 70 KDa	21938407	P0DMV9	HSPA1B (P0DMV9; HS71B_HUMAN) Heat shock 70 kDa protein 1B	heat_shock_protein HSPA1B	6	heat_shock_protein_(HSP)	0.697674	PTV	PTV	PTV	PTV
Q119	Exp II	heat shock protein 70 KDa	21938407	P0DMV9	HSPA1B (P0DMV9; HS71B_HUMAN) Heat shock 70 kDa protein 1B	heat_shock_protein HSPA1B	7	hSP70	0.694142	NTV	PTV	NTV	NTV
Q119	Exp II	heat shock protein 70 KDa	21938407	P0DMV9	HSPA1B (P0DMV9; HS71B_HUMAN) Heat shock 70 kDa protein 1B	heat_shock_protein HSPA1B	8	HSPA1L	0.69207	NTV	NTV	NTV	NTV
Q119	Exp II	heat shock protein 70 KDa	21938407	P0DMV9	HSPA1B (P0DMV9; HS71B_HUMAN) Heat shock 70 kDa protein 1B	heat_shock_protein HSPA1B	9	hsp	0.691836	PTV	PTV	PTV	PTV
Q119	Exp II	heat shock protein 70 KDa	21938407	P0DMV9	HSPA1B (P0DMV9; HS71B_HUMAN) Heat shock 70 kDa protein 1B	heat_shock_protein HSPA1B	10	HSPs	0.689687	PTV	PTV	PTV	PTV
Q119	Exp II	heat shock protein 70 KDa	21938407	P0DMV9	HSPA1B (P0DMV9; HS71B_HUMAN) Heat shock 70 kDa protein 1B	heat_shock_protein HSPA1B	11	HSP70_family	0.685874	NTV	PTV	NTV	NTV
Q119	Exp II	heat shock protein 70 KDa	21938407	P0DMV9	HSPA1B (P0DMV9; HS71B_HUMAN) Heat shock 70 kDa protein 1B	heat_shock_protein HSPA1B	12	Hsps	0.681596	PTV	PTV	PTV	PTV
Q120	Exp II	myosin regulatory light 2	21248247	P10916	MYL2 (P10916; MLRV_HUMAN) Myosin regulatory light chain 2, ventricular/cardiac muscle isoform	myosin_regulatory_light_chain	1	regulatory_light_chain	0.839413	NTV	PTV	NTV	PTV
Q120	Exp II	myosin regulatory light 2	21248247	P10916	MYL2 (P10916; MLRV_HUMAN) Myosin regulatory light chain 2, ventricular/cardiac muscle isoform	myosin_regulatory_light_chain	2	(RLC)	0.829133	NTV	PTV	NTV	PTV
Q120	Exp II	myosin regulatory light 2	21248247	P10916	MYL2 (P10916; MLRV_HUMAN) Myosin regulatory light chain 2, ventricular/cardiac muscle isoform	myosin_regulatory_light_chain	3	myosin_light_chain	0.825139	NTV	FTV	PTV	PTV
Q120	Exp II	myosin regulatory light 2	21248247	P10916	MYL2 (P10916; MLRV_HUMAN) Myosin regulatory light chain 2, ventricular/cardiac muscle isoform	myosin_regulatory_light_chain	4	(MRLC)	0.768057	FTV	FTV	FTV	FTV
Q120	Exp II	myosin regulatory light 2	21248247	P10916	MYL2 (P10916; MLRV_HUMAN) Myosin regulatory light chain 2, ventricular/cardiac muscle isoform	myosin_regulatory_light_chain	5	RLC_phosphorylation	0.76424	NTV	PTV	NTV	NTV
Q120	Exp II	myosin regulatory light 2	21248247	P10916	MYL2 (P10916; MLRV_HUMAN) Myosin regulatory light chain 2, ventricular/cardiac muscle isoform	myosin_regulatory_light_chain	6	nonmuscle_cells	0.758614	NTV	NTV	NTV	NTV
Q120	Exp II	myosin regulatory light 2	21248247	P10916	MYL2 (P10916; MLRV_HUMAN) Myosin regulatory light chain 2, ventricular/cardiac muscle isoform	myosin_regulatory_light_chain	7	myosin_phosphatase	0.747726	NTV	NTV	NTV	NTV
Q120	Exp II	myosin regulatory light 2	21248247	P10916	MYL2 (P10916; MLRV_HUMAN) Myosin regulatory light chain 2, ventricular/cardiac muscle isoform	myosin_regulatory_light_chain	8	regulatory_light_chains	0.745191	NTV	PTV	PTV	PTV
Q120	Exp II	myosin regulatory light 2	21248247	P10916	MYL2 (P10916; MLRV_HUMAN) Myosin regulatory light chain 2, ventricular/cardiac muscle isoform	myosin_regulatory_light_chain	9	myosin_light_chain_phosphatase	0.742585	NTV	NTV	PTV	NTV
Q120	Exp II	myosin regulatory light 2	21248247	P10916	MYL2 (P10916; MLRV_HUMAN) Myosin regulatory light chain 2, ventricular/cardiac muscle isoform	myosin_regulatory_light_chain	10	actin-myosin_interaction	0.739326	NTV	NTV	NTV	NTV
Q120	Exp II	myosin regulatory light 2	21248247	P10916	MYL2 (P10916; MLRV_HUMAN) Myosin regulatory light chain 2, ventricular/cardiac muscle isoform	myosin_regulatory_light_chain	11	myosin	0.739153	NTV	NTV	PTV	NTV
Q120	Exp II	myosin regulatory light 2	21248247	P10916	MYL2 (P10916; MLRV_HUMAN) Myosin regulatory light chain 2, ventricular/cardiac muscle isoform	myosin_regulatory_light_chain	12	regulatory_myosin_light_chain	0.733085	FTV	FTV	FTV	PTV
Q121	Exp II	GP1BB|glycoprotein Ib β-polypeptide (GP1BB)	21420725	P13224	GP1BB (P13224; GP1BB_HUMAN) Platelet glycoprotein Ib beta chain	platelet_glycoprotein_Ib	1	glycoprotein_Ib	0.838405	PTV	FTV	PTV	PTV
Q121	Exp II	GP1BB|glycoprotein Ib β-polypeptide (GP1BB)	21420725	P13224	GP1BB (P13224; GP1BB_HUMAN) Platelet glycoprotein Ib beta chain	platelet_glycoprotein_Ib	2	A1_domain	0.825937	NTV	NTV	NTV	NTV
Q121	Exp II	GP1BB|glycoprotein Ib β-polypeptide (GP1BB)	21420725	P13224	GP1BB (P13224; GP1BB_HUMAN) Platelet glycoprotein Ib beta chain	platelet_glycoprotein_Ib	3	botrocetin	0.820826	NTV	NTV	NTV	NTV
Q121	Exp II	GP1BB|glycoprotein Ib β-polypeptide (GP1BB)	21420725	P13224	GP1BB (P13224; GP1BB_HUMAN) Platelet glycoprotein Ib beta chain	platelet_glycoprotein_Ib	4	multimer_size	0.809539	NTV	NTV	NTV	NTV
Q121	Exp II	GP1BB|glycoprotein Ib β-polypeptide (GP1BB)	21420725	P13224	GP1BB (P13224; GP1BB_HUMAN) Platelet glycoprotein Ib beta chain	platelet_glycoprotein_Ib	5	factor_(VWF)	0.809069	NTV	NTV	NTV	NTV
Q121	Exp II	GP1BB|glycoprotein Ib β-polypeptide (GP1BB)	21420725	P13224	GP1BB (P13224; GP1BB_HUMAN) Platelet glycoprotein Ib beta chain	platelet_glycoprotein_Ib	6	von_Willebrand_factor_(VWF)	0.807947	NTV	NTV	NTV	NTV
Q121	Exp II	GP1BB|glycoprotein Ib β-polypeptide (GP1BB)	21420725	P13224	GP1BB (P13224; GP1BB_HUMAN) Platelet glycoprotein Ib beta chain	platelet_glycoprotein_Ib	7	plasma_VWF	0.799957	NTV	NTV	NTV	NTV
Q121	Exp II	GP1BB|glycoprotein Ib β-polypeptide (GP1BB)	21420725	P13224	GP1BB (P13224; GP1BB_HUMAN) Platelet glycoprotein Ib beta chain	platelet_glycoprotein_Ib	8	von_Willebrand_Factor_(VWF)	0.7997	NTV	NTV	NTV	NTV
Q121	Exp II	GP1BB|glycoprotein Ib β-polypeptide (GP1BB)	21420725	P13224	GP1BB (P13224; GP1BB_HUMAN) Platelet glycoprotein Ib beta chain	platelet_glycoprotein_Ib	9	platelet_binding	0.79827	NTV	NTV	PTV	NTV
Q121	Exp II	GP1BB|glycoprotein Ib β-polypeptide (GP1BB)	21420725	P13224	GP1BB (P13224; GP1BB_HUMAN) Platelet glycoprotein Ib beta chain	platelet_glycoprotein_Ib	10	mediates_platelet_adhesion	0.798199	NTV	NTV	PTV	NTV
Q121	Exp II	GP1BB|glycoprotein Ib β-polypeptide (GP1BB)	21420725	P13224	GP1BB (P13224; GP1BB_HUMAN) Platelet glycoprotein Ib beta chain	platelet_glycoprotein_Ib	11	glycoprotein_Ibalpha	0.797945	NTV	FTV	PTV	PTV
Q121	Exp II	GP1BB|glycoprotein Ib β-polypeptide (GP1BB)	21420725	P13224	GP1BB (P13224; GP1BB_HUMAN) Platelet glycoprotein Ib beta chain	platelet_glycoprotein_Ib	12	platelet_receptor	0.796684	NTV	PTV	PTV	NTV
Q122	Exp II	GP1BB|glycoprotein Ib β-polypeptide (GP1BB)	21420725	P13224	GP1BB (P13224; GP1BB_HUMAN) Platelet glycoprotein Ib beta chain	platelet_GPIb	1	glycoprotein_Ib	0.842955	PTV	FTV	FTV	FTV
Q122	Exp II	GP1BB|glycoprotein Ib β-polypeptide (GP1BB)	21420725	P13224	GP1BB (P13224; GP1BB_HUMAN) Platelet glycoprotein Ib beta chain	platelet_GPIb	2	GPIb	0.832952	PTV	FTV	FTV	FTV
Q122	Exp II	GP1BB|glycoprotein Ib β-polypeptide (GP1BB)	21420725	P13224	GP1BB (P13224; GP1BB_HUMAN) Platelet glycoprotein Ib beta chain	platelet_GPIb	3	VWF_binding_to	0.821954	NTV	NTV	NTV	NTV
Q122	Exp II	GP1BB|glycoprotein Ib β-polypeptide (GP1BB)	21420725	P13224	GP1BB (P13224; GP1BB_HUMAN) Platelet glycoprotein Ib beta chain	platelet_GPIb	4	botrocetin	0.817105	NTV	NTV	NTV	NTV
Q122	Exp II	GP1BB|glycoprotein Ib β-polypeptide (GP1BB)	21420725	P13224	GP1BB (P13224; GP1BB_HUMAN) Platelet glycoprotein Ib beta chain	platelet_GPIb	5	platelet_binding	0.812249	NTV	NTV	NTV	NTV
Q122	Exp II	GP1BB|glycoprotein Ib β-polypeptide (GP1BB)	21420725	P13224	GP1BB (P13224; GP1BB_HUMAN) Platelet glycoprotein Ib beta chain	platelet_GPIb	6	sheared_blood_samples	0.810948	NTV	NTV	NTV	NTV
Q122	Exp II	GP1BB|glycoprotein Ib β-polypeptide (GP1BB)	21420725	P13224	GP1BB (P13224; GP1BB_HUMAN) Platelet glycoprotein Ib beta chain	platelet_GPIb	7	platelet_receptor	0.805073	NTV	PTV	PTV	NTV
Q122	Exp II	GP1BB|glycoprotein Ib β-polypeptide (GP1BB)	21420725	P13224	GP1BB (P13224; GP1BB_HUMAN) Platelet glycoprotein Ib beta chain	platelet_GPIb	8	activated_platelet	0.797141	NTV	NTV	NTV	NTV
Q122	Exp II	GP1BB|glycoprotein Ib β-polypeptide (GP1BB)	21420725	P13224	GP1BB (P13224; GP1BB_HUMAN) Platelet glycoprotein Ib beta chain	platelet_GPIb	9	GPIIb/IIIa	0.792845	NTV	NTV	NTV	NTV
Q122	Exp II	GP1BB|glycoprotein Ib β-polypeptide (GP1BB)	21420725	P13224	GP1BB (P13224; GP1BB_HUMAN) Platelet glycoprotein Ib beta chain	platelet_GPIb	10	platelet_glycoprotein_Ib	0.789666	PTV	FTV	FTV	FTV
Q122	Exp II	GP1BB|glycoprotein Ib β-polypeptide (GP1BB)	21420725	P13224	GP1BB (P13224; GP1BB_HUMAN) Platelet glycoprotein Ib beta chain	platelet_GPIb	11	under_high_shear	0.789388	NTV	NTV	NTV	NTV
Q122	Exp II	GP1BB|glycoprotein Ib β-polypeptide (GP1BB)	21420725	P13224	GP1BB (P13224; GP1BB_HUMAN) Platelet glycoprotein Ib beta chain	platelet_GPIb	12	ristocetin	0.78731	NTV	NTV	NTV	NTV
Q123	Exp II	MMP9	22738689	P14780	MMP9 (P14780; MMP9_HUMAN) Matrix metalloproteinase-9	metalloproteinase-9 MMP9	1	MMP-9	0.848964	FTV	FTV	FTV	FTV
Q123	Exp II	MMP9	22738689	P14780	MMP9 (P14780; MMP9_HUMAN) Matrix metalloproteinase-9	metalloproteinase-9 MMP9	2	MMP2	0.844575	NTV	NTV	NTV	NTV
Q123	Exp II	MMP9	22738689	P14780	MMP9 (P14780; MMP9_HUMAN) Matrix metalloproteinase-9	metalloproteinase-9 MMP9	3	MMP-2_MMP-9	0.841969	PTV	PTV	PTV	PTV
Q123	Exp II	MMP9	22738689	P14780	MMP9 (P14780; MMP9_HUMAN) Matrix metalloproteinase-9	metalloproteinase-9 MMP9	4	MMP-2	0.84049	NTV	NTV	NTV	NTV
Q123	Exp II	MMP9	22738689	P14780	MMP9 (P14780; MMP9_HUMAN) Matrix metalloproteinase-9	metalloproteinase-9 MMP9	5	matrix_metalloproteinase-2	0.838431	NTV	NTV	NTV	NTV
Q123	Exp II	MMP9	22738689	P14780	MMP9 (P14780; MMP9_HUMAN) Matrix metalloproteinase-9	metalloproteinase-9 MMP9	6	matrix_metalloproteinase_-2	0.836566	NTV	NTV	NTV	NTV
Q123	Exp II	MMP9	22738689	P14780	MMP9 (P14780; MMP9_HUMAN) Matrix metalloproteinase-9	metalloproteinase-9 MMP9	7	matrix_metalloproteinase	0.834263	NTV	PTV	PTV	PTV
Q123	Exp II	MMP9	22738689	P14780	MMP9 (P14780; MMP9_HUMAN) Matrix metalloproteinase-9	metalloproteinase-9 MMP9	8	MMP_expression	0.832584	NTV	PTV	NTV	PTV
Q123	Exp II	MMP9	22738689	P14780	MMP9 (P14780; MMP9_HUMAN) Matrix metalloproteinase-9	metalloproteinase-9 MMP9	9	matrix_metalloproteinase_9	0.827891	PTV	FTV	FTV	FTV
Q123	Exp II	MMP9	22738689	P14780	MMP9 (P14780; MMP9_HUMAN) Matrix metalloproteinase-9	metalloproteinase-9 MMP9	10	matrix_metalloproteinase_2	0.827821	NTV	NTV	NTV	NTV
Q123	Exp II	MMP9	22738689	P14780	MMP9 (P14780; MMP9_HUMAN) Matrix metalloproteinase-9	metalloproteinase-9 MMP9	11	tissue_inhibitor	0.823545	NTV	NTV	NTV	NTV
Q123	Exp II	MMP9	22738689	P14780	MMP9 (P14780; MMP9_HUMAN) Matrix metalloproteinase-9	metalloproteinase-9 MMP9	12	metalloproteinase-2	0.82284	NTV	NTV	NTV	NTV
Q124	Exp II	BPI|bactericidal/permeability-increasing protein	23020738	P17213	BPI (P17213; BPI_HUMAN) Bactericidal permeability-increasing protein	bactericidal_permeability-increasing BPI	1	rtCATH_1	0.608512	NTV	NTV	NTV	NTV
Q124	Exp II	BPI|bactericidal/permeability-increasing protein	23020738	P17213	BPI (P17213; BPI_HUMAN) Bactericidal permeability-increasing protein	bactericidal_permeability-increasing BPI	2	cod_BPI/LBP	0.6045	PTV	PTV	PTV	PTV
Q124	Exp II	BPI|bactericidal/permeability-increasing protein	23020738	P17213	BPI (P17213; BPI_HUMAN) Bactericidal permeability-increasing protein	bactericidal_permeability-increasing BPI	3	AiCTL5	0.604406	NTV	NTV	NTV	NTV
Q124	Exp II	BPI|bactericidal/permeability-increasing protein	23020738	P17213	BPI (P17213; BPI_HUMAN) Bactericidal permeability-increasing protein	bactericidal_permeability-increasing BPI	4	CsBPI	0.586602	PTV	PTV	PTV	NTV
Q124	Exp II	BPI|bactericidal/permeability-increasing protein	23020738	P17213	BPI (P17213; BPI_HUMAN) Bactericidal permeability-increasing protein	bactericidal_permeability-increasing BPI	5	bactericidal/permeability-increasing_protein_(BPI)have_endured	0.584928	PTV	PTV	PTV	PTV
Q124	Exp II	BPI|bactericidal/permeability-increasing protein	23020738	P17213	BPI (P17213; BPI_HUMAN) Bactericidal permeability-increasing protein	bactericidal_permeability-increasing BPI	6	Okinawa_T_flavoviridis	0.578344	NTV	NTV	NTV	NTV
Q124	Exp II	BPI|bactericidal/permeability-increasing protein	23020738	P17213	BPI (P17213; BPI_HUMAN) Bactericidal permeability-increasing protein	bactericidal_permeability-increasing BPI	7	LPS_binding_domain	0.576016	NTV	PTV	NTV	NTV
Q124	Exp II	BPI|bactericidal/permeability-increasing protein	23020738	P17213	BPI (P17213; BPI_HUMAN) Bactericidal permeability-increasing protein	bactericidal_permeability-increasing BPI	8	big_defensin	0.574176	NTV	NTV	NTV	NTV
Q124	Exp II	BPI|bactericidal/permeability-increasing protein	23020738	P17213	BPI (P17213; BPI_HUMAN) Bactericidal permeability-increasing protein	bactericidal_permeability-increasing BPI	9	AiCTL-6	0.573502	NTV	NTV	NTV	NTV
Q124	Exp II	BPI|bactericidal/permeability-increasing protein	23020738	P17213	BPI (P17213; BPI_HUMAN) Bactericidal permeability-increasing protein	bactericidal_permeability-increasing BPI	10	BPI/LBP	0.572951	PTV	FTV	PTV	PTV
Q124	Exp II	BPI|bactericidal/permeability-increasing protein	23020738	P17213	BPI (P17213; BPI_HUMAN) Bactericidal permeability-increasing protein	bactericidal_permeability-increasing BPI	11	SsALF	0.572945	NTV	NTV	NTV	NTV
Q124	Exp II	BPI|bactericidal/permeability-increasing protein	23020738	P17213	BPI (P17213; BPI_HUMAN) Bactericidal permeability-increasing protein	bactericidal_permeability-increasing BPI	12	PtCrustin3	0.572848	NTV	NTV	NTV	NTV
Q125	Exp II	BPI|bactericidal/permeability-increasing protein	23020738	P17213	BPI (P17213; BPI_HUMAN) Bactericidal permeability-increasing protein	bactericidal_permeability-increasing_protein BPI	1	bactericidal/permeability-increasing_protein_(BPI)have_endured	0.655491	PTV	PTV	PTV	PTV
Q125	Exp II	BPI|bactericidal/permeability-increasing protein	23020738	P17213	BPI (P17213; BPI_HUMAN) Bactericidal permeability-increasing protein	bactericidal_permeability-increasing_protein BPI	2	CsBPI	0.619832	NTV	PTV	PTV	NTV
Q125	Exp II	BPI|bactericidal/permeability-increasing protein	23020738	P17213	BPI (P17213; BPI_HUMAN) Bactericidal permeability-increasing protein	bactericidal_permeability-increasing_protein BPI	3	bactericidal/permeability-increasing_protein	0.619207	FTV	FTV	FTV	PTV
Q125	Exp II	BPI|bactericidal/permeability-increasing protein	23020738	P17213	BPI (P17213; BPI_HUMAN) Bactericidal permeability-increasing protein	bactericidal_permeability-increasing_protein BPI	4	BPI/LBP	0.608902	PTV	FTV	PTV	PTV
Q125	Exp II	BPI|bactericidal/permeability-increasing protein	23020738	P17213	BPI (P17213; BPI_HUMAN) Bactericidal permeability-increasing protein	bactericidal_permeability-increasing_protein BPI	5	PGRP-Iα	0.581061	NTV	NTV	NTV	NTV
Q125	Exp II	BPI|bactericidal/permeability-increasing protein	23020738	P17213	BPI (P17213; BPI_HUMAN) Bactericidal permeability-increasing protein	bactericidal_permeability-increasing_protein BPI	6	recombinant_bovine_wild	0.58051	NTV	NTV	NTV	NTV
Q125	Exp II	BPI|bactericidal/permeability-increasing protein	23020738	P17213	BPI (P17213; BPI_HUMAN) Bactericidal permeability-increasing protein	bactericidal_permeability-increasing_protein BPI	7	lipopolysaccharide-binding_protein	0.576784	NTV	FTV	NTV	NTV
Q125	Exp II	BPI|bactericidal/permeability-increasing protein	23020738	P17213	BPI (P17213; BPI_HUMAN) Bactericidal permeability-increasing protein	bactericidal_permeability-increasing_protein BPI	8	LPS-binding_protein_(LBP)	0.575852	NTV	FTV	NTV	NTV
Q125	Exp II	BPI|bactericidal/permeability-increasing protein	23020738	P17213	BPI (P17213; BPI_HUMAN) Bactericidal permeability-increasing protein	bactericidal_permeability-increasing_protein BPI	9	lipopolysaccharide_-binding	0.574492	NTV	PTV	NTV	NTV
Q125	Exp II	BPI|bactericidal/permeability-increasing protein	23020738	P17213	BPI (P17213; BPI_HUMAN) Bactericidal permeability-increasing protein	bactericidal_permeability-increasing_protein BPI	10	LPS-binding	0.570666	NTV	PTV	NTV	NTV
Q125	Exp II	BPI|bactericidal/permeability-increasing protein	23020738	P17213	BPI (P17213; BPI_HUMAN) Bactericidal permeability-increasing protein	bactericidal_permeability-increasing_protein BPI	11	OMP_P6	0.56753	NTV	NTV	NTV	NTV
Q125	Exp II	BPI|bactericidal/permeability-increasing protein	23020738	P17213	BPI (P17213; BPI_HUMAN) Bactericidal permeability-increasing protein	bactericidal_permeability-increasing_protein BPI	12	CAP18/LL-37	0.563074	NTV	NTV	NTV	NTV
Q126	Exp II	EGR1	23468932	P18146	EGR1 (P18146; EGR1_HUMAN) Early growth response protein 1	early_growth_response-1 EGR1	1	(Egr-1)	0.748489	FTV	FTV	FTV	FTV
Q126	Exp II	EGR1	23468932	P18146	EGR1 (P18146; EGR1_HUMAN) Early growth response protein 1	early_growth_response-1 EGR1	2	Egr-1	0.741139	FTV	FTV	FTV	FTV
Q126	Exp II	EGR1	23468932	P18146	EGR1 (P18146; EGR1_HUMAN) Early growth response protein 1	early_growth_response-1 EGR1	3	egr-1	0.718832	FTV	FTV	FTV	FTV
Q126	Exp II	EGR1	23468932	P18146	EGR1 (P18146; EGR1_HUMAN) Early growth response protein 1	early_growth_response-1 EGR1	4	EGR-1	0.718637	FTV	FTV	FTV	FTV
Q126	Exp II	EGR1	23468932	P18146	EGR1 (P18146; EGR1_HUMAN) Early growth response protein 1	early_growth_response-1 EGR1	5	transactivates	0.710133	NTV	NTV	NTV	NTV
Q126	Exp II	EGR1	23468932	P18146	EGR1 (P18146; EGR1_HUMAN) Early growth response protein 1	early_growth_response-1 EGR1	6	its_downstream_target_genes	0.709428	NTV	NTV	NTV	NTV
Q126	Exp II	EGR1	23468932	P18146	EGR1 (P18146; EGR1_HUMAN) Early growth response protein 1	early_growth_response-1 EGR1	7	activator_protein_1	0.708387	NTV	NTV	NTV	NTV
Q126	Exp II	EGR1	23468932	P18146	EGR1 (P18146; EGR1_HUMAN) Early growth response protein 1	early_growth_response-1 EGR1	8	transcriptional_factor	0.708267	NTV	NTV	NTV	NTV
Q126	Exp II	EGR1	23468932	P18146	EGR1 (P18146; EGR1_HUMAN) Early growth response protein 1	early_growth_response-1 EGR1	9	its_target_gene	0.706617	NTV	NTV	NTV	NTV
Q126	Exp II	EGR1	23468932	P18146	EGR1 (P18146; EGR1_HUMAN) Early growth response protein 1	early_growth_response-1 EGR1	10	target_genes_such_as	0.705013	NTV	NTV	NTV	NTV
Q126	Exp II	EGR1	23468932	P18146	EGR1 (P18146; EGR1_HUMAN) Early growth response protein 1	early_growth_response-1 EGR1	11	Egr-1_expression	0.701173	PTV	PTV	PTV	PTV
Q126	Exp II	EGR1	23468932	P18146	EGR1 (P18146; EGR1_HUMAN) Early growth response protein 1	early_growth_response-1 EGR1	12	EGR1_expression	0.698097	PTV	PTV	PTV	PTV
Q127	Exp II	vinculin	22197968|23429260	P18206	VCL (P18206; VINC_HUMAN) Vinculin	vinculin VCL	1	talin	0.674633	NTV	NTV	NTV	NTV
Q127	Exp II	vinculin	22197968|23429260	P18206	VCL (P18206; VINC_HUMAN) Vinculin	vinculin VCL	2	focal_adhesions	0.674589	NTV	NTV	NTV	NTV
Q127	Exp II	vinculin	22197968|23429260	P18206	VCL (P18206; VINC_HUMAN) Vinculin	vinculin VCL	3	focal_contacts	0.674279	NTV	NTV	NTV	NTV
Q127	Exp II	vinculin	22197968|23429260	P18206	VCL (P18206; VINC_HUMAN) Vinculin	vinculin VCL	4	at_focal_adhesions	0.671802	NTV	NTV	NTV	NTV
Q127	Exp II	vinculin	22197968|23429260	P18206	VCL (P18206; VINC_HUMAN) Vinculin	vinculin VCL	5	focal_adhesion_proteins	0.665191	NTV	NTV	NTV	NTV
Q127	Exp II	vinculin	22197968|23429260	P18206	VCL (P18206; VINC_HUMAN) Vinculin	vinculin VCL	6	cell_spreading	0.643537	NTV	NTV	NTV	NTV
Q127	Exp II	vinculin	22197968|23429260	P18206	VCL (P18206; VINC_HUMAN) Vinculin	vinculin VCL	7	paxillin	0.642298	NTV	NTV	NTV	NTV
Q127	Exp II	vinculin	22197968|23429260	P18206	VCL (P18206; VINC_HUMAN) Vinculin	vinculin VCL	8	focal_adhesion_formation	0.639792	NTV	NTV	NTV	NTV
Q127	Exp II	vinculin	22197968|23429260	P18206	VCL (P18206; VINC_HUMAN) Vinculin	vinculin VCL	9	motile_cells	0.638365	NTV	NTV	NTV	NTV
Q127	Exp II	vinculin	22197968|23429260	P18206	VCL (P18206; VINC_HUMAN) Vinculin	vinculin VCL	10	actin_fibers	0.634993	NTV	NTV	NTV	NTV
Q127	Exp II	vinculin	22197968|23429260	P18206	VCL (P18206; VINC_HUMAN) Vinculin	vinculin VCL	11	focal_adhesion	0.632141	NTV	NTV	NTV	NTV
Q127	Exp II	vinculin	22197968|23429260	P18206	VCL (P18206; VINC_HUMAN) Vinculin	vinculin VCL	12	adhesion_sites	0.631558	NTV	NTV	NTV	NTV
Q128	Exp II	filamin A	23429260	P21333	FLNA (P21333; FLNA_HUMAN) Filamin-A	filamin-A FLNA	1	filamin_A	0.69811	FTV	FTV	FTV	PTV
Q128	Exp II	filamin A	23429260	P21333	FLNA (P21333; FLNA_HUMAN) Filamin-A	filamin-A FLNA	2	filamin_A_(FLNA)	0.645662	FTV	FTV	FTV	FTV
Q128	Exp II	filamin A	23429260	P21333	FLNA (P21333; FLNA_HUMAN) Filamin-A	filamin-A FLNA	3	filamin	0.623283	NTV	PTV	PTV	PTV
Q128	Exp II	filamin A	23429260	P21333	FLNA (P21333; FLNA_HUMAN) Filamin-A	filamin-A FLNA	4	aFAP1L1	0.594744	NTV	NTV	NTV	NTV
Q128	Exp II	filamin A	23429260	P21333	FLNA (P21333; FLNA_HUMAN) Filamin-A	filamin-A FLNA	5	fLNA	0.592613	FTV	FTV	FTV	FTV
Q128	Exp II	filamin A	23429260	P21333	FLNA (P21333; FLNA_HUMAN) Filamin-A	filamin-A FLNA	6	actin-binding_domain	0.588149	NTV	NTV	NTV	NTV
Q128	Exp II	filamin A	23429260	P21333	FLNA (P21333; FLNA_HUMAN) Filamin-A	filamin-A FLNA	7	focal_adhesion_targeting	0.58734	NTV	NTV	NTV	NTV
Q128	Exp II	filamin A	23429260	P21333	FLNA (P21333; FLNA_HUMAN) Filamin-A	filamin-A FLNA	8	focal_adhesion_disassembly	0.581326	NTV	NTV	NTV	NTV
Q128	Exp II	filamin A	23429260	P21333	FLNA (P21333; FLNA_HUMAN) Filamin-A	filamin-A FLNA	9	focal_adhesion_localization	0.579505	NTV	NTV	NTV	NTV
Q128	Exp II	filamin A	23429260	P21333	FLNA (P21333; FLNA_HUMAN) Filamin-A	filamin-A FLNA	10	Filamin_A_(FLNA)	0.579015	FTV	FTV	FTV	FTV
Q128	Exp II	filamin A	23429260	P21333	FLNA (P21333; FLNA_HUMAN) Filamin-A	filamin-A FLNA	11	filopodia_formation	0.577674	NTV	NTV	NTV	NTV
Q128	Exp II	filamin A	23429260	P21333	FLNA (P21333; FLNA_HUMAN) Filamin-A	filamin-A FLNA	12	FLNa	0.576216	FTV	FTV	FTV	FTV
Q129	Exp II	thromboxane A2 receptor	24558106	P21731	TBXA2R (P21731; TA2R_HUMAN) Thromboxane A2 receptor	thromboxane_A2_receptor TBXA2R	1	thromboxane_A2_receptor_(TBXA2R)	0.702006	FTV	FTV	FTV	FTV
Q129	Exp II	thromboxane A2 receptor	24558106	P21731	TBXA2R (P21731; TA2R_HUMAN) Thromboxane A2 receptor	thromboxane_A2_receptor TBXA2R	2	CEP68	0.695055	NTV	NTV	NTV	NTV
Q129	Exp II	thromboxane A2 receptor	24558106	P21731	TBXA2R (P21731; TA2R_HUMAN) Thromboxane A2 receptor	thromboxane_A2_receptor TBXA2R	3	ALOX5_LTA4H	0.679423	NTV	NTV	NTV	NTV
Q129	Exp II	thromboxane A2 receptor	24558106	P21731	TBXA2R (P21731; TA2R_HUMAN) Thromboxane A2 receptor	thromboxane_A2_receptor TBXA2R	4	T924C	0.653201	NTV	NTV	NTV	NTV
Q129	Exp II	thromboxane A2 receptor	24558106	P21731	TBXA2R (P21731; TA2R_HUMAN) Thromboxane A2 receptor	thromboxane_A2_receptor TBXA2R	5	CYSLTR2	0.649982	NTV	NTV	NTV	NTV
Q129	Exp II	thromboxane A2 receptor	24558106	P21731	TBXA2R (P21731; TA2R_HUMAN) Thromboxane A2 receptor	thromboxane_A2_receptor TBXA2R	6	ALOX5	0.648942	NTV	NTV	NTV	NTV
Q129	Exp II	thromboxane A2 receptor	24558106	P21731	TBXA2R (P21731; TA2R_HUMAN) Thromboxane A2 receptor	thromboxane_A2_receptor TBXA2R	7	LTC4S	0.647687	NTV	NTV	NTV	NTV
Q129	Exp II	thromboxane A2 receptor	24558106	P21731	TBXA2R (P21731; TA2R_HUMAN) Thromboxane A2 receptor	thromboxane_A2_receptor TBXA2R	8	beta(2)-adrenergic_receptor_(beta(2)AR)	0.644489	NTV	NTV	NTV	NTV
Q129	Exp II	thromboxane A2 receptor	24558106	P21731	TBXA2R (P21731; TA2R_HUMAN) Thromboxane A2 receptor	thromboxane_A2_receptor TBXA2R	9	asthma_(ATA)	0.639458	NTV	NTV	NTV	NTV
Q129	Exp II	thromboxane A2 receptor	24558106	P21731	TBXA2R (P21731; TA2R_HUMAN) Thromboxane A2 receptor	thromboxane_A2_receptor TBXA2R	10	or_asthma-related_phenotypes	0.632811	NTV	NTV	NTV	NTV
Q129	Exp II	thromboxane A2 receptor	24558106	P21731	TBXA2R (P21731; TA2R_HUMAN) Thromboxane A2 receptor	thromboxane_A2_receptor TBXA2R	11	LTC4S_gene	0.62848	NTV	NTV	NTV	NTV
Q129	Exp II	thromboxane A2 receptor	24558106	P21731	TBXA2R (P21731; TA2R_HUMAN) Thromboxane A2 receptor	thromboxane_A2_receptor TBXA2R	12	5-lipoxygenase_gene	0.627748	NTV	NTV	NTV	NTV
Q130	Exp II	insulin-like growth factor binding protein 4 (IGFBP4)|IGFBP4	20667078	P22692	IGFBP4 (P22692; IBP4_HUMAN) Insulin-like growth factor-binding protein 4	insulin-like_growth_factor-binding_protein IGFBP4	1	IGFBP3	0.744409	NTV	NTV	NTV	NTV
Q130	Exp II	insulin-like growth factor binding protein 4 (IGFBP4)|IGFBP4	20667078	P22692	IGFBP4 (P22692; IBP4_HUMAN) Insulin-like growth factor-binding protein 4	insulin-like_growth_factor-binding_protein IGFBP4	2	insulin-like_growth_factor_binding	0.742376	PTV	PTV	PTV	PTV
Q130	Exp II	insulin-like growth factor binding protein 4 (IGFBP4)|IGFBP4	20667078	P22692	IGFBP4 (P22692; IBP4_HUMAN) Insulin-like growth factor-binding protein 4	insulin-like_growth_factor-binding_protein IGFBP4	3	IGF-binding_protein	0.736657	FTV	PTV	PTV	PTV
Q130	Exp II	insulin-like growth factor binding protein 4 (IGFBP4)|IGFBP4	20667078	P22692	IGFBP4 (P22692; IBP4_HUMAN) Insulin-like growth factor-binding protein 4	insulin-like_growth_factor-binding_protein IGFBP4	4	IGF_binding_protein	0.730207	FTV	PTV	PTV	PTV
Q130	Exp II	insulin-like growth factor binding protein 4 (IGFBP4)|IGFBP4	20667078	P22692	IGFBP4 (P22692; IBP4_HUMAN) Insulin-like growth factor-binding protein 4	insulin-like_growth_factor-binding_protein IGFBP4	5	IGFBP	0.721639	PTV	PTV	PTV	NTV
Q130	Exp II	insulin-like growth factor binding protein 4 (IGFBP4)|IGFBP4	20667078	P22692	IGFBP4 (P22692; IBP4_HUMAN) Insulin-like growth factor-binding protein 4	insulin-like_growth_factor-binding_protein IGFBP4	6	IGF_binding_proteins	0.718899	FTV	PTV	PTV	PTV
Q130	Exp II	insulin-like growth factor binding protein 4 (IGFBP4)|IGFBP4	20667078	P22692	IGFBP4 (P22692; IBP4_HUMAN) Insulin-like growth factor-binding protein 4	insulin-like_growth_factor-binding_protein IGFBP4	7	type_1_IGF_receptor	0.714242	NTV	NTV	NTV	NTV
Q130	Exp II	insulin-like growth factor binding protein 4 (IGFBP4)|IGFBP4	20667078	P22692	IGFBP4 (P22692; IBP4_HUMAN) Insulin-like growth factor-binding protein 4	insulin-like_growth_factor-binding_protein IGFBP4	8	IGF1	0.713942	NTV	NTV	NTV	NTV
Q130	Exp II	insulin-like growth factor binding protein 4 (IGFBP4)|IGFBP4	20667078	P22692	IGFBP4 (P22692; IBP4_HUMAN) Insulin-like growth factor-binding protein 4	insulin-like_growth_factor-binding_protein IGFBP4	9	IGF_bioavailability	0.711519	NTV	NTV	PTV	NTV
Q130	Exp II	insulin-like growth factor binding protein 4 (IGFBP4)|IGFBP4	20667078	P22692	IGFBP4 (P22692; IBP4_HUMAN) Insulin-like growth factor-binding protein 4	insulin-like_growth_factor-binding_protein IGFBP4	10	insulin-like_growth	0.710078	NTV	NTV	NTV	PTV
Q130	Exp II	insulin-like growth factor binding protein 4 (IGFBP4)|IGFBP4	20667078	P22692	IGFBP4 (P22692; IBP4_HUMAN) Insulin-like growth factor-binding protein 4	insulin-like_growth_factor-binding_protein IGFBP4	11	insulin-like_growth_factor	0.70853	NTV	NTV	PTV	PTV
Q130	Exp II	insulin-like growth factor binding protein 4 (IGFBP4)|IGFBP4	20667078	P22692	IGFBP4 (P22692; IBP4_HUMAN) Insulin-like growth factor-binding protein 4	insulin-like_growth_factor-binding_protein IGFBP4	12	3_(IGFBP-3)	0.707723	NTV	NTV	NTV	NTV
Q131	Exp II	GSTT1|glutathione transferase	23188564|21938407	P30711	GSTT1 (P30711; GSTT1_HUMAN) Glutathione S-transferase theta-1	glutathione_S-transferase theta-1	1	glutathione_S-transferase_(GST)	0.653034	FTV	FTV	PTV	FTV
Q131	Exp II	GSTT1|glutathione transferase	23188564|21938407	P30711	GSTT1 (P30711; GSTT1_HUMAN) Glutathione S-transferase theta-1	glutathione_S-transferase theta-1	2	glutathione-S-transferase	0.644367	FTV	FTV	PTV	FTV
Q131	Exp II	GSTT1|glutathione transferase	23188564|21938407	P30711	GSTT1 (P30711; GSTT1_HUMAN) Glutathione S-transferase theta-1	glutathione_S-transferase theta-1	3	glutathione_transferase	0.644042	PTV	FTV	PTV	PTV
Q131	Exp II	GSTT1|glutathione transferase	23188564|21938407	P30711	GSTT1 (P30711; GSTT1_HUMAN) Glutathione S-transferase theta-1	glutathione_S-transferase theta-1	4	glutathione-S-transferase_(GST)	0.623783	FTV	FTV	PTV	FTV
Q131	Exp II	GSTT1|glutathione transferase	23188564|21938407	P30711	GSTT1 (P30711; GSTT1_HUMAN) Glutathione S-transferase theta-1	glutathione_S-transferase theta-1	5	glutathione_S-transferases	0.617494	FTV	FTV	PTV	FTV
Q131	Exp II	GSTT1|glutathione transferase	23188564|21938407	P30711	GSTT1 (P30711; GSTT1_HUMAN) Glutathione S-transferase theta-1	glutathione_S-transferase theta-1	6	S-transferases	0.60444	PTV	FTV	PTV	PTV
Q131	Exp II	GSTT1|glutathione transferase	23188564|21938407	P30711	GSTT1 (P30711; GSTT1_HUMAN) Glutathione S-transferase theta-1	glutathione_S-transferase theta-1	7	GST	0.601031	FTV	FTV	PTV	FTV
Q131	Exp II	GSTT1|glutathione transferase	23188564|21938407	P30711	GSTT1 (P30711; GSTT1_HUMAN) Glutathione S-transferase theta-1	glutathione_S-transferase theta-1	8	gST	0.596277	FTV	FTV	PTV	FTV
Q131	Exp II	GSTT1|glutathione transferase	23188564|21938407	P30711	GSTT1 (P30711; GSTT1_HUMAN) Glutathione S-transferase theta-1	glutathione_S-transferase theta-1	9	GST_isoforms	0.594746	PTV	FTV	PTV	PTV
Q131	Exp II	GSTT1|glutathione transferase	23188564|21938407	P30711	GSTT1 (P30711; GSTT1_HUMAN) Glutathione S-transferase theta-1	glutathione_S-transferase theta-1	10	alpha_mu	0.592319	NTV	NTV	NTV	NTV
Q131	Exp II	GSTT1|glutathione transferase	23188564|21938407	P30711	GSTT1 (P30711; GSTT1_HUMAN) Glutathione S-transferase theta-1	glutathione_S-transferase theta-1	11	S-transferase	0.589951	PTV	FTV	PTV	PTV
Q131	Exp II	GSTT1|glutathione transferase	23188564|21938407	P30711	GSTT1 (P30711; GSTT1_HUMAN) Glutathione S-transferase theta-1	glutathione_S-transferase theta-1	12	glutathione_S_transferase	0.588739	FTV	FTV	PTV	FTV
Q132	Exp II	CBS	22738689	P35520	CBS (P35520; CBS_HUMAN) Cystathionine beta-synthase	cystathionine_beta-synthase CBS	1	cBS	0.789185	FTV	FTV	FTV	FTV
Q132	Exp II	CBS	22738689	P35520	CBS (P35520; CBS_HUMAN) Cystathionine beta-synthase	cystathionine_beta-synthase CBS	2	cystathionine	0.733324	NTV	PTV	PTV	PTV
Q132	Exp II	CBS	22738689	P35520	CBS (P35520; CBS_HUMAN) Cystathionine beta-synthase	cystathionine_beta-synthase CBS	3	cystathionine_beta-synthase_(CBS)	0.726323	FTV	FTV	FTV	PTV
Q132	Exp II	CBS	22738689	P35520	CBS (P35520; CBS_HUMAN) Cystathionine beta-synthase	cystathionine_beta-synthase CBS	4	CBS_activity	0.724658	PTV	PTV	PTV	PTV
Q132	Exp II	CBS	22738689	P35520	CBS (P35520; CBS_HUMAN) Cystathionine beta-synthase	cystathionine_beta-synthase CBS	5	methionine_synthase	0.719228	NTV	NTV	NTV	NTV
Q132	Exp II	CBS	22738689	P35520	CBS (P35520; CBS_HUMAN) Cystathionine beta-synthase	cystathionine_beta-synthase CBS	6	transsulfuration_pathway	0.707797	NTV	NTV	NTV	NTV
Q132	Exp II	CBS	22738689	P35520	CBS (P35520; CBS_HUMAN) Cystathionine beta-synthase	cystathionine_beta-synthase CBS	7	transsulfuration	0.697724	NTV	NTV	NTV	NTV
Q132	Exp II	CBS	22738689	P35520	CBS (P35520; CBS_HUMAN) Cystathionine beta-synthase	cystathionine_beta-synthase CBS	8	homocysteine_metabolism	0.691269	NTV	NTV	NTV	NTV
Q132	Exp II	CBS	22738689	P35520	CBS (P35520; CBS_HUMAN) Cystathionine beta-synthase	cystathionine_beta-synthase CBS	9	cystathionine_β-synthase	0.686097	FTV	FTV	FTV	FTV
Q132	Exp II	CBS	22738689	P35520	CBS (P35520; CBS_HUMAN) Cystathionine beta-synthase	cystathionine_beta-synthase CBS	10	homocysteine	0.678182	NTV	NTV	NTV	NTV
Q132	Exp II	CBS	22738689	P35520	CBS (P35520; CBS_HUMAN) Cystathionine beta-synthase	cystathionine_beta-synthase CBS	11	S-adenosylmethionine	0.67046	NTV	NTV	NTV	NTV
Q132	Exp II	CBS	22738689	P35520	CBS (P35520; CBS_HUMAN) Cystathionine beta-synthase	cystathionine_beta-synthase CBS	12	CBS_deficiency	0.666594	PTV	PTV	PTV	PTV
Q133	Exp II	insulin-like growth factor binding protein acid labile subunit (IGFALS)|IGFALS	20667078	P35858	IGFALS (P35858; ALS_HUMAN) Insulin-like growth factor-binding protein complex acid labile subunit	insulin-like_growth_factor-binding_protein IGFALS	1	IGF_binding_protein	0.772516	FTV	FTV	PTV	FTV
Q133	Exp II	insulin-like growth factor binding protein acid labile subunit (IGFALS)|IGFALS	20667078	P35858	IGFALS (P35858; ALS_HUMAN) Insulin-like growth factor-binding protein complex acid labile subunit	insulin-like_growth_factor-binding_protein IGFALS	2	3_(IGFBP-3)	0.765312	NTV	NTV	NTV	NTV
Q133	Exp II	insulin-like growth factor binding protein acid labile subunit (IGFALS)|IGFALS	20667078	P35858	IGFALS (P35858; ALS_HUMAN) Insulin-like growth factor-binding protein complex acid labile subunit	insulin-like_growth_factor-binding_protein IGFALS	3	acid-labile_subunit_(ALS)	0.762645	NTV	NTV	NTV	NTV
Q133	Exp II	insulin-like growth factor binding protein acid labile subunit (IGFALS)|IGFALS	20667078	P35858	IGFALS (P35858; ALS_HUMAN) Insulin-like growth factor-binding protein complex acid labile subunit	insulin-like_growth_factor-binding_protein IGFALS	4	insulin-like_growth_factor_binding	0.759336	PTV	PTV	PTV	PTV
Q133	Exp II	insulin-like growth factor binding protein acid labile subunit (IGFALS)|IGFALS	20667078	P35858	IGFALS (P35858; ALS_HUMAN) Insulin-like growth factor-binding protein complex acid labile subunit	insulin-like_growth_factor-binding_protein IGFALS	5	IGF1	0.758705	NTV	NTV	NTV	NTV
Q133	Exp II	insulin-like growth factor binding protein acid labile subunit (IGFALS)|IGFALS	20667078	P35858	IGFALS (P35858; ALS_HUMAN) Insulin-like growth factor-binding protein complex acid labile subunit	insulin-like_growth_factor-binding_protein IGFALS	6	acid_labile_subunit	0.752555	NTV	NTV	NTV	NTV
Q133	Exp II	insulin-like growth factor binding protein acid labile subunit (IGFALS)|IGFALS	20667078	P35858	IGFALS (P35858; ALS_HUMAN) Insulin-like growth factor-binding protein complex acid labile subunit	insulin-like_growth_factor-binding_protein IGFALS	7	GH_receptor_(GHR)	0.747935	NTV	NTV	NTV	NTV
Q133	Exp II	insulin-like growth factor binding protein acid labile subunit (IGFALS)|IGFALS	20667078	P35858	IGFALS (P35858; ALS_HUMAN) Insulin-like growth factor-binding protein complex acid labile subunit	insulin-like_growth_factor-binding_protein IGFALS	8	IGFBP3	0.742996	NTV	NTV	NTV	NTV
Q133	Exp II	insulin-like growth factor binding protein acid labile subunit (IGFALS)|IGFALS	20667078	P35858	IGFALS (P35858; ALS_HUMAN) Insulin-like growth factor-binding protein complex acid labile subunit	insulin-like_growth_factor-binding_protein IGFALS	9	IGF-binding_protein-3_(IGFBP-3)	0.737086	NTV	NTV	NTV	NTV
Q133	Exp II	insulin-like growth factor binding protein acid labile subunit (IGFALS)|IGFALS	20667078	P35858	IGFALS (P35858; ALS_HUMAN) Insulin-like growth factor-binding protein complex acid labile subunit	insulin-like_growth_factor-binding_protein IGFALS	10	growth_hormone_receptor_(GHR)	0.735929	NTV	NTV	NTV	NTV
Q133	Exp II	insulin-like growth factor binding protein acid labile subunit (IGFALS)|IGFALS	20667078	P35858	IGFALS (P35858; ALS_HUMAN) Insulin-like growth factor-binding protein complex acid labile subunit	insulin-like_growth_factor-binding_protein IGFALS	11	IGF-binding_proteins	0.735606	FTV	PTV	PTV	PTV
Q133	Exp II	insulin-like growth factor binding protein acid labile subunit (IGFALS)|IGFALS	20667078	P35858	IGFALS (P35858; ALS_HUMAN) Insulin-like growth factor-binding protein complex acid labile subunit	insulin-like_growth_factor-binding_protein IGFALS	12	IGF_binding_protein-3_(IGFBP-3)	0.731757	NTV	NTV	NTV	NTV
Q134	Exp II	PPARG	23468932	P37231	PPARG (P37231; PPARG_HUMAN) Peroxisome proliferator-activated receptor gamma	peroxisome_proliferator-activated PPARG	1	peroxisome_proliferator-activated_receptor	0.779114	PTV	PTV	PTV	FTV
Q134	Exp II	PPARG	23468932	P37231	PPARG (P37231; PPARG_HUMAN) Peroxisome proliferator-activated receptor gamma	peroxisome_proliferator-activated PPARG	2	PPAR	0.775342	PTV	PTV	PTV	NTV
Q134	Exp II	PPARG	23468932	P37231	PPARG (P37231; PPARG_HUMAN) Peroxisome proliferator-activated receptor gamma	peroxisome_proliferator-activated PPARG	3	(PPARG)	0.772223	FTV	FTV	FTV	FTV
Q134	Exp II	PPARG	23468932	P37231	PPARG (P37231; PPARG_HUMAN) Peroxisome proliferator-activated receptor gamma	peroxisome_proliferator-activated PPARG	4	peroxisome_proliferator_activated	0.766263	FTV	PTV	PTV	PTV
Q134	Exp II	PPARG	23468932	P37231	PPARG (P37231; PPARG_HUMAN) Peroxisome proliferator-activated receptor gamma	peroxisome_proliferator-activated PPARG	5	peroxisome_proliferator-activated_receptor_gamma	0.759085	PTV	FTV	NTV	FTV
Q134	Exp II	PPARG	23468932	P37231	PPARG (P37231; PPARG_HUMAN) Peroxisome proliferator-activated receptor gamma	peroxisome_proliferator-activated PPARG	6	peroxisome_proliferator-activated_receptor_(PPAR)	0.758388	PTV	PTV	FTV	PTV
Q134	Exp II	PPARG	23468932	P37231	PPARG (P37231; PPARG_HUMAN) Peroxisome proliferator-activated receptor gamma	peroxisome_proliferator-activated PPARG	7	peroxisome_proliferator-activated_receptor-γ	0.756987	PTV	FTV	FTV	FTV
Q134	Exp II	PPARG	23468932	P37231	PPARG (P37231; PPARG_HUMAN) Peroxisome proliferator-activated receptor gamma	peroxisome_proliferator-activated PPARG	8	pPAR	0.753209	PTV	PTV	PTV	NTV
Q134	Exp II	PPARG	23468932	P37231	PPARG (P37231; PPARG_HUMAN) Peroxisome proliferator-activated receptor gamma	peroxisome_proliferator-activated PPARG	9	PPARA	0.752711	NTV	NTV	NTV	NTV
Q134	Exp II	PPARG	23468932	P37231	PPARG (P37231; PPARG_HUMAN) Peroxisome proliferator-activated receptor gamma	peroxisome_proliferator-activated PPARG	10	PPARα	0.751956	NTV	NTV	NTV	NTV
Q134	Exp II	PPARG	23468932	P37231	PPARG (P37231; PPARG_HUMAN) Peroxisome proliferator-activated receptor gamma	peroxisome_proliferator-activated PPARG	11	PPAR_gamma	0.74787	PTV	FTV	FTV	PTV
Q134	Exp II	PPARG	23468932	P37231	PPARG (P37231; PPARG_HUMAN) Peroxisome proliferator-activated receptor gamma	peroxisome_proliferator-activated PPARG	12	peroxisome_proliferator-activated_receptor-gamma	0.747135	PTV	FTV	FTV	FTV
Q135	Exp II	serum cathepsin K	24954318	P43235	CTSK (P43235; CATK_HUMAN) Cathepsin K	cathepsin_K CTSK	1	Cathepsin_K	0.78135	FTV	FTV	FTV	FTV
Q135	Exp II	serum cathepsin K	24954318	P43235	CTSK (P43235; CATK_HUMAN) Cathepsin K	cathepsin_K CTSK	2	tartrate-resistant_acid_phosphatase	0.767805	NTV	NTV	NTV	NTV
Q135	Exp II	serum cathepsin K	24954318	P43235	CTSK (P43235; CATK_HUMAN) Cathepsin K	cathepsin_K CTSK	3	RANKL	0.763254	NTV	NTV	NTV	NTV
Q135	Exp II	serum cathepsin K	24954318	P43235	CTSK (P43235; CATK_HUMAN) Cathepsin K	cathepsin_K CTSK	4	OPG_expression	0.753009	NTV	NTV	NTV	NTV
Q135	Exp II	serum cathepsin K	24954318	P43235	CTSK (P43235; CATK_HUMAN) Cathepsin K	cathepsin_K CTSK	5	RANKL_expression	0.747552	NTV	NTV	NTV	NTV
Q135	Exp II	serum cathepsin K	24954318	P43235	CTSK (P43235; CATK_HUMAN) Cathepsin K	cathepsin_K CTSK	6	rANKL	0.745995	NTV	NTV	NTV	NTV
Q135	Exp II	serum cathepsin K	24954318	P43235	CTSK (P43235; CATK_HUMAN) Cathepsin K	cathepsin_K CTSK	7	cathepsin_K_(CTSK)	0.745829	FTV	FTV	FTV	FTV
Q135	Exp II	serum cathepsin K	24954318	P43235	CTSK (P43235; CATK_HUMAN) Cathepsin K	cathepsin_K CTSK	8	cathepsin_K_expression	0.744609	PTV	PTV	PTV	PTV
Q135	Exp II	serum cathepsin K	24954318	P43235	CTSK (P43235; CATK_HUMAN) Cathepsin K	cathepsin_K CTSK	9	osteoclast	0.742342	NTV	NTV	NTV	NTV
Q135	Exp II	serum cathepsin K	24954318	P43235	CTSK (P43235; CATK_HUMAN) Cathepsin K	cathepsin_K CTSK	10	osteoclastogenesis	0.74134	NTV	NTV	NTV	NTV
Q135	Exp II	serum cathepsin K	24954318	P43235	CTSK (P43235; CATK_HUMAN) Cathepsin K	cathepsin_K CTSK	11	tartrate-resistant_acid_phosphatase_(TRAP)	0.741041	NTV	NTV	NTV	NTV
Q135	Exp II	serum cathepsin K	24954318	P43235	CTSK (P43235; CATK_HUMAN) Cathepsin K	cathepsin_K CTSK	12	RANKL/OPG_ratio	0.739802	NTV	NTV	NTV	NTV
Q136	Exp II	ABCG1	21840418	P45844	ABCG1 (P45844; ABCG1_HUMAN) ATP-binding cassette sub-family G member 1	ATP-binding_cassette (ABCG1)	1	ATP_binding_cassette_transporter	0.876476	PTV	PTV	PTV	PTV
Q136	Exp II	ABCG1	21840418	P45844	ABCG1 (P45844; ABCG1_HUMAN) ATP-binding cassette sub-family G member 1	ATP-binding_cassette (ABCG1)	2	G1_(ABCG1)	0.810344	PTV	PTV	PTV	FTV
Q136	Exp II	ABCG1	21840418	P45844	ABCG1 (P45844; ABCG1_HUMAN) ATP-binding cassette sub-family G member 1	ATP-binding_cassette (ABCG1)	3	to_lipid-poor_apolipoprotein	0.803356	NTV	NTV	NTV	NTV
Q136	Exp II	ABCG1	21840418	P45844	ABCG1 (P45844; ABCG1_HUMAN) ATP-binding cassette sub-family G member 1	ATP-binding_cassette (ABCG1)	4	ATP-binding_cassette_transporter_G1	0.801119	FTV	FTV	FTV	FTV
Q136	Exp II	ABCG1	21840418	P45844	ABCG1 (P45844; ABCG1_HUMAN) ATP-binding cassette sub-family G member 1	ATP-binding_cassette (ABCG1)	5	cholesterol_transporters	0.798973	NTV	PTV	NTV	NTV
Q136	Exp II	ABCG1	21840418	P45844	ABCG1 (P45844; ABCG1_HUMAN) ATP-binding cassette sub-family G member 1	ATP-binding_cassette (ABCG1)	6	ATP_binding_cassette_transporters	0.793803	PTV	PTV	PTV	PTV
Q136	Exp II	ABCG1	21840418	P45844	ABCG1 (P45844; ABCG1_HUMAN) ATP-binding cassette sub-family G member 1	ATP-binding_cassette (ABCG1)	7	adenosine_triphosphate_-binding_cassette	0.792318	NTV	PTV	PTV	PTV
Q136	Exp II	ABCG1	21840418	P45844	ABCG1 (P45844; ABCG1_HUMAN) ATP-binding cassette sub-family G member 1	ATP-binding_cassette (ABCG1)	8	aBCA1	0.784617	NTV	NTV	NTV	NTV
Q136	Exp II	ABCG1	21840418	P45844	ABCG1 (P45844; ABCG1_HUMAN) ATP-binding cassette sub-family G member 1	ATP-binding_cassette (ABCG1)	9	A1_(ABCA1)	0.784456	NTV	NTV	NTV	NTV
Q136	Exp II	ABCG1	21840418	P45844	ABCG1 (P45844; ABCG1_HUMAN) ATP-binding cassette sub-family G member 1	ATP-binding_cassette (ABCG1)	10	adenosine_triphosphate-binding_cassette_transportecommon_indications	0.78102	PTV	NTV	PTV	PTV
Q136	Exp II	ABCG1	21840418	P45844	ABCG1 (P45844; ABCG1_HUMAN) ATP-binding cassette sub-family G member 1	ATP-binding_cassette (ABCG1)	11	aBCG1	0.777757	FTV	FTV	FTV	FTV
Q136	Exp II	ABCG1	21840418	P45844	ABCG1 (P45844; ABCG1_HUMAN) ATP-binding cassette sub-family G member 1	ATP-binding_cassette (ABCG1)	12	(ABCA1)	0.774209	NTV	NTV	NTV	NTV
Q137	Exp II	sodium/potassium-transporting ATPase gamma chain	20811296	P54710	FXYD2 (P54710; ATNG_HUMAN) Sodium/potassium-transporting ATPase subunit gamma	sodium/potassium-transporting_ATPase FXYD2	1	FXYD4	0.691671	NTV	NTV	NTV	NTV
Q137	Exp II	sodium/potassium-transporting ATPase gamma chain	20811296	P54710	FXYD2 (P54710; ATNG_HUMAN) Sodium/potassium-transporting ATPase subunit gamma	sodium/potassium-transporting_ATPase FXYD2	2	diacylglycerol-sensitive	0.68922	NTV	NTV	NTV	NTV
Q137	Exp II	sodium/potassium-transporting ATPase gamma chain	20811296	P54710	FXYD2 (P54710; ATNG_HUMAN) Sodium/potassium-transporting ATPase subunit gamma	sodium/potassium-transporting_ATPase FXYD2	3	fXYD2	0.670363	FTV	FTV	FTV	FTV
Q137	Exp II	sodium/potassium-transporting ATPase gamma chain	20811296	P54710	FXYD2 (P54710; ATNG_HUMAN) Sodium/potassium-transporting ATPase subunit gamma	sodium/potassium-transporting_ATPase FXYD2	4	can_activate_ENaC	0.664546	NTV	NTV	NTV	NTV
Q137	Exp II	sodium/potassium-transporting ATPase gamma chain	20811296	P54710	FXYD2 (P54710; ATNG_HUMAN) Sodium/potassium-transporting ATPase subunit gamma	sodium/potassium-transporting_ATPase FXYD2	5	SGK1-mediated	0.654884	NTV	NTV	NTV	NTV
Q137	Exp II	sodium/potassium-transporting ATPase gamma chain	20811296	P54710	FXYD2 (P54710; ATNG_HUMAN) Sodium/potassium-transporting ATPase subunit gamma	sodium/potassium-transporting_ATPase FXYD2	6	Slc12a3	0.653962	NTV	NTV	NTV	NTV
Q137	Exp II	sodium/potassium-transporting ATPase gamma chain	20811296	P54710	FXYD2 (P54710; ATNG_HUMAN) Sodium/potassium-transporting ATPase subunit gamma	sodium/potassium-transporting_ATPase FXYD2	7	ouabain-activated	0.652912	NTV	NTV	NTV	NTV
Q137	Exp II	sodium/potassium-transporting ATPase gamma chain	20811296	P54710	FXYD2 (P54710; ATNG_HUMAN) Sodium/potassium-transporting ATPase subunit gamma	sodium/potassium-transporting_ATPase FXYD2	8	QEERL	0.652411	NTV	NTV	NTV	NTV
Q137	Exp II	sodium/potassium-transporting ATPase gamma chain	20811296	P54710	FXYD2 (P54710; ATNG_HUMAN) Sodium/potassium-transporting ATPase subunit gamma	sodium/potassium-transporting_ATPase FXYD2	9	wild_type_SGK1	0.651642	NTV	NTV	NTV	NTV
Q137	Exp II	sodium/potassium-transporting ATPase gamma chain	20811296	P54710	FXYD2 (P54710; ATNG_HUMAN) Sodium/potassium-transporting ATPase subunit gamma	sodium/potassium-transporting_ATPase FXYD2	10	Na_K-ATPase_cell-surface	0.650247	NTV	NTV	PTV	PTV
Q137	Exp II	sodium/potassium-transporting ATPase gamma chain	20811296	P54710	FXYD2 (P54710; ATNG_HUMAN) Sodium/potassium-transporting ATPase subunit gamma	sodium/potassium-transporting_ATPase FXYD2	11	TRPV5-expressing	0.648655	NTV	NTV	NTV	NTV
Q137	Exp II	sodium/potassium-transporting ATPase gamma chain	20811296	P54710	FXYD2 (P54710; ATNG_HUMAN) Sodium/potassium-transporting ATPase subunit gamma	sodium/potassium-transporting_ATPase FXYD2	12	Na_K-ATPase_α2	0.643352	NTV	NTV	NTV	PTV
Q138	Exp II	sodium/potassium-transporting ATPase gamma chain	20811296	P54710	FXYD2 (P54710; ATNG_HUMAN) Sodium/potassium-transporting ATPase subunit gamma	FXYD2	1	fXYD2	0.698406	FTV	FTV	FTV	FTV
Q138	Exp II	sodium/potassium-transporting ATPase gamma chain	20811296	P54710	FXYD2 (P54710; ATNG_HUMAN) Sodium/potassium-transporting ATPase subunit gamma	FXYD2	2	FXYD2_peptide	0.666638	PTV	FTV	PTV	PTV
Q138	Exp II	sodium/potassium-transporting ATPase gamma chain	20811296	P54710	FXYD2 (P54710; ATNG_HUMAN) Sodium/potassium-transporting ATPase subunit gamma	FXYD2	3	renal_hypomagnesemia	0.636604	NTV	NTV	NTV	NTV
Q138	Exp II	sodium/potassium-transporting ATPase gamma chain	20811296	P54710	FXYD2 (P54710; ATNG_HUMAN) Sodium/potassium-transporting ATPase subunit gamma	FXYD2	4	FXYD_proteins	0.630548	NTV	PTV	PTV	PTV
Q138	Exp II	sodium/potassium-transporting ATPase gamma chain	20811296	P54710	FXYD2 (P54710; ATNG_HUMAN) Sodium/potassium-transporting ATPase subunit gamma	FXYD2	5	apparent_K(+)	0.629818	NTV	NTV	NTV	NTV
Q138	Exp II	sodium/potassium-transporting ATPase gamma chain	20811296	P54710	FXYD2 (P54710; ATNG_HUMAN) Sodium/potassium-transporting ATPase subunit gamma	FXYD2	6	FXYD4	0.613156	NTV	NTV	NTV	NTV
Q138	Exp II	sodium/potassium-transporting ATPase gamma chain	20811296	P54710	FXYD2 (P54710; ATNG_HUMAN) Sodium/potassium-transporting ATPase subunit gamma	FXYD2	7	Na(+)_affinity	0.610406	NTV	NTV	NTV	NTV
Q138	Exp II	sodium/potassium-transporting ATPase gamma chain	20811296	P54710	FXYD2 (P54710; ATNG_HUMAN) Sodium/potassium-transporting ATPase subunit gamma	FXYD2	8	ROMK_potassium_channel	0.608476	NTV	NTV	NTV	NTV
Q138	Exp II	sodium/potassium-transporting ATPase gamma chain	20811296	P54710	FXYD2 (P54710; ATNG_HUMAN) Sodium/potassium-transporting ATPase subunit gamma	FXYD2	9	Na_K-ATPase_cell-surface	0.607637	NTV	NTV	PTV	NTV
Q138	Exp II	sodium/potassium-transporting ATPase gamma chain	20811296	P54710	FXYD2 (P54710; ATNG_HUMAN) Sodium/potassium-transporting ATPase subunit gamma	FXYD2	10	FXYD7	0.605932	NTV	NTV	NTV	NTV
Q138	Exp II	sodium/potassium-transporting ATPase gamma chain	20811296	P54710	FXYD2 (P54710; ATNG_HUMAN) Sodium/potassium-transporting ATPase subunit gamma	FXYD2	11	ClC-K	0.603607	NTV	NTV	NTV	NTV
Q138	Exp II	sodium/potassium-transporting ATPase gamma chain	20811296	P54710	FXYD2 (P54710; ATNG_HUMAN) Sodium/potassium-transporting ATPase subunit gamma	FXYD2	12	apparent_Na(+)_affinity	0.598005	NTV	NTV	NTV	NTV
Q139	Exp II	kidney androgen-regulated protein	22371488	P61110	Kap (P61110; ANRE_MOUSE) Kidney androgen-regulated protein	kidney_androgen-regulated_protein Kap	1	protein_(Kap)	0.733738	PTV	FTV	FTV	FTV
Q139	Exp II	kidney androgen-regulated protein	22371488	P61110	Kap (P61110; ANRE_MOUSE) Kidney androgen-regulated protein	kidney_androgen-regulated_protein Kap	2	kidney_androgen-regulated	0.678331	PTV	PTV	PTV	PTV
Q139	Exp II	kidney androgen-regulated protein	22371488	P61110	Kap (P61110; ANRE_MOUSE) Kidney androgen-regulated protein	kidney_androgen-regulated_protein Kap	3	beta1_4-galactosyltransferase_1	0.676039	NTV	NTV	NTV	NTV
Q139	Exp II	kidney androgen-regulated protein	22371488	P61110	Kap (P61110; ANRE_MOUSE) Kidney androgen-regulated protein	kidney_androgen-regulated_protein Kap	4	D-element	0.674824	NTV	NTV	NTV	NTV
Q139	Exp II	kidney androgen-regulated protein	22371488	P61110	Kap (P61110; ANRE_MOUSE) Kidney androgen-regulated protein	kidney_androgen-regulated_protein Kap	5	E_box_sequences	0.671876	NTV	NTV	NTV	NTV
Q139	Exp II	kidney androgen-regulated protein	22371488	P61110	Kap (P61110; ANRE_MOUSE) Kidney androgen-regulated protein	kidney_androgen-regulated_protein Kap	6	GAL4-DNA_binding_domain	0.670832	NTV	NTV	NTV	NTV
Q139	Exp II	kidney androgen-regulated protein	22371488	P61110	Kap (P61110; ANRE_MOUSE) Kidney androgen-regulated protein	kidney_androgen-regulated_protein Kap	7	nonshuttling	0.670281	NTV	NTV	NTV	NTV
Q139	Exp II	kidney androgen-regulated protein	22371488	P61110	Kap (P61110; ANRE_MOUSE) Kidney androgen-regulated protein	kidney_androgen-regulated_protein Kap	8	NF2d9	0.669758	NTV	NTV	NTV	NTV
Q139	Exp II	kidney androgen-regulated protein	22371488	P61110	Kap (P61110; ANRE_MOUSE) Kidney androgen-regulated protein	kidney_androgen-regulated_protein Kap	9	transactivate_reporter	0.664902	NTV	NTV	NTV	NTV
Q139	Exp II	kidney androgen-regulated protein	22371488	P61110	Kap (P61110; ANRE_MOUSE) Kidney androgen-regulated protein	kidney_androgen-regulated_protein Kap	10	could_be_coimmunoprecipitated_from	0.661943	NTV	NTV	NTV	NTV
Q139	Exp II	kidney androgen-regulated protein	22371488	P61110	Kap (P61110; ANRE_MOUSE) Kidney androgen-regulated protein	kidney_androgen-regulated_protein Kap	11	HNF1alpha_binding	0.661832	NTV	NTV	NTV	NTV
Q139	Exp II	kidney androgen-regulated protein	22371488	P61110	Kap (P61110; ANRE_MOUSE) Kidney androgen-regulated protein	kidney_androgen-regulated_protein Kap	12	apobec-1-binding	0.66023	NTV	NTV	NTV	NTV
Q140	Exp II	beta-2 microglobulin|B2M	20667078	P61769	B2M (P61769; B2MG_HUMAN) Beta-2-microglobulin	beta-2-microglobulin B2M	1	2-microglobulin	0.669558	NTV	PTV	PTV	PTV
Q140	Exp II	beta-2 microglobulin|B2M	20667078	P61769	B2M (P61769; B2MG_HUMAN) Beta-2-microglobulin	beta-2-microglobulin B2M	2	beta2-microglobulin	0.637426	FTV	FTV	FTV	FTV
Q140	Exp II	beta-2 microglobulin|B2M	20667078	P61769	B2M (P61769; B2MG_HUMAN) Beta-2-microglobulin	beta-2-microglobulin B2M	3	β2-microglobulin	0.617685	FTV	FTV	FTV	FTV
Q140	Exp II	beta-2 microglobulin|B2M	20667078	P61769	B2M (P61769; B2MG_HUMAN) Beta-2-microglobulin	beta-2-microglobulin B2M	4	b2M	0.614993	FTV	FTV	FTV	FTV
Q140	Exp II	beta-2 microglobulin|B2M	20667078	P61769	B2M (P61769; B2MG_HUMAN) Beta-2-microglobulin	beta-2-microglobulin B2M	5	beta-2_microglobulin	0.612459	FTV	FTV	FTV	FTV
Q140	Exp II	beta-2 microglobulin|B2M	20667078	P61769	B2M (P61769; B2MG_HUMAN) Beta-2-microglobulin	beta-2-microglobulin B2M	6	microglobulin	0.606287	NTV	PTV	PTV	PTV
Q140	Exp II	beta-2 microglobulin|B2M	20667078	P61769	B2M (P61769; B2MG_HUMAN) Beta-2-microglobulin	beta-2-microglobulin B2M	7	beta2_microglobulin	0.601554	FTV	FTV	FTV	FTV
Q140	Exp II	beta-2 microglobulin|B2M	20667078	P61769	B2M (P61769; B2MG_HUMAN) Beta-2-microglobulin	beta-2-microglobulin B2M	8	beta(2)-microglobulin	0.597071	FTV	FTV	FTV	FTV
Q140	Exp II	beta-2 microglobulin|B2M	20667078	P61769	B2M (P61769; B2MG_HUMAN) Beta-2-microglobulin	beta-2-microglobulin B2M	9	beta-microglobulin	0.592414	PTV	FTV	PTV	PTV
Q140	Exp II	beta-2 microglobulin|B2M	20667078	P61769	B2M (P61769; B2MG_HUMAN) Beta-2-microglobulin	beta-2-microglobulin B2M	10	ACTB	0.583004	NTV	NTV	NTV	NTV
Q140	Exp II	beta-2 microglobulin|B2M	20667078	P61769	B2M (P61769; B2MG_HUMAN) Beta-2-microglobulin	beta-2-microglobulin B2M	11	β-microglobulin	0.574336	PTV	PTV	PTV	PTV
Q140	Exp II	beta-2 microglobulin|B2M	20667078	P61769	B2M (P61769; B2MG_HUMAN) Beta-2-microglobulin	beta-2-microglobulin B2M	12	(B2M)	0.570649	FTV	FTV	FTV	FTV
Q141	Exp II	PPIA|peptidyl-prolyl isomerase A (PPIA)	20667078	P62937	PPIA (P62937; PPIA_HUMAN) Peptidyl-prolyl cis-trans isomerase A	peptidyl-prolyl_cis-trans	1	parvulin_family	0.70769	NTV	NTV	NTV	NTV
Q141	Exp II	PPIA|peptidyl-prolyl isomerase A (PPIA)	20667078	P62937	PPIA (P62937; PPIA_HUMAN) Peptidyl-prolyl cis-trans isomerase A	peptidyl-prolyl_cis-trans	2	(FKBPs)_belong	0.688927	NTV	NTV	NTV	NTV
Q141	Exp II	PPIA|peptidyl-prolyl isomerase A (PPIA)	20667078	P62937	PPIA (P62937; PPIA_HUMAN) Peptidyl-prolyl cis-trans isomerase A	peptidyl-prolyl_cis-trans	3	cis-trans_peptidyl-prolyl	0.682808	PTV	FTV	NTV	FTV
Q141	Exp II	PPIA|peptidyl-prolyl isomerase A (PPIA)	20667078	P62937	PPIA (P62937; PPIA_HUMAN) Peptidyl-prolyl cis-trans isomerase A	peptidyl-prolyl_cis-trans	4	peptidyl_prolyl_isomerases	0.67692	NTV	PTV	PTV	PTV
Q141	Exp II	PPIA|peptidyl-prolyl isomerase A (PPIA)	20667078	P62937	PPIA (P62937; PPIA_HUMAN) Peptidyl-prolyl cis-trans isomerase A	peptidyl-prolyl_cis-trans	5	isomerases_(PPIases)	0.675391	NTV	PTV	PTV	PTV
Q141	Exp II	PPIA|peptidyl-prolyl isomerase A (PPIA)	20667078	P62937	PPIA (P62937; PPIA_HUMAN) Peptidyl-prolyl cis-trans isomerase A	peptidyl-prolyl_cis-trans	6	functional_domains_responsible_for	0.674094	NTV	NTV	NTV	NTV
Q141	Exp II	PPIA|peptidyl-prolyl isomerase A (PPIA)	20667078	P62937	PPIA (P62937; PPIA_HUMAN) Peptidyl-prolyl cis-trans isomerase A	peptidyl-prolyl_cis-trans	7	isomerase_cyclophilin	0.670955	NTV	NTV	PTV	NTV
Q141	Exp II	PPIA|peptidyl-prolyl isomerase A (PPIA)	20667078	P62937	PPIA (P62937; PPIA_HUMAN) Peptidyl-prolyl cis-trans isomerase A	peptidyl-prolyl_cis-trans	8	BAG_domain-containing	0.670445	NTV	NTV	NTV	NTV
Q141	Exp II	PPIA|peptidyl-prolyl isomerase A (PPIA)	20667078	P62937	PPIA (P62937; PPIA_HUMAN) Peptidyl-prolyl cis-trans isomerase A	peptidyl-prolyl_cis-trans	9	peptidyl-prolyl_cis/trans_isomerases_(PPIases)	0.669955	PTV	FTV	PTV	PTV
Q141	Exp II	PPIA|peptidyl-prolyl isomerase A (PPIA)	20667078	P62937	PPIA (P62937; PPIA_HUMAN) Peptidyl-prolyl cis-trans isomerase A	peptidyl-prolyl_cis-trans	10	isomerase-independent	0.663783	NTV	NTV	PTV	NTV
Q141	Exp II	PPIA|peptidyl-prolyl isomerase A (PPIA)	20667078	P62937	PPIA (P62937; PPIA_HUMAN) Peptidyl-prolyl cis-trans isomerase A	peptidyl-prolyl_cis-trans	11	isomerase_(PPIase)_activity	0.656513	PTV	PTV	NTV	PTV
Q141	Exp II	PPIA|peptidyl-prolyl isomerase A (PPIA)	20667078	P62937	PPIA (P62937; PPIA_HUMAN) Peptidyl-prolyl cis-trans isomerase A	peptidyl-prolyl_cis-trans	12	peptidyl-prolyl_isomerase_activity	0.65624	PTV	PTV	PTV	PTV
Q142	Exp II	OLR1	22738689	P78380	OLR1 (P78380; OLR1_HUMAN) Oxidized low-density lipoprotein receptor 1	oxidized_low-density_lipoprotein receptor_1 OLR1	1	lectin-like_oxidized_low-density_lipoprotein	0.688603	PTV	NTV	FTV	NTV
Q142	Exp II	OLR1	22738689	P78380	OLR1 (P78380; OLR1_HUMAN) Oxidized low-density lipoprotein receptor 1	oxidized_low-density_lipoprotein receptor_1 OLR1	2	(LOX-1)_is	0.672042	NTV	PTV	PTV	NTV
Q142	Exp II	OLR1	22738689	P78380	OLR1 (P78380; OLR1_HUMAN) Oxidized low-density lipoprotein receptor 1	oxidized_low-density_lipoprotein receptor_1 OLR1	3	atherosclerosis_we_investigated	0.66905	NTV	NTV	NTV	NTV
Q142	Exp II	OLR1	22738689	P78380	OLR1 (P78380; OLR1_HUMAN) Oxidized low-density lipoprotein receptor 1	oxidized_low-density_lipoprotein receptor_1 OLR1	4	receptor-1	0.664891	NTV	PTV	NTV	NTV
Q142	Exp II	OLR1	22738689	P78380	OLR1 (P78380; OLR1_HUMAN) Oxidized low-density lipoprotein receptor 1	oxidized_low-density_lipoprotein receptor_1 OLR1	5	lectin-like_oxidized_LDL_receptor-1	0.663988	PTV	FTV	FTV	NTV
Q142	Exp II	OLR1	22738689	P78380	OLR1 (P78380; OLR1_HUMAN) Oxidized low-density lipoprotein receptor 1	oxidized_low-density_lipoprotein receptor_1 OLR1	6	lOX-1_is	0.66011	NTV	PTV	NTV	NTV
Q142	Exp II	OLR1	22738689	P78380	OLR1 (P78380; OLR1_HUMAN) Oxidized low-density lipoprotein receptor 1	oxidized_low-density_lipoprotein receptor_1 OLR1	7	human_atherosclerotic_lesions	0.657075	NTV	NTV	NTV	NTV
Q142	Exp II	OLR1	22738689	P78380	OLR1 (P78380; OLR1_HUMAN) Oxidized low-density lipoprotein receptor 1	oxidized_low-density_lipoprotein receptor_1 OLR1	8	oxidized_low-density_lipoprotein_(ox-LDL)	0.655515	PTV	NTV	NTV	PTV
Q142	Exp II	OLR1	22738689	P78380	OLR1 (P78380; OLR1_HUMAN) Oxidized low-density lipoprotein receptor 1	oxidized_low-density_lipoprotein receptor_1 OLR1	9	oxidized_low-density_lipoprotein_(oxLDL)	0.654965	PTV	NTV	PTV	PTV
Q142	Exp II	OLR1	22738689	P78380	OLR1 (P78380; OLR1_HUMAN) Oxidized low-density lipoprotein receptor 1	oxidized_low-density_lipoprotein receptor_1 OLR1	10	(LOX-1)	0.652099	NTV	FTV	FTV	NTV
Q142	Exp II	OLR1	22738689	P78380	OLR1 (P78380; OLR1_HUMAN) Oxidized low-density lipoprotein receptor 1	oxidized_low-density_lipoprotein receptor_1 OLR1	11	proatherosclerotic	0.651571	NTV	NTV	NTV	NTV
Q142	Exp II	OLR1	22738689	P78380	OLR1 (P78380; OLR1_HUMAN) Oxidized low-density lipoprotein receptor 1	oxidized_low-density_lipoprotein receptor_1 OLR1	12	receptor-1_(LOX-1)_is	0.649	NTV	PTV	PTV	NTV
Q143	Exp II	ANK2	23188564	Q01484	ANK2 (Q01484; ANK2_HUMAN) Ankyrin-2	Ankyrin ANK2	1	ARHGAP24	0.691617	NTV	NTV	NTV	NTV
Q143	Exp II	ANK2	23188564	Q01484	ANK2 (Q01484; ANK2_HUMAN) Ankyrin-2	Ankyrin ANK2	2	human_ANK2	0.665337	PTV	FTV	FTV	FTV
Q143	Exp II	ANK2	23188564	Q01484	ANK2 (Q01484; ANK2_HUMAN) Ankyrin-2	Ankyrin ANK2	3	ERC2	0.64338	NTV	NTV	NTV	NTV
Q143	Exp II	ANK2	23188564	Q01484	ANK2 (Q01484; ANK2_HUMAN) Ankyrin-2	Ankyrin ANK2	4	KCNAB2	0.642348	NTV	NTV	NTV	NTV
Q143	Exp II	ANK2	23188564	Q01484	ANK2 (Q01484; ANK2_HUMAN) Ankyrin-2	Ankyrin ANK2	5	MBNL1_regulates	0.641212	NTV	NTV	NTV	NTV
Q143	Exp II	ANK2	23188564	Q01484	ANK2 (Q01484; ANK2_HUMAN) Ankyrin-2	Ankyrin ANK2	6	DLG2	0.640866	NTV	NTV	NTV	NTV
Q143	Exp II	ANK2	23188564	Q01484	ANK2 (Q01484; ANK2_HUMAN) Ankyrin-2	Ankyrin ANK2	7	CASQ2_genes	0.627121	NTV	NTV	NTV	NTV
Q143	Exp II	ANK2	23188564	Q01484	ANK2 (Q01484; ANK2_HUMAN) Ankyrin-2	Ankyrin ANK2	8	ankyrin-B_gene	0.62589	NTV	FTV	FTV	NTV
Q143	Exp II	ANK2	23188564	Q01484	ANK2 (Q01484; ANK2_HUMAN) Ankyrin-2	Ankyrin ANK2	9	DAAM2	0.625878	NTV	NTV	NTV	NTV
Q143	Exp II	ANK2	23188564	Q01484	ANK2 (Q01484; ANK2_HUMAN) Ankyrin-2	Ankyrin ANK2	10	CTNNA	0.624907	NTV	NTV	NTV	NTV
Q143	Exp II	ANK2	23188564	Q01484	ANK2 (Q01484; ANK2_HUMAN) Ankyrin-2	Ankyrin ANK2	11	retinitis_pigmentosa_GTPase_regulator-interacting	0.622015	NTV	NTV	NTV	NTV
Q143	Exp II	ANK2	23188564	Q01484	ANK2 (Q01484; ANK2_HUMAN) Ankyrin-2	Ankyrin ANK2	12	SYNE2	0.621877	NTV	NTV	NTV	NTV
Q144	Exp II	PLA2G7	22738689	Q13093	PLA2G7 (Q13093; PAFA_HUMAN) Platelet-activating factor acetylhydrolase	platelet-activating_factor acetylhydrolase	1	platelet-activating_factor_(PAF)	0.730952	PTV	PTV	NTV	PTV
Q144	Exp II	PLA2G7	22738689	Q13093	PLA2G7 (Q13093; PAFA_HUMAN) Platelet-activating factor acetylhydrolase	platelet-activating_factor acetylhydrolase	2	PAF-acetylhydrolase_(PAF-AH)	0.709953	FTV	FTV	FTV	FTV
Q144	Exp II	PLA2G7	22738689	Q13093	PLA2G7 (Q13093; PAFA_HUMAN) Platelet-activating factor acetylhydrolase	platelet-activating_factor acetylhydrolase	3	platelet_activating_factor	0.692617	NTV	PTV	NTV	PTV
Q144	Exp II	PLA2G7	22738689	Q13093	PLA2G7 (Q13093; PAFA_HUMAN) Platelet-activating factor acetylhydrolase	platelet-activating_factor acetylhydrolase	4	(PAF-AH)	0.6868	FTV	FTV	FTV	FTV
Q144	Exp II	PLA2G7	22738689	Q13093	PLA2G7 (Q13093; PAFA_HUMAN) Platelet-activating factor acetylhydrolase	platelet-activating_factor acetylhydrolase	5	human_plasma_PAF-AH	0.672831	PTV	FTV	FTV	FTV
Q144	Exp II	PLA2G7	22738689	Q13093	PLA2G7 (Q13093; PAFA_HUMAN) Platelet-activating factor acetylhydrolase	platelet-activating_factor acetylhydrolase	6	PAF-like_lipids	0.67076	NTV	PTV	NTV	NTV
Q144	Exp II	PLA2G7	22738689	Q13093	PLA2G7 (Q13093; PAFA_HUMAN) Platelet-activating factor acetylhydrolase	platelet-activating_factor acetylhydrolase	7	transcellular_metabolism	0.665695	NTV	NTV	NTV	NTV
Q144	Exp II	PLA2G7	22738689	Q13093	PLA2G7 (Q13093; PAFA_HUMAN) Platelet-activating factor acetylhydrolase	platelet-activating_factor acetylhydrolase	8	inactivates_PAF	0.665237	NTV	PTV	NTV	NTV
Q144	Exp II	PLA2G7	22738689	Q13093	PLA2G7 (Q13093; PAFA_HUMAN) Platelet-activating factor acetylhydrolase	platelet-activating_factor acetylhydrolase	9	inactivated_by_PAF-acetylhydrolase_(PAF-AH)	0.664712	PTV	PTV	PTV	PTV
Q144	Exp II	PLA2G7	22738689	Q13093	PLA2G7 (Q13093; PAFA_HUMAN) Platelet-activating factor acetylhydrolase	platelet-activating_factor acetylhydrolase	10	sPLA2s_including	0.664679	NTV	NTV	NTV	NTV
Q144	Exp II	PLA2G7	22738689	Q13093	PLA2G7 (Q13093; PAFA_HUMAN) Platelet-activating factor acetylhydrolase	platelet-activating_factor acetylhydrolase	11	enzyme_PAF_acetylhydrolase	0.663325	PTV	FTV	FTV	NTV
Q144	Exp II	PLA2G7	22738689	Q13093	PLA2G7 (Q13093; PAFA_HUMAN) Platelet-activating factor acetylhydrolase	platelet-activating_factor acetylhydrolase	12	arachidonic_acid_released	0.660967	NTV	NTV	NTV	NTV
Q145	Exp II	IL-15Rα|alpha receptor subunit (IL-15Rα)|interleukin-15 receptor α	24603895	Q13261	IL15RA (Q13261; I15RA_HUMAN) Interleukin-15 receptor subunit alpha	interleukin-15_receptor_alpha	1	(IL-15R	0.741189	NTV	PTV	PTV	NTV
Q145	Exp II	IL-15Rα|alpha receptor subunit (IL-15Rα)|interleukin-15 receptor α	24603895	Q13261	IL15RA (Q13261; I15RA_HUMAN) Interleukin-15 receptor subunit alpha	interleukin-15_receptor_alpha	2	(IL-15Ralpha)	0.685444	FTV	FTV	FTV	FTV
Q145	Exp II	IL-15Rα|alpha receptor subunit (IL-15Rα)|interleukin-15 receptor α	24603895	Q13261	IL15RA (Q13261; I15RA_HUMAN) Interleukin-15 receptor subunit alpha	interleukin-15_receptor_alpha	3	(TCR)-mediated_activation	0.685324	NTV	NTV	NTV	NTV
Q145	Exp II	IL-15Rα|alpha receptor subunit (IL-15Rα)|interleukin-15 receptor α	24603895	Q13261	IL15RA (Q13261; I15RA_HUMAN) Interleukin-15 receptor subunit alpha	interleukin-15_receptor_alpha	4	TCR_ζ-chain	0.677594	NTV	NTV	NTV	NTV
Q145	Exp II	IL-15Rα|alpha receptor subunit (IL-15Rα)|interleukin-15 receptor α	24603895	Q13261	IL15RA (Q13261; I15RA_HUMAN) Interleukin-15 receptor subunit alpha	interleukin-15_receptor_alpha	5	helper_1_(Th1)_cells	0.674606	NTV	NTV	NTV	NTV
Q145	Exp II	IL-15Rα|alpha receptor subunit (IL-15Rα)|interleukin-15 receptor α	24603895	Q13261	IL15RA (Q13261; I15RA_HUMAN) Interleukin-15 receptor subunit alpha	interleukin-15_receptor_alpha	6	a_novel_IL-12_family	0.673967	NTV	NTV	NTV	NTV
Q145	Exp II	IL-15Rα|alpha receptor subunit (IL-15Rα)|interleukin-15 receptor α	24603895	Q13261	IL15RA (Q13261; I15RA_HUMAN) Interleukin-15 receptor subunit alpha	interleukin-15_receptor_alpha	7	(ICOS-L)	0.673723	NTV	NTV	NTV	NTV
Q145	Exp II	IL-15Rα|alpha receptor subunit (IL-15Rα)|interleukin-15 receptor α	24603895	Q13261	IL15RA (Q13261; I15RA_HUMAN) Interleukin-15 receptor subunit alpha	interleukin-15_receptor_alpha	8	lIGHT_is_a_member	0.670986	NTV	NTV	NTV	NTV
Q145	Exp II	IL-15Rα|alpha receptor subunit (IL-15Rα)|interleukin-15 receptor α	24603895	Q13261	IL15RA (Q13261; I15RA_HUMAN) Interleukin-15 receptor subunit alpha	interleukin-15_receptor_alpha	9	common_gamma-chain_family	0.669534	NTV	NTV	NTV	NTV
Q145	Exp II	IL-15Rα|alpha receptor subunit (IL-15Rα)|interleukin-15 receptor α	24603895	Q13261	IL15RA (Q13261; I15RA_HUMAN) Interleukin-15 receptor subunit alpha	interleukin-15_receptor_alpha	10	costimulates_T_cells	0.669135	NTV	NTV	NTV	NTV
Q145	Exp II	IL-15Rα|alpha receptor subunit (IL-15Rα)|interleukin-15 receptor α	24603895	Q13261	IL15RA (Q13261; I15RA_HUMAN) Interleukin-15 receptor subunit alpha	interleukin-15_receptor_alpha	11	iL-2_stimulation	0.668994	NTV	NTV	NTV	NTV
Q145	Exp II	IL-15Rα|alpha receptor subunit (IL-15Rα)|interleukin-15 receptor α	24603895	Q13261	IL15RA (Q13261; I15RA_HUMAN) Interleukin-15 receptor subunit alpha	interleukin-15_receptor_alpha	12	(Prf1)	0.668712	NTV	NTV	NTV	NTV
Q146	Exp II	IL18R1	22738689	Q13478	IL18R1 (Q13478; IL18R_HUMAN) Interleukin-18 receptor 1	interleukin-18 IL18R1	1	IL18	0.746246	PTV	NTV	PTV	PTV
Q146	Exp II	IL18R1	22738689	Q13478	IL18R1 (Q13478; IL18R_HUMAN) Interleukin-18 receptor 1	interleukin-18 IL18R1	2	interleukin_-18	0.705199	PTV	NTV	PTV	PTV
Q146	Exp II	IL18R1	22738689	Q13478	IL18R1 (Q13478; IL18R_HUMAN) Interleukin-18 receptor 1	interleukin-18 IL18R1	3	IL-1RL1	0.704663	NTV	NTV	FTV	NTV
Q146	Exp II	IL18R1	22738689	Q13478	IL18R1 (Q13478; IL18R_HUMAN) Interleukin-18 receptor 1	interleukin-18 IL18R1	4	interleukin-18_(IL-18)	0.701974	PTV	NTV	PTV	PTV
Q146	Exp II	IL18R1	22738689	Q13478	IL18R1 (Q13478; IL18R_HUMAN) Interleukin-18 receptor 1	interleukin-18 IL18R1	5	IL12_IL17	0.700205	NTV	NTV	NTV	NTV
Q146	Exp II	IL18R1	22738689	Q13478	IL18R1 (Q13478; IL18R_HUMAN) Interleukin-18 receptor 1	interleukin-18 IL18R1	6	interleukin	0.693741	NTV	NTV	PTV	PTV
Q146	Exp II	IL18R1	22738689	Q13478	IL18R1 (Q13478; IL18R_HUMAN) Interleukin-18 receptor 1	interleukin-18 IL18R1	7	iL-18	0.693334	PTV	NTV	PTV	PTV
Q146	Exp II	IL18R1	22738689	Q13478	IL18R1 (Q13478; IL18R_HUMAN) Interleukin-18 receptor 1	interleukin-18 IL18R1	8	interleukin_(IL)	0.691852	NTV	NTV	PTV	PTV
Q146	Exp II	IL18R1	22738689	Q13478	IL18R1 (Q13478; IL18R_HUMAN) Interleukin-18 receptor 1	interleukin-18 IL18R1	9	IL-12A	0.691008	NTV	NTV	NTV	NTV
Q146	Exp II	IL18R1	22738689	Q13478	IL18R1 (Q13478; IL18R_HUMAN) Interleukin-18 receptor 1	interleukin-18 IL18R1	10	IL6_IL10	0.690781	NTV	NTV	NTV	NTV
Q146	Exp II	IL18R1	22738689	Q13478	IL18R1 (Q13478; IL18R_HUMAN) Interleukin-18 receptor 1	interleukin-18 IL18R1	11	-251AT	0.680239	NTV	NTV	NTV	NTV
Q146	Exp II	IL18R1	22738689	Q13478	IL18R1 (Q13478; IL18R_HUMAN) Interleukin-18 receptor 1	interleukin-18 IL18R1	12	TGFB1_gene_polymorphisms	0.678068	NTV	NTV	NTV	NTV
Q147	Exp II	adiponectin	24945145	Q15848	ADIPOQ (Q15848; ADIPO_HUMAN) Adiponectin	adiponectin ADIPOQ	1	adiponectin_levels	0.863284	PTV	PTV	PTV	PTV
Q147	Exp II	adiponectin	24945145	Q15848	ADIPOQ (Q15848; ADIPO_HUMAN) Adiponectin	adiponectin ADIPOQ	2	circulating_adiponectin	0.84105	PTV	PTV	NTV	NTV
Q147	Exp II	adiponectin	24945145	Q15848	ADIPOQ (Q15848; ADIPO_HUMAN) Adiponectin	adiponectin ADIPOQ	3	adiponectin_gene	0.831641	PTV	FTV	FTV	PTV
Q147	Exp II	adiponectin	24945145	Q15848	ADIPOQ (Q15848; ADIPO_HUMAN) Adiponectin	adiponectin ADIPOQ	4	plasma_adiponectin_levels	0.814311	PTV	PTV	PTV	PTV
Q147	Exp II	adiponectin	24945145	Q15848	ADIPOQ (Q15848; ADIPO_HUMAN) Adiponectin	adiponectin ADIPOQ	5	serum_adiponectin	0.806511	PTV	PTV	PTV	PTV
Q147	Exp II	adiponectin	24945145	Q15848	ADIPOQ (Q15848; ADIPO_HUMAN) Adiponectin	adiponectin ADIPOQ	6	adiponectin_concentrations	0.797317	PTV	PTV	PTV	PTV
Q147	Exp II	adiponectin	24945145	Q15848	ADIPOQ (Q15848; ADIPO_HUMAN) Adiponectin	adiponectin ADIPOQ	7	ADIPOR2	0.796753	NTV	PTV	NTV	NTV
Q147	Exp II	adiponectin	24945145	Q15848	ADIPOQ (Q15848; ADIPO_HUMAN) Adiponectin	adiponectin ADIPOQ	8	plasma_adiponectin	0.796114	PTV	PTV	PTV	PTV
Q147	Exp II	adiponectin	24945145	Q15848	ADIPOQ (Q15848; ADIPO_HUMAN) Adiponectin	adiponectin ADIPOQ	9	adiponectin_level	0.7913	PTV	PTV	PTV	PTV
Q147	Exp II	adiponectin	24945145	Q15848	ADIPOQ (Q15848; ADIPO_HUMAN) Adiponectin	adiponectin ADIPOQ	10	resistin	0.787047	NTV	NTV	NTV	NTV
Q147	Exp II	adiponectin	24945145	Q15848	ADIPOQ (Q15848; ADIPO_HUMAN) Adiponectin	adiponectin ADIPOQ	11	relationship_between_adiponectin	0.782645	PTV	PTV	PTV	NTV
Q147	Exp II	adiponectin	24945145	Q15848	ADIPOQ (Q15848; ADIPO_HUMAN) Adiponectin	adiponectin ADIPOQ	12	circulating_adiponectin_levels	0.782262	PTV	PTV	PTV	PTV
Q148	Exp II	FAT atypical cadherin 4	24558106	Q6V0I7	FAT4 (Q6V0I7; FAT4_HUMAN) Protocadherin Fat 4	protocadherin FAT4	1	protocadherin_(PCDH)	0.699893	PTV	NTV	PTV	PTV
Q148	Exp II	FAT atypical cadherin 4	24558106	Q6V0I7	FAT4 (Q6V0I7; FAT4_HUMAN) Protocadherin Fat 4	protocadherin FAT4	2	cadherin_superfamily	0.684043	NTV	PTV	NTV	NTV
Q148	Exp II	FAT atypical cadherin 4	24558106	Q6V0I7	FAT4 (Q6V0I7; FAT4_HUMAN) Protocadherin Fat 4	protocadherin FAT4	3	ARHGAP_family	0.677004	NTV	NTV	NTV	NTV
Q148	Exp II	FAT atypical cadherin 4	24558106	Q6V0I7	FAT4 (Q6V0I7; FAT4_HUMAN) Protocadherin Fat 4	protocadherin FAT4	4	genes_CELSR1	0.662736	NTV	NTV	NTV	NTV
Q148	Exp II	FAT atypical cadherin 4	24558106	Q6V0I7	FAT4 (Q6V0I7; FAT4_HUMAN) Protocadherin Fat 4	protocadherin FAT4	5	FAT1_FAT2	0.655101	NTV	NTV	NTV	NTV
Q148	Exp II	FAT atypical cadherin 4	24558106	Q6V0I7	FAT4 (Q6V0I7; FAT4_HUMAN) Protocadherin Fat 4	protocadherin FAT4	6	cadherin_(CDH)	0.653599	NTV	PTV	NTV	NTV
Q148	Exp II	FAT atypical cadherin 4	24558106	Q6V0I7	FAT4 (Q6V0I7; FAT4_HUMAN) Protocadherin Fat 4	protocadherin FAT4	7	PCDH	0.651712	NTV	NTV	PTV	NTV
Q148	Exp II	FAT atypical cadherin 4	24558106	Q6V0I7	FAT4 (Q6V0I7; FAT4_HUMAN) Protocadherin Fat 4	protocadherin FAT4	8	GRID2IP	0.651497	NTV	NTV	NTV	NTV
Q148	Exp II	FAT atypical cadherin 4	24558106	Q6V0I7	FAT4 (Q6V0I7; FAT4_HUMAN) Protocadherin Fat 4	protocadherin FAT4	9	protocadherins_are	0.650904	PTV	PTV	PTV	PTV
Q148	Exp II	FAT atypical cadherin 4	24558106	Q6V0I7	FAT4 (Q6V0I7; FAT4_HUMAN) Protocadherin Fat 4	protocadherin FAT4	10	protocadherin-17	0.647587	NTV	NTV	PTV	NTV
Q148	Exp II	FAT atypical cadherin 4	24558106	Q6V0I7	FAT4 (Q6V0I7; FAT4_HUMAN) Protocadherin Fat 4	protocadherin FAT4	11	protocadherin_8	0.643547	NTV	NTV	PTV	NTV
Q148	Exp II	FAT atypical cadherin 4	24558106	Q6V0I7	FAT4 (Q6V0I7; FAT4_HUMAN) Protocadherin Fat 4	protocadherin FAT4	12	CTNNA1_CTNNB1	0.643398	NTV	NTV	NTV	NTV
Q149	Exp II	vasohibin 1	24558106	Q7L8A9	VASH1 (Q7L8A9; VASH1_HUMAN) Vasohibin-1	vasohibin-1 VASH1	1	vasohibin-2	0.786427	NTV	NTV	NTV	NTV
Q149	Exp II	vasohibin 1	24558106	Q7L8A9	VASH1 (Q7L8A9; VASH1_HUMAN) Vasohibin-1	vasohibin-1 VASH1	2	VEGF_receptor-1	0.73409	NTV	NTV	NTV	NTV
Q149	Exp II	vasohibin 1	24558106	Q7L8A9	VASH1 (Q7L8A9; VASH1_HUMAN) Vasohibin-1	vasohibin-1 VASH1	3	other_angiogenic_factors	0.732255	NTV	NTV	NTV	NTV
Q149	Exp II	vasohibin 1	24558106	Q7L8A9	VASH1 (Q7L8A9; VASH1_HUMAN) Vasohibin-1	vasohibin-1 VASH1	4	angiogenic_property	0.728874	NTV	NTV	NTV	NTV
Q149	Exp II	vasohibin 1	24558106	Q7L8A9	VASH1 (Q7L8A9; VASH1_HUMAN) Vasohibin-1	vasohibin-1 VASH1	5	pro-angiogenic_factor	0.726838	NTV	NTV	NTV	NTV
Q149	Exp II	vasohibin 1	24558106	Q7L8A9	VASH1 (Q7L8A9; VASH1_HUMAN) Vasohibin-1	vasohibin-1 VASH1	6	VEGFR-2_expression	0.726726	NTV	NTV	NTV	NTV
Q149	Exp II	vasohibin 1	24558106	Q7L8A9	VASH1 (Q7L8A9; VASH1_HUMAN) Vasohibin-1	vasohibin-1 VASH1	7	VEGFR-2_expression_actually	0.724261	NTV	NTV	NTV	NTV
Q149	Exp II	vasohibin 1	24558106	Q7L8A9	VASH1 (Q7L8A9; VASH1_HUMAN) Vasohibin-1	vasohibin-1 VASH1	8	VEGF-A_expression	0.722327	NTV	NTV	NTV	NTV
Q149	Exp II	vasohibin 1	24558106	Q7L8A9	VASH1 (Q7L8A9; VASH1_HUMAN) Vasohibin-1	vasohibin-1 VASH1	9	induced_by_VEGF-C	0.721205	NTV	NTV	NTV	NTV
Q149	Exp II	vasohibin 1	24558106	Q7L8A9	VASH1 (Q7L8A9; VASH1_HUMAN) Vasohibin-1	vasohibin-1 VASH1	10	(VEGF)-C	0.716801	NTV	NTV	NTV	NTV
Q149	Exp II	vasohibin 1	24558106	Q7L8A9	VASH1 (Q7L8A9; VASH1_HUMAN) Vasohibin-1	vasohibin-1 VASH1	11	an_important_angiogenic_factor	0.716793	NTV	NTV	NTV	NTV
Q149	Exp II	vasohibin 1	24558106	Q7L8A9	VASH1 (Q7L8A9; VASH1_HUMAN) Vasohibin-1	vasohibin-1 VASH1	12	vEGF-A	0.716754	NTV	NTV	NTV	NTV
Q150	Exp II	CTRP1|C1q/TNF-related protein 1|adipokine C1q/TNF-related protein (CTRP) 1	24945145	Q9BXJ1	C1QTNF1 (Q9BXJ1; C1QT1_HUMAN) Complement C1q tumor necrosis factor-related protein 1	c1q tumor_necrosis_factor	1	tumor_necrosis_factor_(TNF)	0.699604	PTV	FTV	PTV	PTV
Q150	Exp II	CTRP1|C1q/TNF-related protein 1|adipokine C1q/TNF-related protein (CTRP) 1	24945145	Q9BXJ1	C1QTNF1 (Q9BXJ1; C1QT1_HUMAN) Complement C1q tumor necrosis factor-related protein 1	c1q tumor_necrosis_factor	2	complement_components	0.687957	NTV	NTV	NTV	NTV
Q150	Exp II	CTRP1|C1q/TNF-related protein 1|adipokine C1q/TNF-related protein (CTRP) 1	24945145	Q9BXJ1	C1QTNF1 (Q9BXJ1; C1QT1_HUMAN) Complement C1q tumor necrosis factor-related protein 1	c1q tumor_necrosis_factor	3	tumour_necrosis_factor	0.685682	FTV	FTV	PTV	PTV
Q150	Exp II	CTRP1|C1q/TNF-related protein 1|adipokine C1q/TNF-related protein (CTRP) 1	24945145	Q9BXJ1	C1QTNF1 (Q9BXJ1; C1QT1_HUMAN) Complement C1q tumor necrosis factor-related protein 1	c1q tumor_necrosis_factor	4	tumour_necrosis_factor_(TNF)	0.675552	FTV	FTV	PTV	PTV
Q150	Exp II	CTRP1|C1q/TNF-related protein 1|adipokine C1q/TNF-related protein (CTRP) 1	24945145	Q9BXJ1	C1QTNF1 (Q9BXJ1; C1QT1_HUMAN) Complement C1q tumor necrosis factor-related protein 1	c1q tumor_necrosis_factor	5	complement_factor	0.67436	NTV	NTV	NTV	NTV
Q150	Exp II	CTRP1|C1q/TNF-related protein 1|adipokine C1q/TNF-related protein (CTRP) 1	24945145	Q9BXJ1	C1QTNF1 (Q9BXJ1; C1QT1_HUMAN) Complement C1q tumor necrosis factor-related protein 1	c1q tumor_necrosis_factor	6	complement_factors	0.67412	NTV	NTV	NTV	NTV
Q150	Exp II	CTRP1|C1q/TNF-related protein 1|adipokine C1q/TNF-related protein (CTRP) 1	24945145	Q9BXJ1	C1QTNF1 (Q9BXJ1; C1QT1_HUMAN) Complement C1q tumor necrosis factor-related protein 1	c1q tumor_necrosis_factor	7	C1q_C4	0.670282	NTV	NTV	NTV	NTV
Q150	Exp II	CTRP1|C1q/TNF-related protein 1|adipokine C1q/TNF-related protein (CTRP) 1	24945145	Q9BXJ1	C1QTNF1 (Q9BXJ1; C1QT1_HUMAN) Complement C1q tumor necrosis factor-related protein 1	c1q tumor_necrosis_factor	8	complement_activation_products	0.666329	NTV	NTV	NTV	NTV
Q150	Exp II	CTRP1|C1q/TNF-related protein 1|adipokine C1q/TNF-related protein (CTRP) 1	24945145	Q9BXJ1	C1QTNF1 (Q9BXJ1; C1QT1_HUMAN) Complement C1q tumor necrosis factor-related protein 1	c1q tumor_necrosis_factor	9	interleukin	0.661823	NTV	NTV	NTV	NTV
Q150	Exp II	CTRP1|C1q/TNF-related protein 1|adipokine C1q/TNF-related protein (CTRP) 1	24945145	Q9BXJ1	C1QTNF1 (Q9BXJ1; C1QT1_HUMAN) Complement C1q tumor necrosis factor-related protein 1	c1q tumor_necrosis_factor	10	complement_C1q	0.659719	PTV	NTV	PTV	PTV
Q150	Exp II	CTRP1|C1q/TNF-related protein 1|adipokine C1q/TNF-related protein (CTRP) 1	24945145	Q9BXJ1	C1QTNF1 (Q9BXJ1; C1QT1_HUMAN) Complement C1q tumor necrosis factor-related protein 1	c1q tumor_necrosis_factor	11	tumor_necrosis_factor_alpha	0.659574	PTV	FTV	NTV	NTV
Q150	Exp II	CTRP1|C1q/TNF-related protein 1|adipokine C1q/TNF-related protein (CTRP) 1	24945145	Q9BXJ1	C1QTNF1 (Q9BXJ1; C1QT1_HUMAN) Complement C1q tumor necrosis factor-related protein 1	c1q tumor_necrosis_factor	12	C1q	0.657228	FTV	NTV	PTV	PTV
Q151	Exp II	GHRL	22738689	Q9UBU3	GHRL (Q9UBU3; GHRL_HUMAN) Appetite-regulating hormone	appetite-regulating_hormone GHRL	1	ghrelin_(GHRL)	0.727592	PTV	FTV	FTV	FTV
Q151	Exp II	GHRL	22738689	Q9UBU3	GHRL (Q9UBU3; GHRL_HUMAN) Appetite-regulating hormone	appetite-regulating_hormone GHRL	2	MC4R_POMC	0.723108	NTV	NTV	NTV	NTV
Q151	Exp II	GHRL	22738689	Q9UBU3	GHRL (Q9UBU3; GHRL_HUMAN) Appetite-regulating hormone	appetite-regulating_hormone GHRL	3	blunted_PYY	0.722739	NTV	NTV	NTV	NTV
Q151	Exp II	GHRL	22738689	Q9UBU3	GHRL (Q9UBU3; GHRL_HUMAN) Appetite-regulating hormone	appetite-regulating_hormone GHRL	4	preproghrelin_gene	0.721174	NTV	PTV	PTV	NTV
Q151	Exp II	GHRL	22738689	Q9UBU3	GHRL (Q9UBU3; GHRL_HUMAN) Appetite-regulating hormone	appetite-regulating_hormone GHRL	5	stimulating_food_intake	0.711454	NTV	NTV	NTV	NTV
Q151	Exp II	GHRL	22738689	Q9UBU3	GHRL (Q9UBU3; GHRL_HUMAN) Appetite-regulating hormone	appetite-regulating_hormone GHRL	6	gene_(GHRL)	0.705838	PTV	FTV	FTV	FTV
Q151	Exp II	GHRL	22738689	Q9UBU3	GHRL (Q9UBU3; GHRL_HUMAN) Appetite-regulating hormone	appetite-regulating_hormone GHRL	7	appetite-regulating_peptides	0.703904	NTV	PTV	PTV	NTV
Q151	Exp II	GHRL	22738689	Q9UBU3	GHRL (Q9UBU3; GHRL_HUMAN) Appetite-regulating hormone	appetite-regulating_hormone GHRL	8	peptide-YY_(PYY)	0.702654	NTV	NTV	NTV	NTV
Q151	Exp II	GHRL	22738689	Q9UBU3	GHRL (Q9UBU3; GHRL_HUMAN) Appetite-regulating hormone	appetite-regulating_hormone GHRL	9	GHSR_genes	0.700491	NTV	PTV	NTV	NTV
Q151	Exp II	GHRL	22738689	Q9UBU3	GHRL (Q9UBU3; GHRL_HUMAN) Appetite-regulating hormone	appetite-regulating_hormone GHRL	10	mC4R	0.699531	NTV	NTV	NTV	NTV
Q151	Exp II	GHRL	22738689	Q9UBU3	GHRL (Q9UBU3; GHRL_HUMAN) Appetite-regulating hormone	appetite-regulating_hormone GHRL	11	stimulates_growth_hormone	0.699253	NTV	NTV	NTV	NTV
Q151	Exp II	GHRL	22738689	Q9UBU3	GHRL (Q9UBU3; GHRL_HUMAN) Appetite-regulating hormone	appetite-regulating_hormone GHRL	12	by_stimulating_food_intake	0.698066	NTV	NTV	NTV	NTV
Q152	Exp II	thrombospondin-4	21681990	Q9Z1T2	Thbs4 (Q9Z1T2; TSP4_MOUSE) Thrombospondin-4	thrombospondin_4 Thbs4	1	(Thbs4)	0.658007	FTV	FTV	FTV	FTV
Q152	Exp II	thrombospondin-4	21681990	Q9Z1T2	Thbs4 (Q9Z1T2; TSP4_MOUSE) Thrombospondin-4	thrombospondin_4 Thbs4	2	Timp4	0.652622	NTV	NTV	NTV	NTV
Q152	Exp II	thrombospondin-4	21681990	Q9Z1T2	Thbs4 (Q9Z1T2; TSP4_MOUSE) Thrombospondin-4	thrombospondin_4 Thbs4	3	cbfβ	0.652446	NTV	NTV	NTV	NTV
Q152	Exp II	thrombospondin-4	21681990	Q9Z1T2	Thbs4 (Q9Z1T2; TSP4_MOUSE) Thrombospondin-4	thrombospondin_4 Thbs4	4	Cbfβ-deficient	0.650529	NTV	NTV	NTV	NTV
Q152	Exp II	thrombospondin-4	21681990	Q9Z1T2	Thbs4 (Q9Z1T2; TSP4_MOUSE) Thrombospondin-4	thrombospondin_4 Thbs4	5	matrix-associated_protein_that	0.647512	NTV	NTV	NTV	NTV
Q152	Exp II	thrombospondin-4	21681990	Q9Z1T2	Thbs4 (Q9Z1T2; TSP4_MOUSE) Thrombospondin-4	thrombospondin_4 Thbs4	6	Col9a1	0.647117	NTV	NTV	NTV	NTV
Q152	Exp II	thrombospondin-4	21681990	Q9Z1T2	Thbs4 (Q9Z1T2; TSP4_MOUSE) Thrombospondin-4	thrombospondin_4 Thbs4	7	enamelin_(Enam)	0.641382	NTV	NTV	NTV	NTV
Q152	Exp II	thrombospondin-4	21681990	Q9Z1T2	Thbs4 (Q9Z1T2; TSP4_MOUSE) Thrombospondin-4	thrombospondin_4 Thbs4	8	Col1a1_Col1a2	0.639807	NTV	NTV	NTV	NTV
Q152	Exp II	thrombospondin-4	21681990	Q9Z1T2	Thbs4 (Q9Z1T2; TSP4_MOUSE) Thrombospondin-4	thrombospondin_4 Thbs4	9	ITGA10	0.637641	NTV	NTV	NTV	NTV
Q152	Exp II	thrombospondin-4	21681990	Q9Z1T2	Thbs4 (Q9Z1T2; TSP4_MOUSE) Thrombospondin-4	thrombospondin_4 Thbs4	10	Prelp	0.637046	NTV	NTV	NTV	NTV
Q152	Exp II	thrombospondin-4	21681990	Q9Z1T2	Thbs4 (Q9Z1T2; TSP4_MOUSE) Thrombospondin-4	thrombospondin_4 Thbs4	11	its_receptor_frizzled	0.636484	NTV	NTV	NTV	NTV
Q152	Exp II	thrombospondin-4	21681990	Q9Z1T2	Thbs4 (Q9Z1T2; TSP4_MOUSE) Thrombospondin-4	thrombospondin_4 Thbs4	12	Papss2	0.633965	NTV	NTV	NTV	NTV
Q153	Exp II	thrombospondin-4	21681990	Q9Z1T2	Thbs4 (Q9Z1T2; TSP4_MOUSE) Thrombospondin-4	Thbs4	1	Thbs4-deficient	0.662412	PTV	PTV	PTV	PTV
Q153	Exp II	thrombospondin-4	21681990	Q9Z1T2	Thbs4 (Q9Z1T2; TSP4_MOUSE) Thrombospondin-4	Thbs4	2	we_found_that_Thbs4-deficient	0.654045	PTV	PTV	PTV	PTV
Q153	Exp II	thrombospondin-4	21681990	Q9Z1T2	Thbs4 (Q9Z1T2; TSP4_MOUSE) Thrombospondin-4	Thbs4	3	(Thbs4)	0.650049	FTV	FTV	FTV	FTV
Q153	Exp II	thrombospondin-4	21681990	Q9Z1T2	Thbs4 (Q9Z1T2; TSP4_MOUSE) Thrombospondin-4	Thbs4	4	Thbs	0.641018	NTV	PTV	PTV	PTV
Q153	Exp II	thrombospondin-4	21681990	Q9Z1T2	Thbs4 (Q9Z1T2; TSP4_MOUSE) Thrombospondin-4	Thbs4	5	Phex-deficient_Hyp_mice	0.605835	NTV	NTV	NTV	NTV
Q153	Exp II	thrombospondin-4	21681990	Q9Z1T2	Thbs4 (Q9Z1T2; TSP4_MOUSE) Thrombospondin-4	Thbs4	6	developing_growth_plate	0.58739	NTV	NTV	NTV	NTV
Q153	Exp II	thrombospondin-4	21681990	Q9Z1T2	Thbs4 (Q9Z1T2; TSP4_MOUSE) Thrombospondin-4	Thbs4	7	Cbfβ-deficient	0.582826	NTV	NTV	NTV	NTV
Q153	Exp II	thrombospondin-4	21681990	Q9Z1T2	Thbs4 (Q9Z1T2; TSP4_MOUSE) Thrombospondin-4	Thbs4	8	Col2a1-expressing	0.579145	NTV	NTV	NTV	NTV
Q153	Exp II	thrombospondin-4	21681990	Q9Z1T2	Thbs4 (Q9Z1T2; TSP4_MOUSE) Thrombospondin-4	Thbs4	9	Papss2	0.576141	NTV	NTV	NTV	NTV
Q153	Exp II	thrombospondin-4	21681990	Q9Z1T2	Thbs4 (Q9Z1T2; TSP4_MOUSE) Thrombospondin-4	Thbs4	10	Dspp_gene	0.575867	NTV	NTV	NTV	NTV
Q153	Exp II	thrombospondin-4	21681990	Q9Z1T2	Thbs4 (Q9Z1T2; TSP4_MOUSE) Thrombospondin-4	Thbs4	11	Col2a1_expression	0.575548	NTV	NTV	NTV	NTV
Q153	Exp II	thrombospondin-4	21681990	Q9Z1T2	Thbs4 (Q9Z1T2; TSP4_MOUSE) Thrombospondin-4	Thbs4	12	cbfβ	0.574803	NTV	NTV	NTV	NTV
