# Supplementary material for: Deep learning meets ontologies: experiments to anchor the cardiovascular disease ontology in the biomedical literature
Source: J Biomed Semantics. 2018 Apr 12;9:13. doi: 10.1186/s13326-018-0181-1 (PMC5896136; doi:10.1186/s13326-018-0181-1)
Supplement: Supplementary file 4 — TermsMapped_votingSystem.xls, this file contains the details of the voting system for CBOW and Skip-gram per experiment. (XLS 70 kb) [file 13326_2018_181_MOESM4_ESM.xls]

## Sheet: VS
											CBOW	CBOW	CBOW	Skip-gram	Skip-gram	Skip-gram
Term from PubMed tittle/abstract	PubMed ID	UniProtKB AC	UniProtKB ID	gene rdfs:label	protein rdfs:label	nQ	Experiment	Target terms	Category for terms from PubMed tittle/abstract	Category for target terms	nFTV	nFTVr3	nTV	nFTV	nFTVr3	nTV
ETV1	23468932	B5MCT2	B5MCT2_HUMAN	ETV1	ETS translocation variant 1	Q1	Exp I	ETV1	Only gene symbol	Only gene symbol	1	1	1	1	1	1
ETV1	23468932	B5MCT2	B5MCT2_HUMAN	ETV1	ETS translocation variant 1	Q86	Exp II	ETS_transcription ETV1	Only gene symbol	Gene symbol appears	0	0	1	1	1	1
transcription co-factor LIM domain binding 2|LDB2	19997623	D6RAT1	D6RAT1_HUMAN	LDB2	LIM domain-binding protein 2 (Fragment)	Q2	Exp I	LDB2	Gene symbol appears	Only gene symbol	0	0	0	0	0	1
transcription co-factor LIM domain binding 2|LDB2	19997623	D6RAT1	D6RAT1_HUMAN	LDB2	LIM domain-binding protein 2 (Fragment)	Q87	Exp II	LIM_domain-binding_protein LDB2	Gene symbol appears	Gene symbol appears	0	0	0	1	0	1
β chains of fibrinogen	21681990	D6REL8	D6REL8_HUMAN	FGB	Fibrinogen beta chain	Q88	Exp II	fibrinogen_beta_chain FGB	Refer protein name	Gene symbol appears	0	0	1	1	1	1
apolipoprotein B	21681990	E9Q414	APOB_MOUSE	Apob	Apolipoprotein B-100	Q3	Exp I	apolipoprotein_B	Refer protein name	Terms from protein name	1	0	1	1	1	1
apolipoprotein B	21681990	E9Q414	APOB_MOUSE	Apob	Apolipoprotein B-100	Q89	Exp II	apolipoprotein_B-100	Refer protein name	Only protein name	1	1	1	1	1	1
CD133	21235297	O43490	PROM1_HUMAN	PROM1	Prominin-1	Q5	Exp I	CD133	Refer protein name	Refer protein name	1	1	1	1	1	1
KLF7	23468932	O75840	KLF7_HUMAN	KLF7	Krueppel-like factor 7	Q6	Exp I	KLF7	Only gene symbol	Only gene symbol	0	0	0	1	1	1
KLF7	23468932	O75840	KLF7_HUMAN	KLF7	Krueppel-like factor 7	Q92	Exp II	Krueppel KLF7	Only gene symbol	Gene symbol appears	0	0	1	0	0	1
IL18RAP	22738689	O95256	I18RA_HUMAN	IL18RAP	Interleukin-18 receptor accessory protein	Q7	Exp I	IL18RAP	Only gene symbol	Only gene symbol	1	1	1	0	0	1
IL18RAP	22738689	O95256	I18RA_HUMAN	IL18RAP	Interleukin-18 receptor accessory protein	Q93	Exp II	interleukin-18 receptor_accessory_protein	Only gene symbol	Only protein name	0	0	1	1	0	1
UTS2	22738689	O95399	UTS2_HUMAN	UTS2	Urotensin-2	Q8	Exp I	UTS2	Only gene symbol	Only gene symbol	0	0	0	1	1	1
UTS2	22738689	O95399	UTS2_HUMAN	UTS2	Urotensin-2	Q94	Exp II	urotensin UTS2	Only gene symbol	Gene symbol appears	0	0	0	1	1	1
ABCA1	21840418	O95477	ABCA1_HUMAN	ABCA1	ATP-binding cassette sub-family A member 1	Q9	Exp I	ABCA1	Only gene symbol	Only gene symbol	1	0	1	1	1	1
ABCA1	21840418	O95477	ABCA1_HUMAN	ABCA1	ATP-binding cassette sub-family A member 1	Q95	Exp II	ATP-binding_cassette ABCA1	Only gene symbol	Gene symbol appears	1	1	1	1	1	1
HP	22738689	P00738	HPT_HUMAN	HP	Haptoglobin	Q96	Exp II	haptoglobin	Only gene symbol	Only protein name	0	0	1	1	1	1
α(1)-antitrypsin|alpha-1-antitrypsin	22371488|20811296	P01009	A1AT_HUMAN	SERPINA1	Alpha-1-antitrypsin	Q10	Exp I	α(1)-antitrypsin	Refer protein name	Refer protein name	0	0	0	1	1	1
α(1)-antitrypsin|alpha-1-antitrypsin	22371488|20811296	P01009	A1AT_HUMAN	SERPINA1	Alpha-1-antitrypsin	Q11	Exp I	alpha-1-antitrypsin	Refer protein name	Only protein name	1	1	1	1	1	1
C3|complement C3	21840418	P01024	CO3_HUMAN	C3	Complement C3	Q12	Exp I	C3	Gene symbol appears	Only gene symbol	0	0	1	1	1	1
C3|complement C3	21840418	P01024	CO3_HUMAN	C3	Complement C3	Q13	Exp I	complement_C3	Gene symbol appears	Gene symbol appears	1	0	1	1	0	1
epidermal growth factor|EGF	22371488	P01133	EGF_HUMAN	EGF	Pro-epidermal growth factor	Q14	Exp I	epidermal_growth_factor	Gene symbol appears	Terms from protein name	1	1	1	1	1	1
epidermal growth factor|EGF	22371488	P01133	EGF_HUMAN	EGF	Pro-epidermal growth factor	Q15	Exp I	EGF	Gene symbol appears	Only gene symbol	1	1	1	1	1	1
epidermal growth factor|EGF	22371488	P01133	EGF_HUMAN	EGF	Pro-epidermal growth factor	Q16	Exp I	epidermal_growth_factor EGF	Gene symbol appears	Gene symbol appears	1	1	1	1	1	1
LTA	22738689	P01374	TNFB_HUMAN	LTA	Lymphotoxin-alpha	Q17	Exp I	LTA	Only gene symbol	Only gene symbol	1	1	1	1	1	1
IL1B	22738689	P01584	IL1B_HUMAN	IL1B	Interleukin-1 beta	Q18	Exp I	IL1B	Only gene symbol	Only gene symbol	1	1	1	1	0	1
IL1B	22738689	P01584	IL1B_HUMAN	IL1B	Interleukin-1 beta	Q97	Exp II	interleukin-1_beta	Only gene symbol	Only protein name	1	1	1	1	1	1
CD4	19059264	P01730	CD4_HUMAN	CD4	T-cell surface glycoprotein CD4	Q19	Exp I	CD4	Only gene symbol	Only gene symbol	1	1	1	1	1	1
CD4	19059264	P01730	CD4_HUMAN	CD4	T-cell surface glycoprotein CD4	Q98	Exp II	surface_glycoprotein CD4	Only gene symbol	Gene symbol appears	1	1	1	1	1	1
collagen type 1|collagen type I	20811296|22371488	P02452	CO1A1_HUMAN	COL1A1	Collagen alpha-1(I) chain	Q20	Exp I	collagen_type_1	Refer protein name	Refer protein name	1	1	1	1	1	1
collagen type 1|collagen type I	20811296|22371488	P02452	CO1A1_HUMAN	COL1A1	Collagen alpha-1(I) chain	Q21	Exp I	collagen_type_I	Refer protein name	Refer protein name	1	1	1	1	1	1
collagen type 1|collagen type I	20811296|22371488	P02452	CO1A1_HUMAN	COL1A1	Collagen alpha-1(I) chain	Q99	Exp II	collagen_alpha-1 COL1A1	Refer protein name	Gene symbol appears	1	1	1	1	1	1
APOA2|apolipoprotein A-II precursor	20667078	P02652	APOA2_HUMAN	APOA2	Apolipoprotein A-II	Q22	Exp I	APOA2	Gene symbol appears	Only gene symbol	0	0	0	0	0	0
APOA2|apolipoprotein A-II precursor	20667078	P02652	APOA2_HUMAN	APOA2	Apolipoprotein A-II	Q23	Exp I	Apolipoprotein APOA2	Gene symbol appears	Gene symbol appears	1	1	1	1	0	1
APOA2|apolipoprotein A-II precursor	20667078	P02652	APOA2_HUMAN	APOA2	Apolipoprotein A-II	Q24	Exp I	apolipoprotein_A-II	Gene symbol appears	Only protein name	0	0	1	1	1	1
fibrinogen-alpha chain	20811296	P02671	FIBA_HUMAN	FGA	Fibrinogen alpha chain	Q25	Exp I	fibrinogen-alpha chain	Refer protein name	Only protein name	0	0	1	0	0	0
fibrinogen-alpha chain	20811296	P02671	FIBA_HUMAN	FGA	Fibrinogen alpha chain	Q100	Exp II	fibrinogen_alpha_chain FGA	Refer protein name	Gene symbol appears	0	0	1	1	1	1
γ chain of fibrinogen	21681990	P02679	FIBG_HUMAN	FGG	Fibrinogen gamma chain	Q101	Exp II	fibrinogen_gamma_chain FGG	Refer protein name	Gene symbol appears	0	0	1	1	0	1
hs-CRP|high sensitive C-reactive protein	24954318	P02741	CRP_HUMAN	CRP	C-reactive protein	Q26	Exp I	hs-CRP	Refer protein name	Gene symbol appears	1	1	1	1	1	1
hs-CRP|high sensitive C-reactive protein	24954318	P02741	CRP_HUMAN	CRP	C-reactive protein	Q102	Exp II	C-reactive_protein CRP	Refer protein name	Gene symbol appears	1	1	1	1	1	1
alpha-1-acid glycoprotein 1|ORM1	20667078	P02763	A1AG1_HUMAN	ORM1	Alpha-1-acid glycoprotein 1	Q27	Exp I	alpha-1-acid_glycoprotein_1	Gene symbol appears	Only protein name	0	0	0	0	0	1
alpha-1-acid glycoprotein 1|ORM1	20667078	P02763	A1AG1_HUMAN	ORM1	Alpha-1-acid glycoprotein 1	Q28	Exp I	ORM1	Gene symbol appears	Only gene symbol	0	0	0	0	0	1
alpha-1-acid glycoprotein 1|ORM1	20667078	P02763	A1AG1_HUMAN	ORM1	Alpha-1-acid glycoprotein 1	Q29	Exp I	alpha-1-acid_glycoprotein ORM1	Gene symbol appears	Gene symbol appears	0	0	1	1	1	1
ferritin light chain	21248247	P02792	FRIL_HUMAN	FTL	Ferritin light chain	Q30	Exp I	ferritin_light_chain	Refer protein name	Only protein name	0	0	0	1	1	1
ferritin light chain	21248247	P02792	FRIL_HUMAN	FTL	Ferritin light chain	Q103	Exp II	ferritin_light_chain FTL	Refer protein name	Gene symbol appears	0	0	1	1	1	1
SOD2	22738689	P04179	SODM_HUMAN	SOD2	Superoxide dismutase [Mn], mitochondrial	Q31	Exp I	SOD2	Only gene symbol	Only gene symbol	1	1	1	1	1	1
SOD2	22738689	P04179	SODM_HUMAN	SOD2	Superoxide dismutase [Mn], mitochondrial	Q104	Exp II	superoxide_dismutase SOD2	Only gene symbol	Gene symbol appears	1	0	1	1	0	1
HSP27|heat shock protein 27|heat shock protein-27	15249501	P04792	HSPB1_HUMAN	HSPB1	Heat shock protein beta-1	Q32	Exp I	HSP27	Refer protein name	Refer protein name	1	0	1	1	1	1
HSP27|heat shock protein 27|heat shock protein-27	15249501	P04792	HSPB1_HUMAN	HSPB1	Heat shock protein beta-1	Q105	Exp II	heat_shock_protein_beta-1 HSPB1	Refer protein name	Gene symbol appears	1	1	1	1	1	1
granin-like neuroendocrine peptide precursor	20811296	P05060	SCG1_HUMAN	CHGB	Secretogranin-1	Q33	Exp I	granin-like_neuroendocrine_peptide_precursor	Refer protein name	Refer protein name	0	0	0	0	0	0
granin-like neuroendocrine peptide precursor	20811296	P05060	SCG1_HUMAN	CHGB	Secretogranin-1	Q106	Exp II	secretogranin-1 CHGB	Refer protein name	Gene symbol appears	0	0	0	1	1	1
ITGB3	22738689	P05106	ITB3_HUMAN	ITGB3	Integrin beta-3	Q107	Exp II	integrin_beta-3 ITGB3	Only gene symbol	Gene symbol appears	0	0	0	1	0	1
S100A8 calcium-binding protein	21938407	P05109	S10A8_HUMAN	S100A8	Protein S100-A8	Q108	Exp II	S100A8_protein S100-A8	Refer protein name	Gene symbol appears	0	0	0	1	1	1
gelsolin	22197968|23429260	P06396	GELS_HUMAN	GSN	Gelsolin	Q34	Exp I	gelsolin	Refer protein name	Only protein name	1	0	1	0	0	1
gelsolin	22197968|23429260	P06396	GELS_HUMAN	GSN	Gelsolin	Q109	Exp II	gelsolin GSN	Refer protein name	Gene symbol appears	0	0	1	0	0	0
apoA-IV	21840418	P06727	APOA4_HUMAN	APOA4	Apolipoprotein A-IV	Q35	Exp I	apoA-IV	Refer protein name	Refer protein name	0	0	1	0	0	1
apoA-IV	21840418	P06727	APOA4_HUMAN	APOA4	Apolipoprotein A-IV	Q110	Exp II	apolipoprotein_A-IV	Refer protein name	Only protein name	1	1	1	1	1	1
collagen type 1|collagen type I	20811296|22371488	P08123	CO1A2_HUMAN	COL1A2	Collagen alpha-2(I) chain	Q111	Exp II	collagen_alpha-2 COL1A2	Refer protein name	Gene symbol appears	0	0	1	1	1	1
apoE|apolipoprotein E	24082102|21681990	P08226	APOE_MOUSE	Apoe	Apolipoprotein E	Q36	Exp I	apolipoprotein_E_(apoE)	Refer protein name	Refer protein name	1	1	1	1	1	1
apoE|apolipoprotein E	24082102|21681990	P08226	APOE_MOUSE	Apoe	Apolipoprotein E	Q37	Exp I	apoE	Refer protein name	Refer protein name	1	1	1	1	1	1
apoE|apolipoprotein E	24082102|21681990	P08226	APOE_MOUSE	Apoe	Apolipoprotein E	Q38	Exp I	apolipoprotein_E	Refer protein name	Only protein name	1	1	1	1	1	1
superoxide dismutase 3	23429260	P08294	SODE_HUMAN	SOD3	Extracellular superoxide dismutase [Cu-Zn]	Q112	Exp II	extracellular_superoxide_dismutase SOD3	Refer protein name	Gene symbol appears	1	0	1	1	1	1
ITGA2B	22738689	P08514	ITA2B_HUMAN	ITGA2B	Integrin alpha-IIb	Q39	Exp I	ITGA2B	Only gene symbol	Only gene symbol	0	0	0	1	0	1
ITGA2B	22738689	P08514	ITA2B_HUMAN	ITGA2B	Integrin alpha-IIb	Q113	Exp II	integrin_alpha ITGA2B	Only gene symbol	Gene symbol appears	0	0	1	1	1	1
CD14	19059264	P08571	CD14_HUMAN	CD14	Monocyte differentiation antigen CD14	Q40	Exp I	CD14	Only gene symbol	Only gene symbol	0	0	1	1	1	1
CD14	19059264	P08571	CD14_HUMAN	CD14	Monocyte differentiation antigen CD14	Q114	Exp II	monocyte_differentiation_antigen CD14	Only gene symbol	Gene symbol appears	0	0	1	1	1	1
vimentin	21938407|23429260	P08670	VIME_HUMAN	VIM	Vimentin	Q41	Exp I	vimentin	Refer protein name	Only protein name	1	0	1	1	1	1
vimentin	21938407|23429260	P08670	VIME_HUMAN	VIM	Vimentin	Q115	Exp II	vimentin VIM	Refer protein name	Gene symbol appears	1	0	1	1	1	1
annexin 4	21248247	P09525	ANXA4_HUMAN	ANXA4	Annexin A4	Q116	Exp II	annexin_A4 ANXA4	Refer protein name	Gene symbol appears	1	1	1	1	1	1
serum amyloid A|SAA	21840418|24859250	P0DJI8	SAA1_HUMAN	SAA1	Serum amyloid A-1 protein	Q42	Exp I	serum_amyloid_A	Refer protein name	Terms from protein name	1	0	1	1	1	1
serum amyloid A|SAA	21840418|24859250	P0DJI8	SAA1_HUMAN	SAA1	Serum amyloid A-1 protein	Q43	Exp I	serum_amyloid_A_(SAA)	Refer protein name	Refer protein name	1	1	1	1	1	1
serum amyloid A|SAA	21840418|24859250	P0DJI8	SAA1_HUMAN	SAA1	Serum amyloid A-1 protein	Q44	Exp I	SAA	Refer protein name	Refer protein name	1	1	1	1	1	1
serum amyloid A|SAA	21840418|24859250	P0DJI8	SAA1_HUMAN	SAA1	Serum amyloid A-1 protein	Q117	Exp II	serum_amyloid_A-1 SAA1	Refer protein name	Gene symbol appears	0	0	0	1	1	1
heat shock protein 70 KDa	21938407	P0DMV8	HS71A_HUMAN	HSPA1A	Heat shock 70 kDa protein 1A	Q118	Exp II	heat_shock_protein HSPA1A	Refer protein name	Gene symbol appears	1	0	1	0	0	1
heat shock protein 70 KDa	21938407	P0DMV9	HS71B_HUMAN	HSPA1B	Heat shock 70 kDa protein 1B	Q119	Exp II	heat_shock_protein HSPA1B	Refer protein name	Gene symbol appears	0	0	1	0	0	1
myosin regulatory light 2	21248247	P10916	MLRV_HUMAN	MYL2	Myosin regulatory light chain 2, ventricular/cardiac muscle isoform	Q120	Exp II	myosin_regulatory_light_chain	Refer protein name	Terms from protein name	1	1	1	1	1	1
ESRRA	23468932	P11474	ERR1_HUMAN	ESRRA	Steroid hormone receptor ERR1	Q4	Exp I	ESRRA	Only gene symbol	Only gene symbol	0	0	0	1	1	1
ESRRA	23468932	P11474	ERR1_HUMAN	ESRRA	Steroid hormone receptor ERR1	Q90	Exp II	steroid_hormone_receptor ESRRA	Only gene symbol	Gene symbol appears	0	0	1	1	1	1
ESRRA	23468932	P11474	ERR1_HUMAN	ESRRA	Steroid hormone receptor ERR1	Q91	Exp II	hormone_receptor ERR1 ESRRA	Only gene symbol	Gene symbol appears	0	0	1	0	0	1
GP1BB|glycoprotein Ib β-polypeptide	21420725	P13224	GP1BB_HUMAN	GP1BB	Platelet glycoprotein Ib beta chain	Q45	Exp I	GP1BB	Gene symbol appears	Only gene symbol	0	0	0	0	0	0
GP1BB|glycoprotein Ib β-polypeptide	21420725	P13224	GP1BB_HUMAN	GP1BB	Platelet glycoprotein Ib beta chain	Q46	Exp I	glycoprotein_Ib	Gene symbol appears	Terms from protein name	0	0	1	1	1	1
GP1BB|glycoprotein Ib β-polypeptide	21420725	P13224	GP1BB_HUMAN	GP1BB	Platelet glycoprotein Ib beta chain	Q121	Exp II	platelet_glycoprotein_Ib	Gene symbol appears	Terms from protein name	0	0	1	1	1	1
GP1BB|glycoprotein Ib β-polypeptide	21420725	P13224	GP1BB_HUMAN	GP1BB	Platelet glycoprotein Ib beta chain	Q122	Exp II	platelet_GPIb	Gene symbol appears	Refer protein name	1	1	1	1	1	1
MMP9	22738689	P14780	MMP9_HUMAN	MMP9	Matrix metalloproteinase-9	Q47	Exp I	MMP9	Only gene symbol	Only gene symbol	0	0	1	1	0	1
MMP9	22738689	P14780	MMP9_HUMAN	MMP9	Matrix metalloproteinase-9	Q123	Exp II	metalloproteinase-9 MMP9	Only gene symbol	Gene symbol appears	1	1	1	1	1	1
BPI|bactericidal/permeability-increasing protein	23020738	P17213	BPI_HUMAN	BPI	Bactericidal permeability-increasing protein	Q48	Exp I	BPI	Gene symbol appears	Only gene symbol	1	0	1	1	1	1
BPI|bactericidal/permeability-increasing protein	23020738	P17213	BPI_HUMAN	BPI	Bactericidal permeability-increasing protein	Q49	Exp I	bactericidal/permeability-increasing_protein	Gene symbol appears	Refer protein name	1	0	1	1	0	1
BPI|bactericidal/permeability-increasing protein	23020738	P17213	BPI_HUMAN	BPI	Bactericidal permeability-increasing protein	Q124	Exp II	bactericidal_permeability-increasing BPI	Gene symbol appears	Gene symbol appears	0	0	0	1	0	1
BPI|bactericidal/permeability-increasing protein	23020738	P17213	BPI_HUMAN	BPI	Bactericidal permeability-increasing protein	Q125	Exp II	bactericidal_permeability-increasing_protein BPI	Gene symbol appears	Gene symbol appears	0	0	0	1	1	1
EGR1	23468932	P18146	EGR1_HUMAN	EGR1	Early growth response protein 1	Q50	Exp I	EGR1	Only gene symbol	Only gene symbol	0	0	1	1	0	1
EGR1	23468932	P18146	EGR1_HUMAN	EGR1	Early growth response protein 1	Q126	Exp II	early_growth_response-1 EGR1	Only gene symbol	Gene symbol appears	1	1	1	1	1	1
vinculin	22197968|23429260	P18206	VINC_HUMAN	VCL	Vinculin	Q51	Exp I	vinculin	Refer protein name	Only protein name	0	0	0	0	0	0
vinculin	22197968|23429260	P18206	VINC_HUMAN	VCL	Vinculin	Q127	Exp II	vinculin VCL	Refer protein name	Gene symbol appears	0	0	0	0	0	0
NF-κB	21368773	P19838	NFKB1_HUMAN	NFKB1	Nuclear factor NF-kappa-B p105 subunit	Q52	Exp I	NF-κB	Refer protein name	Refer protein name	1	1	1	1	0	1
filamin A	23429260	P21333	FLNA_HUMAN	FLNA	Filamin-A	Q53	Exp I	filamin_A	Refer protein name	Only protein name	1	0	1	1	1	1
filamin A	23429260	P21333	FLNA_HUMAN	FLNA	Filamin-A	Q128	Exp II	filamin-A FLNA	Refer protein name	Gene symbol appears	1	1	1	1	1	1
thromboxane A2 receptor	24558106	P21731	TA2R_HUMAN	TBXA2R	Thromboxane A2 receptor	Q54	Exp I	thromboxane_A2_receptor	Refer protein name	Only protein name	0	0	0	1	1	1
thromboxane A2 receptor	24558106	P21731	TA2R_HUMAN	TBXA2R	Thromboxane A2 receptor	Q129	Exp II	thromboxane_A2_receptor TBXA2R	Refer protein name	Gene symbol appears	0	0	0	1	1	1
insulin-like growth factor binding protein 4|IGFBP4	20667078	P22692	IBP4_HUMAN	IGFBP4	Insulin-like growth factor-binding protein 4	Q55	Exp I	IGFBP4	Gene symbol appears	Only gene symbol	0	0	1	1	0	1
insulin-like growth factor binding protein 4|IGFBP4	20667078	P22692	IBP4_HUMAN	IGFBP4	Insulin-like growth factor-binding protein 4	Q130	Exp II	insulin-like_growth_factor-binding_protein IGFBP4	Gene symbol appears	Gene symbol appears	0	0	1	1	1	1
GSTT1|glutathione transferase	23188564|21938407	P30711	GSTT1_HUMAN	GSTT1	Glutathione S-transferase theta-1	Q56	Exp I	GSTT1	Gene symbol appears	Only gene symbol	0	0	1	0	0	1
GSTT1|glutathione transferase	23188564|21938407	P30711	GSTT1_HUMAN	GSTT1	Glutathione S-transferase theta-1	Q57	Exp I	glutathione_transferase	Gene symbol appears	Refer protein name	1	1	1	1	1	1
GSTT1|glutathione transferase	23188564|21938407	P30711	GSTT1_HUMAN	GSTT1	Glutathione S-transferase theta-1	Q131	Exp II	glutathione_S-transferase theta-1	Gene symbol appears	Only protein name	0	0	1	1	1	1
apolipoprotein C-I|apoC-I	21681990|24859250	P34928	APOC1_MOUSE	Apoc1	Apolipoprotein C-I	Q58	Exp I	apolipoprotein_C-I	Refer protein name	Only protein name	0	0	0	1	0	1
CBS	22738689	P35520	CBS_HUMAN	CBS	Cystathionine beta-synthase	Q59	Exp I	CBS	Only gene symbol	Only gene symbol	0	0	1	1	1	1
CBS	22738689	P35520	CBS_HUMAN	CBS	Cystathionine beta-synthase	Q132	Exp II	cystathionine_beta-synthase CBS	Only gene symbol	Gene symbol appears	1	1	1	1	1	1
insulin-like growth factor binding protein acid labile subunit|IGFALS	20667078	P35858	ALS_HUMAN	IGFALS	Insulin-like growth factor-binding protein complex acid labile subunit	Q60	Exp I	IGFALS	Gene symbol appears	Only gene symbol	0	0	1	1	0	1
insulin-like growth factor binding protein acid labile subunit|IGFALS	20667078	P35858	ALS_HUMAN	IGFALS	Insulin-like growth factor-binding protein complex acid labile subunit	Q133	Exp II	insulin-like_growth_factor-binding_protein IGFALS	Gene symbol appears	Gene symbol appears	1	1	1	1	1	1
PPARG	23468932	P37231	PPARG_HUMAN	PPARG	Peroxisome proliferator-activated receptor gamma	Q61	Exp I	PPARG	Only gene symbol	Only gene symbol	0	0	1	1	1	1
PPARG	23468932	P37231	PPARG_HUMAN	PPARG	Peroxisome proliferator-activated receptor gamma	Q134	Exp II	peroxisome_proliferator-activated PPARG	Only gene symbol	Gene symbol appears	1	1	1	1	1	1
interleukin-15|IL-15	24603895	P40933	IL15_HUMAN	IL15	Interleukin-15	Q62	Exp I	interleukin-15	Refer protein name	Only protein name	1	0	1	1	1	1
interleukin-15|IL-15	24603895	P40933	IL15_HUMAN	IL15	Interleukin-15	Q63	Exp I	IL-15	Refer protein name	Refer protein name	0	0	1	1	1	1
serum cathepsin K	24954318	P43235	CATK_HUMAN	CTSK	Cathepsin K	Q64	Exp I	serum_cathepsin_K	Refer protein name	Refer protein name	0	0	0	0	0	0
serum cathepsin K	24954318	P43235	CATK_HUMAN	CTSK	Cathepsin K	Q135	Exp II	cathepsin_K CTSK	Refer protein name	Gene symbol appears	0	0	0	1	1	1
ABCG1	21840418	P45844	ABCG1_HUMAN	ABCG1	ATP-binding cassette sub-family G member 1	Q136	Exp II	ATP-binding_cassette (ABCG1)	Only gene symbol	Gene symbol appears	1	1	1	1	1	1
apoD|apolipoprotein D	24082102	P51910	APOD_MOUSE	Apod	Apolipoprotein D	Q65	Exp I	apoD	Refer protein name	Refer protein name	1	0	1	1	0	1
apoD|apolipoprotein D	24082102	P51910	APOD_MOUSE	Apod	Apolipoprotein D	Q66	Exp I	apolipoprotein_D	Refer protein name	Only protein name	0	0	0	1	0	1
sodium/potassium-transporting ATPase gamma chain	20811296	P54710	ATNG_HUMAN	FXYD2	Sodium/potassium-transporting ATPase subunit gamma	Q137	Exp II	sodium/potassium-transporting_ATPase FXYD2	Refer protein name	Gene symbol appears	1	1	1	1	1	1
sodium/potassium-transporting ATPase gamma chain	20811296	P54710	ATNG_HUMAN	FXYD2	Sodium/potassium-transporting ATPase subunit gamma	Q138	Exp II	FXYD2	Refer protein name	Only gene symbol	0	0	1	1	1	1
kidney androgen-regulated protein	22371488	P61110	ANRE_MOUSE	Kap	Kidney androgen-regulated protein	Q67	Exp I	kidney_androgen-regulated_protein	Refer protein name	Only protein name	0	0	0	1	1	1
kidney androgen-regulated protein	22371488	P61110	ANRE_MOUSE	Kap	Kidney androgen-regulated protein	Q139	Exp II	kidney_androgen-regulated_protein Kap	Refer protein name	Gene symbol appears	0	0	1	1	1	1
beta-2 microglobulin|B2M	20667078	P61769	B2MG_HUMAN	B2M	Beta-2-microglobulin	Q68	Exp I	beta-2_microglobulin	Gene symbol appears	Only protein name	1	1	1	1	1	1
beta-2 microglobulin|B2M	20667078	P61769	B2MG_HUMAN	B2M	Beta-2-microglobulin	Q69	Exp I	B2M	Gene symbol appears	Only gene symbol	0	0	0	1	1	1
beta-2 microglobulin|B2M	20667078	P61769	B2MG_HUMAN	B2M	Beta-2-microglobulin	Q140	Exp II	beta-2-microglobulin B2M	Gene symbol appears	Gene symbol appears	1	0	1	1	1	1
PPIA|peptidyl-prolyl isomerase A	20667078	P62937	PPIA_HUMAN	PPIA	Peptidyl-prolyl cis-trans isomerase A	Q70	Exp I	PPIA	Gene symbol appears	Only gene symbol	0	0	0	0	0	0
PPIA|peptidyl-prolyl isomerase A	20667078	P62937	PPIA_HUMAN	PPIA	Peptidyl-prolyl cis-trans isomerase A	Q141	Exp II	peptidyl-prolyl_cis-trans	Gene symbol appears	Terms from protein name	0	0	0	1	1	1
OLR1	22738689	P78380	OLR1_HUMAN	OLR1	Oxidized low-density lipoprotein receptor 1	Q71	Exp I	OLR1	Only gene symbol	Only gene symbol	0	0	0	0	0	0
OLR1	22738689	P78380	OLR1_HUMAN	OLR1	Oxidized low-density lipoprotein receptor 1	Q142	Exp II	oxidized_low-density_lipoprotein receptor_1 OLR1	Only gene symbol	Gene symbol appears	1	0	1	1	1	1
ANK2	23188564	Q01484	ANK2_HUMAN	ANK2	Ankyrin-2	Q72	Exp I	ANK2	Only gene symbol	Only gene symbol	0	0	0	1	1	1
ANK2	23188564	Q01484	ANK2_HUMAN	ANK2	Ankyrin-2	Q143	Exp II	Ankyrin ANK2	Only gene symbol	Gene symbol appears	0	0	0	1	1	1
PLA2G7	22738689	Q13093	PAFA_HUMAN	PLA2G7	Platelet-activating factor acetylhydrolase	Q73	Exp I	PLA2G7	Only gene symbol	Only gene symbol	0	0	0	1	0	1
PLA2G7	22738689	Q13093	PAFA_HUMAN	PLA2G7	Platelet-activating factor acetylhydrolase	Q144	Exp II	platelet-activating_factor acetylhydrolase	Only gene symbol	Only protein name	0	0	1	1	1	1
IL-15Rα|alpha receptor subunit|interleukin-15 receptor α	24603895	Q13261	I15RA_HUMAN	IL15RA	Interleukin-15 receptor subunit alpha	Q74	Exp I	IL-15Rα	Refer protein name	Refer protein name	1	1	1	1	1	1
IL-15Rα|alpha receptor subunit|interleukin-15 receptor α	24603895	Q13261	I15RA_HUMAN	IL15RA	Interleukin-15 receptor subunit alpha	Q145	Exp II	interleukin-15_receptor_alpha	Refer protein name	Refer protein name	0	0	1	1	1	1
IL18R1	22738689	Q13478	IL18R_HUMAN	IL18R1	Interleukin-18 receptor 1	Q75	Exp I	IL18R1	Only gene symbol	Only gene symbol	1	1	1	0	0	1
IL18R1	22738689	Q13478	IL18R_HUMAN	IL18R1	Interleukin-18 receptor 1	Q146	Exp II	interleukin-18 IL18R1	Only gene symbol	Gene symbol appears	1	0	1	1	1	1
phosphoglucomutase 5	22197968	Q15124	PGM5_HUMAN	PGM5	Phosphoglucomutase-like protein 5	Q76	Exp I	phosphoglucomutase	Refer protein name	Terms from protein name	0	0	0	1	0	1
adiponectin	24945145	Q15848	ADIPO_HUMAN	ADIPOQ	Adiponectin	Q147	Exp II	adiponectin ADIPOQ	Refer protein name	Gene symbol appears	0	0	1	1	1	1
SR-BI|scavenger receptor class B, type I	24082102	Q61009	SCRB1_MOUSE	Scarb1	Scavenger receptor class B member 1	Q77	Exp I	SR-BI	Refer protein name	Refer protein name	0	0	0	1	1	1
SR-BI|scavenger receptor class B, type I	24082102	Q61009	SCRB1_MOUSE	Scarb1	Scavenger receptor class B member 1	Q78	Exp I	scavenger_receptor_class_B	Refer protein name	Terms from protein name	1	1	1	1	1	1
FAT atypical cadherin 4	24558106	Q6V0I7	FAT4_HUMAN	FAT4	Protocadherin Fat 4	Q148	Exp II	protocadherin FAT4	Refer protein name	Gene symbol appears	0	0	0	0	0	1
vasohibin 1	24558106	Q7L8A9	VASH1_HUMAN	VASH1	Vasohibin-1	Q79	Exp I	vasohibin_1	Refer protein name	Only protein name	0	0	0	0	0	1
vasohibin 1	24558106	Q7L8A9	VASH1_HUMAN	VASH1	Vasohibin-1	Q149	Exp II	vasohibin-1 VASH1	Refer protein name	Gene symbol appears	0	0	0	0	0	0
four-jointed box 1|FJX1	24558106	Q86VR8	FJX1_HUMAN	FJX1	Four-jointed box protein 1	Q80	Exp I	FJX1	Gene symbol appears	Only gene symbol	0	0	0	0	0	0
four-jointed box 1|FJX1	24558106	Q86VR8	FJX1_HUMAN	FJX1	Four-jointed box protein 1	Q81	Exp I	four-jointed FJX1	Gene symbol appears	Gene symbol appears	0	0	0	0	0	0
CTRP1|C1q/TNF-related protein 1|adipokine C1q/TNF-related protein (CTRP) 1	24945145	Q9BXJ1	C1QT1_HUMAN	C1QTNF1	Complement C1q tumor necrosis factor-related protein 1	Q82	Exp I	CTRP1	Refer protein name	Refer protein name	1	1	1	1	1	1
CTRP1|C1q/TNF-related protein 1|adipokine C1q/TNF-related protein (CTRP) 1	24945145	Q9BXJ1	C1QT1_HUMAN	C1QTNF1	Complement C1q tumor necrosis factor-related protein 1	Q150	Exp II	c1q tumor_necrosis_factor	Refer protein name	Terms from protein name	1	1	1	1	1	1
GHRL	22738689	Q9UBU3	GHRL_HUMAN	GHRL	Appetite-regulating hormone	Q83	Exp I	GHRL	Only gene symbol	Only gene symbol	0	0	0	1	0	1
GHRL	22738689	Q9UBU3	GHRL_HUMAN	GHRL	Appetite-regulating hormone	Q151	Exp II	appetite-regulating_hormone GHRL	Only gene symbol	Gene symbol appears	1	0	1	1	1	1
thrombospondin-4	21681990	Q9Z1T2	TSP4_MOUSE	Thbs4	Thrombospondin-4	Q84	Exp I	thrombospondin-4	Refer protein name	Only protein name	0	0	0	0	0	1
thrombospondin-4	21681990	Q9Z1T2	TSP4_MOUSE	Thbs4	Thrombospondin-4	Q152	Exp II	thrombospondin_4 Thbs4	Refer protein name	Gene symbol appears	1	0	1	1	1	1
thrombospondin-4	21681990	Q9Z1T2	TSP4_MOUSE	Thbs4	Thrombospondin-4	Q153	Exp II	Thbs4	Refer protein name	Only gene symbol	1	1	1	1	1	1
lamin A/C	22197968	W8QEH3	W8QEH3_HUMAN	LMNA	Lamin A/C	Q85	Exp I	lamin_A/C	Refer protein name	Only protein name	0	0	1	0	0	1
