# Supplementary material for: Deep learning meets ontologies: experiments to anchor the cardiovascular disease ontology in the biomedical literature
Source: J Biomed Semantics. 2018 Apr 12;9:13. doi: 10.1186/s13326-018-0181-1 (PMC5896136; doi:10.1186/s13326-018-0181-1)
Supplement: Supplementary file 5 — pairwiseIAA.xls, this file contains the values of the Cohen’s Kappa measure for each pair of raters per experiment and model, as well as the average mean. (XLS 8 kb) [file 13326_2018_181_MOESM5_ESM.xls]

## Sheet: Sheet1
Experiment	Model	Raters (A, B)	Raters (A, C)	Raters (A, D)	Raters (B, C)	Raters (B, D)	Raters (C, D)	Mean average
Exp I	CBOW	0.753604143315	0.733975323503	0.802479369728	0.795128967675	0.745124922324	0.748907625085	0.763203391938
Exp II	CBOW	0.627497927128	0.793192589401	0.820370113369	0.642057482883	0.741238719965	0.767845230153	0.73203367715
Exp I	Skip-gram	0.712021609825	0.767078895323	0.87343441002	0.747803263722	0.800465766185	0.869943201576	0.795124524442
Exp II	Skip-gram	0.569385729937	0.642412491071	0.707019176132	0.680907869968	0.666720020311	0.779849375459	0.674382443813
